# Supplementary material for: Both Maintenance and Avoidance of RNA-Binding Protein Interactions Constrain Coding Sequence Evolution
Source: Mol Biol Evol. 2017 Jan 30;34(5):1110–26. doi: 10.1093/molbev/msx061 (PMC5400389; doi:10.1093/molbev/msx061)
Supplement: Supplementary Data [file msx061_Supp.zip]

Archive with 6 entries (6 files):
- Additional File 5.docx
- Additional_File_5.pdf
- Additional File 1.txt
- Additional File 2.txt
- Additional File 3.txt
- Additional File 4.xlsx
