# Supplementary material for: Both Maintenance and Avoidance of RNA-Binding Protein Interactions Constrain Coding Sequence Evolution
Source: Mol Biol Evol. 2017 Jan 30;34(5):1110–26. doi: 10.1093/molbev/msx061 (PMC5400389; doi:10.1093/molbev/msx061)
Supplement: Supplementary Data [file msx061_Supp.zip › Additional File 1.txt]

HUMAN

#Lines beginning with > contain, in order and separated by pipes, the HGNC symbol for the RBP associated to the motif set, 
#the number of motifs in the set and a list of the analyses for which the motif set passed the information content threshold.
#*: main analysis; $: analysis where neither real motifs nor simulants could contain stops; &: analysis with random motifs
#Lines beginning with *: the real motifs separated by pipes
#Lines beginning with $: the real motifs with stop-containing motifs removed
#Lines beginning with &: random motifs generated from the genome mononucleotide composition (the number and length of the motifs has been matched to the real motif set)

>A1CF|5|*$&
*TTAATTA|ATAATTA|TTAATTG|TGATCAGTATA|ATAATTG
$
&CGAATCT|CTCTTCCTTGA|ATAGTCC|GAAGTTA|GACTTAA

>ACO1|3|*$&
*CAGTGC|CAGTG|CAGTGA
$CAGTG|CAGTGC
&GGCGGG|CTTTG|TTCCAA

>AKAP1|1|
*ATATATAT
$ATATATAT
&AGATTAAT

>ANKHD1|2|&
*AGACGTA|AGACGTT
$AGACGTA|AGACGTT
&GAGAAAT|TGTAAGC

>CELF1|1|*$&
*TGCTG
$TGCTG
&TTTGT

>CELF4|4|*$&
*TGTGTGG|TGTGTTT|TGTGTGT|TGTGTTG
$TGTGTTG|TGTGTGG|TGTGTGT|TGTGTTT
&ACGCTGC|GTAGGTG|CGTCTGG|CTAGGTT

>CELF5|1|
*TGTGTGT
$TGTGTGT
&GTTATTT

>CELF6|4|*$&
*TGTGGTG|TGTGTGG|TGTGGGG|TGTGTTG
$TGTGGGG|TGTGGTG|TGTGTGG|TGTGTTG
&GCGTGCC|TAAATGA|CAGGACT|GTTTAAG

>CNOT4|2|*$&
*GACAGAA|GACAGAT
$GACAGAA|GACAGAT
&AATTTGG|TGTGATT

>CPEB2|2|*$&
*CTTTTTT|CATTTTT
$CATTTTT|CTTTTTT
&AGCTATG|CAAGGGT

>CPEB4|1|
*CTTTTTT
$CTTTTTT
&AGAGACT

>CSTF2|4|
*GTGTGTGTTTG|GTGTGTGTTG|GTGTGTGTTTTG|TGTGTGTT
$GTGTGTGTTTTG|TGTGTGTT|GTGTGTGTTG|GTGTGTGTTTG
&TTCCTATAACTA|CAACAAGG|GAGCGGTATT|GGATCTTTGCG

>DAZAP1|2|$&
*TAGGTAA|TAGGTAG
$
&CTAACAC|GCTCTTC

>EIF4B|16|*$&
*GTTGGAA|GCGGAAC|GTGGGAA|CTCGGAC|GCGGGAA|CTTGGAC|CTCGGAA|GTCGGAC|GCGGAAA|GCGGGAC|GTTGGAC|GTGGAAC|GTGGAAA|GTGGGAC|GTCGGAA|CTTGGAA
$GTGGAAA|CTCGGAC|GTTGGAA|GCGGGAA|GTTGGAC|GTGGGAC|GTCGGAA|CTTGGAA|GCGGGAC|CTTGGAC|GCGGAAA|GCGGAAC|GTGGAAC|CTCGGAA|GTCGGAC|GTGGGAA
&TCTATCT|AGTTACT|GAAATAA|CCTGCAC|CCAACAT|CATTGCA|CAAGGAC|ACTCTCC|CTGGTTA|ACCTAAC|CCGAGTT|AAAAATT|TTCCCGT|AGCGCTA|GGGAACA|GGATAGG

>ELAVL1|15|*$&
*TTATTTT|TTTGTTT|TTTTTTT|TTTATTTATTT|TTATTTATT|TTGGTTT|TTGATTT|TTTATTTATTTA|TTAGATT|TTAGTTT|TTTATTT|TTTGATT|ATTTATTTATTT|TTTGGTT|TTAGGTT
$TTTATTTATTTA|TTTTTTT|TTATTTATT|TTTATTT|TTTATTTATTT|TTTGGTT|TTATTTT|TTGGTTT|ATTTATTTATTT|TTTGTTT
&AGATGTTTTTGA|ATATGAC|AGCTCACCC|AATATGT|GAGGGATACCA|GGTTCGT|ATGCATA|AATCAAT|CCTCGAG|TCAGAAA|TCTGTGA|CCGTTTG|AGACATAGCTCC|AGAGCCG|TCTGCAC

>ELAVL2|38|
*AATTTATTTTG|AATTCATTTAA|GATTTATTTTG|ATTTCATTTTA|TTTTATTTA|AATTTATTTAG|AATTTATTTAA|ATTTCATTTAG|ATTTATTTT|ATTTTATTTTA|GATTTATTTAA|GATTCATTTAG|GATTCATTTTG|GATTTATTTTA|AATTTATTTTA|GTTTCATTTTG|GTTTTATTTTG|AATTCATTTTG|GTTTTATTTAA|GATTTATTTAG|ATTCATTTT|AATTCATTTTA|AATTCATTTAG|GTTTCATTTAG|ATTTCATTTTG|GATTCATTTAA|ATTTCATTTAA|ATTTTATTTAG|TTTCATTTT|GTTTTATTTAG|GTTTCATTTAA|ATTTATTTA|GTTTTATTTTA|ATTTTATTTTG|GTTTCATTTTA|TTTTATTTT|GATTCATTTTA|ATTTTATTTAA
$AATTTATTTTA|ATTCATTTT|GATTCATTTTG|ATTTCATTTTG|AATTTATTTTG|ATTTATTTA|GATTTATTTTG|AATTCATTTTG|ATTTCATTTTA|GTTTTATTTTG|GTTTTATTTTA|TTTTATTTT|ATTTTATTTTG|AATTCATTTTA|GTTTCATTTTG|TTTTATTTA|GATTTATTTTA|ATTTTATTTTA|GATTCATTTTA|GTTTCATTTTA|ATTTATTTT|TTTCATTTT
&CATGAGGGATG|CATGATCAGAA|TAAAGAATC|AATGAAGATAC|GCATTTAGTGG|AGTAAAGACGA|CGTCCTTCTCT|TTACGCATG|ATTACTACTGT|GCGGCGATATG|CCTATTTCCTA|GATCATGATCG|CGTCTAAAGAG|GAGTTTATCGG|GTATCTCTCCC|AAACCCAAGCA|AGGCGAATGGG|ACTATAATT|CTGTGAATAGT|CAGTAGTTATA|CCGTTGGTGAG|CGTTGCAACAT|GTCCACCTCCA|CATAAACACAC|GAGGTGGGC|ACAGAAAGCGC|GCCGGATAGCT|TCGGCCATGAT|CCCGCACATCG|TTTCATAAGAT|CATAATTAACA|CGATTAATTCA|GCTGTGTAGCG|AATTATCTCAT|ATCGTACAGAT|ACTTTTGGA|GTTGGAATA|TGCGTCCGTTA

>ELAVL3|3|*$&
*TATTTATTTT|ATTTATTTTA|ATTTA
$ATTTA|TATTTATTTT|ATTTATTTTA
&TTTTA|CGACCCAGAT|GATTTGACGA

>ENOX1|2|*$&
*CAGACAG|AAGACAG
$CAGACAG|AAGACAG
&ATGTACG|GGCTCAA

>ESRP2|1|*$
*TGGGGAT
$TGGGGAT
&CCTCGCA

>FMR1|14|*$&
*GGGCGAAGGAAT|GGGCGAAGGAAG|GAGCGACTGG|GGGCTAAGGAGT|GGGCGAAGGAGG|GGACAGG|GGACAAG|GGGCTAAGGAGG|TAGCGACTGG|GAGCGGCTGG|GGGCTAAGGAAG|TAGCGGCTGG|GGGCTAAGGAAT|GGGCGAAGGAGT
$GAGCGGCTGG|GGGCGAAGGAAT|GGGCGAAGGAGT|GGACAAG|GGGCGAAGGAGG|GAGCGACTGG|GGGCGAAGGAAG|GGACAGG
&CATATCCACC|TAATATCGGGCC|TGAATGTTTTGA|AAACTACGACTT|TGTCAAC|CTAAGGTCCCTT|CTTATTACGT|GACCCTCGCACA|TATATCC|GTGCATCGTG|AGCTTGTGAG|TTGTTATAGAAC|TGTGTTTATTAA|GCATCACTTGTG

>FUS|1|
*TGCGCGC
$TGCGCGC
&AATTTAC

>FXR1|4|
*AATGACAA|AATGACGA|AACGACAA|AACGACGA
$AACGACGA|AACGACAA
&CTCTATCC|ACAATAAC|TTCCCGAT|TTATTAGA

>FXR2|4|*$&
*GGACAAG|GGACGGG|GGACGAG|GGACAGG
$GGACAGG|GGACGAG|GGACAAG|GGACGGG
&CGCGTGT|CAAGAGT|GTAACAC|AGTTAAC

>G3BP1|64|
*ACCCACACGCCG|ACCCCCCCGCAC|ACCCCCCCGCCC|ACCCCCACGCAC|ACCCCTACGCAG|ACCCCTACGCCC|ACCCATAGGCAC|ACCCCTACGCAC|ACCCATAGGCCC|ACCCATACGCCC|ACCCATCGGCAG|ACCCCCCGGCAC|ACCCACCCGCCG|ACCCACAGGCCG|ACCCCCAGGCAC|ACCCCTAGGCCC|ACCCCCACGCCG|ACCCACCGGCAG|ACCCACCGGCCC|ACCCATCCGCCC|ACCCCCCGGCAG|ACCCATACGCAG|ACCCCTCCGCAC|ACCCCTCGGCCG|ACCCCTCCGCAG|ACCCATCCGCCG|ACCCCCACGCCC|ACCCCCACGCAG|ACCCACCCGCCC|ACCCATACGCCG|ACCCCTACGCCG|ACCCCCCCGCCG|ACCCCCAGGCCG|ACCCACACGCAC|ACCCCTCCGCCC|ACCCCTCGGCAG|ACCCATACGCAC|ACCCCTAGGCAG|ACCCACACGCCC|ACCCACCGGCCG|ACCCACACGCAG|ACCCCTCGGCCC|ACCCCTCGGCAC|ACCCACCGGCAC|ACCCCTAGGCCG|ACCCACAGGCAC|ACCCACAGGCCC|ACCCCCCGGCCG|ACCCATAGGCAG|ACCCACAGGCAG|ACCCATCGGCCG|ACCCCCAGGCAG|ACCCCCCGGCCC|ACCCACCCGCAC|ACCCATCCGCAG|ACCCATAGGCCG|ACCCATCGGCCC|ACCCCTAGGCAC|ACCCCTCCGCCG|ACCCATCCGCAC|ACCCACCCGCAG|ACCCCCCCGCAG|ACCCCCAGGCCC|ACCCATCGGCAC
$ACCCCCCCGCCG|ACCCCCAGGCCG|ACCCCTACGCCC|ACCCATCCGCAC|ACCCATCCGCCC|ACCCCTCGGCCG|ACCCACCGGCCC|ACCCATCGGCAC|ACCCCCACGCAC|ACCCCCAGGCAC|ACCCATACGCAC|ACCCCCCGGCCC|ACCCCCCGGCCG|ACCCCCACGCCC|ACCCATCGGCCC|ACCCACAGGCAG|ACCCATACGCCG|ACCCCCCCGCAC|ACCCATCGGCCG|ACCCCCACGCAG|ACCCACCGGCAC|ACCCCCCCGCAG|ACCCACCCGCAG|ACCCATCCGCCG|ACCCCCCCGCCC|ACCCCTCCGCCG|ACCCCCAGGCAG|ACCCCCCGGCAG|ACCCCTCCGCCC|ACCCCTCCGCAC|ACCCACAGGCAC|ACCCCTACGCCG|ACCCATACGCAG|ACCCACCGGCCG|ACCCCTCGGCAC|ACCCCTACGCAC|ACCCACACGCCC|ACCCACCGGCAG|ACCCACCCGCAC|ACCCCTACGCAG|ACCCACAGGCCG|ACCCCTCCGCAG|ACCCACACGCAG|ACCCACCCGCCG|ACCCACACGCAC|ACCCACACGCCG|ACCCACAGGCCC|ACCCCCCGGCAC|ACCCCCACGCCG|ACCCATACGCCC|ACCCATCCGCAG|ACCCCCAGGCCC|ACCCCTCGGCAG|ACCCCTCGGCCC|ACCCACCCGCCC|ACCCATCGGCAG
&TAAGTTTGTTCA|TCTATTCTGTAA|AGGCACAACACT|TATTGTATAAAT|ACGCGAGACACC|TCCTTCGTTAGT|GAAGTACATTTG|TTCTTAAACGGA|AGTACACTCATA|AGATCCAAATCT|ATGTACGAGTTG|TCTACGCCCGAA|TCACTATTTCCG|TAACGGTATCAC|AGAGGCGCTCAT|TTGATAATTCGG|CCACGTATGCAA|CCGAGATCTGTG|ATCATAGTGAGT|AGATAACTGGAA|TTAAGGTTATGG|TTTCTACAGCTG|GGTATAATGCAA|CTACTTTGGTTT|TGAAAGTTTCGA|AATAAGTAAGTA|AAGAGCGGTTTC|TTCAATCCTGGT|GTATATAGCGAA|CGTAAATCCCAT|CTAAAGCATCTT|ATTTGAGTCATC|CGTTCATGAACA|TTTACTTCGATA|TAACCTCATGGG|TAGATTAGCTAG|GCAGTCCTTTTG|GTCACTCATTCG|ATGTCCGTTTCT|TTTCTTGAAGCA|ATATTGCGTGAT|AGCTAGGGATCG|GATTTTCCCAAC|CTGGACAGTCCT|AGTTTATTCGAT|AGTGAAGGCATT|ATTTATGGGCCT|CATTATTTAAAT|TAAGAATATATC|TATTCTATTCAA|TTGACTGACAGC|AATTTATAATAC|CATTTTGAACGC|CCACGTACGTGA|AAGATACTGATA|TAATAGTATATG|ACAGATGCCCCT|CTTAGCTCTGAC|AGGCCTGACGTC|CTAAAGGAAATA|GGATGAGTTCAG|TCCGAGGAAGCG|ATTTGAAAAGAA|TACCCACCTCAA

>G3BP2|4|*$&
*AGGATGG|AGGATGA|AGGATAG|AGGATAA
$AGGATGG
&CTGTTTG|GCCAGCA|GGGTTTG|ATAGACA

>GRSF1|9|*$&
*AGGGT|AGGGG|GGGGT|AGGGA|GGGGG|GGGGA|TGGGG|TGGGA|TGGGT
$AGGGG|GGGGA|TGGGG|TGGGA|GGGGG|GGGGT|AGGGT|TGGGT|AGGGA
&ACACT|GTACC|GTAAG|CACTT|CATTG|ACAAC|TAAAA|CCCTT|ACCTA

>HNRNPA1|24|*$&
*TAGGGA|TTAGGGA|GGTCAG|AGGTAG|ATAGGGA|GTAGGGA|GGACAG|AGACAG|TAGGGT|GTAGTAGT|GGCTAG|AGGCAG|AGCCAG|AGATAG|AGTCAG|GGCCAG|GCCAAGGAGCC|GGGCAG|GGATAG|TTAGGGTTAGGG|GGTTAG|GGGTAG|AGCTAG|AGTTAG
$AGCCAG|AGGCAG|AGTCAG|AGACAG|GCCAAGGAGCC|GGACAG|GGGCAG|GGCCAG|GGTCAG
&TTACTG|ACATACAT|TGTCCTA|TCCGAA|AGCATG|CATAGA|GTACGC|CGTCCC|GTCTGT|AATGTT|TAAATT|TCCCCT|CGTTGATTAGA|TCTCCTT|TCACTA|CCAGTA|ATAGCT|AGGCCGAACGTA|TCGTAGT|CCGTAA|CGTTAA|GTGATA|GACGAG|TGTGTT

>HNRNPA1L2|4|*$&
*TTAGGGT|GTAGGGA|GTAGGGT|TTAGGGA
$
&TACTCGA|GCTGGTT|CCAGGTC|TTTAGGG

>HNRNPA2B1|30|*$&
*AGATTAGA|TTAGGGA|AGGATCGG|AGAATCGA|AGATTCGG|AGGATTGG|AGGTTCGG|AGAATCGG|AGGATAGA|AGGTTCGA|ATAGGGA|GTAGGGA|AGAATTGG|AGGATTGA|AGATTCGA|AGAATTGA|AGAATAGG|AGAATAGA|AGATTAGG|AGTAGTAG|AGGTTAGA|AGGTTTGA|AGGATAGG|GGTAGTAG|AGGATCGA|AGGTTTGG|GCCAAGGAGCC|AGATTTGA|AGGTTAGG|AGATTTGG
$AGAATCGA|AGAATCGG|AGATTCGA|AGGATTGG|AGGTTCGA|AGGTTCGG|GCCAAGGAGCC|AGAATTGG|AGATTTGG|AGGATCGG|AGGATCGA|AGATTCGG|AGGTTTGG
&TCACATTA|AACTACGG|CTGACAAG|GGGGTAT|GTTCGCAA|TAAGACTA|ACATTAGC|ACGCCCGA|TACGTTGA|ATTCTCCA|GTCAGGTA|CAACCGAC|ACTTTTCC|TCCTTGGA|GTTAGGAT|GGACTAGT|CTTGAATC|TGTGCACA|AGACTTAA|TCAGCTC|ACGCAAATAGT|GATCGTAC|GCCATTTC|CATATGAA|GCTAAGTA|TATATGTA|TGGCATA|CATTAGCC|ATAACCTT|CTAGAATA

>HNRNPA3|1|
*GCCAAGGAGCC
$GCCAAGGAGCC
&GGACTCATTAA

>HNRNPAB|1|
*ACAAAGACAAA
$ACAAAGACAAA
&CAACATATTCA

>HNRNPC|2|*$&
*ATTTTTT|ATTTTTG
$ATTTTTG|ATTTTTT
&TAGTCCA|TGTACTG

>HNRNPCL1|2|*$&
*ATTTTTT|ATTTTTG
$ATTTTTG|ATTTTTT
&CTAAGCA|CTCGGAT

>HNRNPF|20|*$&
*AGGGT|GTGTAT|GTTGCTG|AGGGG|GGGGT|GTTGTTG|GTGGCTG|AGGGA|GGGGG|GGGGA|GTGGAT|GTGGTGG|GTGGTTG|GTTGTGG|GGGTG|GTGGCGG|TGGGG|TGGGA|TGGGT|GTTGCGG
$AGGGG|GGGGA|TGGGG|GTGGAT|GTTGCGG|TGGGA|GTTGTGG|GGGGG|GGGGT|GTGGTTG|GTGGCGG|AGGGT|GGGTG|GTGTAT|GTGGCTG|TGGGT|GTTGTTG|GTTGCTG|AGGGA|GTGGTGG
&TGATA|TATAG|AGCGC|CGAAAG|TATAACA|TAATA|CTTTCGC|GATCC|TTGGG|TATAATA|CTCGTGA|AGTAC|GAACA|TTCATT|ACTTTGA|CAGAG|TGTAACA|TCTTGAG|GAATG|CGTCAAG

>HNRNPH1|11|*$&
*AGGGT|AGGGG|GGGGT|AGGGA|GGGGG|GGGGA|GAAGAG|GAGGAG|TGGGG|TGGGA|TGGGT
$AGGGG|GGGGA|TGGGG|TGGGA|GGGGG|GGGGT|GAAGAG|GAGGAG|AGGGT|TGGGT|AGGGA
&CTATC|ATCGG|TCCCT|ATGCT|ATCTG|ACCGT|GTTTCC|CTAATT|GGTGA|ACCAC|AGCGT

>HNRNPH2|10|*$&
*AGGGT|AGGGG|GGGGT|AGGGA|GGGGG|GGGGA|GGGAGGG|TGGGG|TGGGA|TGGGT
$AGGGG|GGGGA|TGGGG|TGGGA|GGGGG|GGGGT|AGGGT|TGGGT|GGGAGGG|AGGGA
&AGGTG|GCCTA|CCAAG|TGTCT|ACACC|GTGAT|CTTAA|ATTCG|CGGTATA|GGTAA

>HNRNPH3|9|*$&
*AGGGT|AGGGG|GGGGT|AGGGA|GGGGG|GGGGA|TGGGG|TGGGA|TGGGT
$AGGGG|GGGGA|TGGGG|TGGGA|GGGGG|GGGGT|AGGGT|TGGGT|AGGGA
&TATCT|TTTGG|GACAG|ATTCC|CCTGC|TCGAT|ATAAC|CACTT|TTCGG

>HNRNPK|26|*$&
*ACATA|CCATACC|CCATC|ACATC|CCATA|TCACC|TCCCA|TCACA|CCCCC|CCAACCC|CCCCT|TCATA|TCCCC|ACATT|CCATCCC|CCCCA|ACCCT|CCATT|ACCCA|TCCCT|TCCCCAA|TCATC|TCATT|ACCCC|CCAAACC|TCACT
$CCCCT|CCAACCC|ACCCA|CCAAACC|ACATA|ACATT|CCCCC|CCATT|TCACA|TCATA|TCATT|TCCCCAA|TCATC|TCCCA|CCATACC|CCCCA|CCATA|ACCCC|TCACC|ACATC|CCATC|CCATCCC|TCACT|ACCCT|TCCCC|TCCCT
&TTGAG|TGCGGCG|TTAAA|GGAGATG|AAGTT|AAGGT|ACGTG|GTCCG|ATGTG|CTAGC|GAGGG|TATCCCT|TTTGA|GAACT|CGCTTCA|ATCAT|AGCCC|GAGTG|TACAG|CTTCA|TTTAG|AGTGCCA|CAACC|TGACA|GAAGT|ACCAT

>HNRNPL|7|*$&
*ACACGAC|ACACAAC|ACACGAG|ACACACA|ACACAAA|ACACAAG|ACACGAA
$ACACGAG|ACACAAC|ACACAAA|ACACAAG|ACACGAA|ACACGAC|ACACACA
&TCAGAAA|TGCTGCC|CAGTGAC|TATACAC|AAAACGT|TCACTGC|TTGAAGT

>HNRNPLL|3|*$&
*ACACACA|CACTGCA|CACCGCA
$ACACACA|CACCGCA|CACTGCA
&ATTCCCA|CTATGTT|CTCTAGA

>HNRNPM|1|
*GGTTGGTT
$GGTTGGTT
&ATAAAGTG

>HNRNPU|1|
*TGTATTG
$TGTATTG
&ATCTCCT

>IGF2BP1|8|
*AAGCACCCGTT|AAGCACGCCTT|AAGCACCCCTT|AAGCACGCGTT|AAGCATGCCTT|AAGCATGCGTT|AAGCATCCGTT|AAGCATCCCTT
$AAGCATGCCTT|AAGCATCCCTT|AAGCATCCGTT|AAGCACGCGTT|AAGCACGCCTT|AAGCACCCCTT|AAGCACCCGTT|AAGCATGCGTT
&CTTGTGTGGTA|CAACATCGTAA|GTGGCATTTTA|TTCGAGGAAGA|TGTTAGTTCTT|GGCGCTTCCTT|AACGGTTTTAT|TATTAAGCGCT

>IGF2BP2|8|*$&
*ACAAACA|AAAAACA|AAAATCA|ACATACA|AAATACA|ACATTCA|ACAATCA|AAATTCA
$ACATTCA|ACAAACA|AAATTCA|ACATACA|ACAATCA|AAAAACA|AAAATCA|AAATACA
&TTTGGTT|CATGCTA|TTCCATA|CGCATTA|CAACAGT|TCCAAAT|CAAAGGC|TACTCTT

>IGF2BP3|12|*$&
*ACAAACA|AAAAACA|AAAATCA|ACATACA|AAATACA|ACACACA|AAACTCA|ACAATCA|ACATTCA|AAACACA|AAATTCA|ACACTCA
$ACATTCA|ACAAACA|AAACACA|AAATTCA|ACATACA|AAACTCA|AAAAACA|AAAATCA|ACAATCA|ACACTCA|AAATACA|ACACACA
&CGGGTCC|GTGTTTA|AACCATT|AAGGTAG|TTCAGTC|GTTTATT|CGGTCAG|AAACACA|GATTTAA|TCTATGG|TAAATTC|GGGCTAT

>KHDRBS1|2|$&
*ATAAAAG|ATAAAAA
$
&TTCCAGG|TGGGTAT

>KHDRBS2|4|*$&
*GATAAAC|GATAAAA|AATAAAA|AATAAAC
$
&CTATATT|ATACTAG|TCTAATA|ATTAGTC

>KHDRBS3|14|*$&
*CATAAA|CATAAT|ACTAAA|GATAAACG|TATAAT|ACTAAT|CCTAAA|TATAAA|GATAAACC|CCTAAT|AATAAA|AATAAT|TCTAAA|TCTAAT
$
&GGAAAC|AACTAT|AAAGGGGC|CTGTAA|GACCGA|ATGCCG|AAAATA|AACGTAGA|TATGAG|GACATC|CAACGG|TGACAA|ACTTGA|GTACCG

>KHSRP|31|*$&
*TGTATGT|CGCCTTCC|TTTATTTT|CTCCTTCC|CCGCTTCC|CGGCCTCC|CGGCTTCC|CCCCCTCC|TGTGTAT|CCGCCTCC|CTGCCTCC|TATATTTT|CCCCTTCC|CACCTTCC|TATTTATA|CAGCCTCC|CACCCTCC|CAGCTTCC|TGTGTGT|TAGGTT|CTCCCTCC|TGGGT|CCCCCCCC|TATTTATT|CTGCTTCC|TTTATTTA|TATATTTA|TGTATAT|CGCCCTCC|TAGTAT|TATTAT
$TATTAT|TGGGT|CTGCCTCC|TGTGTGT|TATATTTA|TGTATAT|TTTATTTA|TGTGTAT|CAGCCTCC|CCCCCCCC|CCGCTTCC|CGGCTTCC|CCCCTTCC|CCCCCTCC|CTCCTTCC|TATATTTT|TATTTATT|CCGCCTCC|CAGCTTCC|TTTATTTT|CACCCTCC|CTGCTTCC|CGCCCTCC|TGTATGT|CGCCTTCC|TATTTATA|CACCTTCC|CTCCCTCC|CGGCCTCC
&ATTACA|TGATT|GACAACAG|GTGATAT|ATCCTAAG|ATGACTC|ACCGCG|TTTAATGC|ACAGTTC|ATGTAGGC|ACATGTTA|CTGAGAAA|TCATTCTG|TTCCAGGA|ATTTTGAA|AGTAGGCC|GAGTAAGG|GAAGAAGA|AGGGGT|TGATGTTG|AAGTAACA|TTTCACAA|AGTAGTGT|GCATAGAG|TGACTGAG|AACCTAT|TCCGTGCG|ACAAAAAA|GTTCTAAA|TTATAGAG|GATATACC

>LIN28A|4|*$&
*CGGAGGG|CGGAGGA|AGGAGAA|CGGAGAA
$CGGAGGA|CGGAGGG|AGGAGAA|CGGAGAA
&ATGACCT|GATTGAC|GCCCCCG|AGTTACT

>MATR3|2|*$&
*AATCTTG|CATCTTG
$CATCTTG|AATCTTG
&CTCCAAT|GGTAAGG

>MBNL1|42|*$&
*CGCTTC|CCTGCTGC|TCCGCTTC|CTCGCTGT|CTCGCTTC|TTCGCTTC|CGCTGT|TCTGCTGT|TTTGCTTC|TTTGCTTT|TCTGCTTT|CTCGCTGC|TCCGCTGT|CGCTGC|TTTGCTGC|CCTGCTGT|TCTGCTGC|TCCGCTGC|TGCTGT|CCCGCTTT|TGCTTGC|CCTGCTTC|CTTGCTTT|TTTGCTGT|AGCTTGC|TCTGCTTC|TTCGCTTT|TGCTGC|CCCGCTGT|CGCTTT|CTCGCTTT|CCCGCTTC|CTTGCTGC|CTTGCTGT|TTCGCTGT|TGCTTC|CTTGCTTC|TGCTTT|CCCGCTGC|CCTGCTTT|TCCGCTTT|TTCGCTGC
$CTTGCTTC|TTTGCTTC|TGCTGC|TCTGCTGT|TTTGCTGT|TTCGCTTT|TTCGCTGT|CTTGCTTT|CTCGCTGT|CGCTGT|CCTGCTTT|TGCTTC|TCCGCTTC|CTCGCTGC|CCCGCTGT|TCCGCTTT|TCCGCTGT|TTTGCTGC|CCTGCTGC|TGCTGT|CCCGCTTC|CTCGCTTC|TCTGCTTT|CGCTTT|CCTGCTTC|CCCGCTTT|CCCGCTGC|CCTGCTGT|AGCTTGC|TGCTTGC|TTCGCTGC|TTCGCTTC|TTTGCTTT|CGCTTC|TCTGCTTC|TGCTTT|CTTGCTGT|CGCTGC|CTCGCTTT|CTTGCTGC|TCTGCTGC|TCCGCTGC
&AGCGCATA|TATTGTTT|CTTATC|CTGCGTAC|AGAGCTGT|AGGCAGAT|AGATGCGG|TAAAAGTG|TTGTTGGT|TGGCGG|ACTACAGA|AAGGAT|GTTATGCT|CGGGACGC|GTCACTTA|ACTTCATC|TACCTATG|ACCCCGTA|AGAAGAAA|CCCTGA|TGCCAGTT|TTCTACTT|TCTCTCAG|ACAAAT|GTGCAGAG|CATACCTC|GGACCTTC|TACTTCCT|ATACACG|TGACCAA|ATTATTTT|TGGCAATG|ACTACTAT|CATTTG|GGGTCTGA|AATTCC|CTACGACC|GAGCTC|TGACCTGC|CCCACTTC|CAAACATC|CTCGGGTA

>MSI1|4|*$&
*TAGTAAG|TAGTTAG|TAGTAGG|TAGTTGG
$
&TATCTCG|GTGTAAG|GCGTGAT|TTCTTAT

>NCL|49|
*ATTCGAACCGGG|ACTCGAAGCTA|TGCACAGAAGG|ATTCGAAGCCG|ACTCGAAGGCA|ACTCGAACCCG|ATTCGAACCGTG|ATTCGACCCGAG|ATTCGAACGCG|ATTCGAGCCGGG|ACTCGAACCCA|ATTCGAACGTA|ATTCGAACCTG|ACTCGAACGTG|ATTCGAAGCTG|ACTCGAACGCG|ATTCGAGCCGAG|ACTCGAAGCTG|ATTCGAAGGTA|ATTCGAACGTG|ATTCGAACCCG|ATTCGAGCCGTG|ACTCGAACCTG|ATTCGATCCGAG|ACTCGAAGGCG|ATTCGAGCCGCG|ATTCGAACCGAG|ATTCGATCCGGG|ATTCGAACCCA|ACTCGAAGGTA|ATTCGAAGGCA|ATTCGACCCGGG|ATTCGACCCGTG|ATTCGAACCTA|ATTCGATCCGCG|ATTCGAAGGTG|ACTCGAAGCCA|ATTCGAAGCTA|ATTCGAACCGCG|ACTCGAACGTA|ATTCGAAGGCG|ATTCGAAGCCA|ATTCGACCCGCG|ACTCGAACCTA|ATTCGATCCGTG|ACTCGAAGCCG|ACTCGAACGCA|ACTCGAAGGTG|ATTCGAACGCA
$ATTCGAACGCG|ATTCGAAGGCA|ACTCGAAGGTG|ACTCGAACCCA|ACTCGAACCTG|ACTCGAAGCCA|ATTCGAAGCTA|ATTCGAGCCGAG|ACTCGAAGGTA|ATTCGATCCGGG|ATTCGATCCGTG|ATTCGACCCGCG|ATTCGAGCCGCG|ATTCGATCCGAG|ATTCGAAGCCA|ATTCGAACCGTG|ATTCGAACCTG|ATTCGAACCGCG|ATTCGAGCCGTG|ATTCGAACCTA|ACTCGAACGCG|ATTCGAAGCCG|ATTCGACCCGTG|ACTCGAACGTG|ACTCGAACCTA|ACTCGAACCCG|ATTCGAACCGGG|ATTCGAAGGTG|TGCACAGAAGG|ACTCGAAGGCA|ATTCGAACGTA|ATTCGAAGGCG|ACTCGAACGCA|ACTCGAAGCTA|ATTCGACCCGAG|ATTCGAGCCGGG|ATTCGACCCGGG|ACTCGAACGTA|ATTCGAACCCG|ATTCGAACCCA|ATTCGAACCGAG|ACTCGAAGGCG|ATTCGAACGTG|ATTCGAAGCTG|ATTCGAAGGTA|ATTCGATCCGCG|ACTCGAAGCTG|ATTCGAACGCA|ACTCGAAGCCG
&ATGTTGACAAG|GTGGCCGAAGA|TACCTAATCAA|TTGGCTTTGGA|CGGACGTTGCC|TTATACTTTGG|ACGTGTCGAAA|AGGATAAGACCA|ATACAAGGTCA|TGTAGAATATAT|GTTGGAGCATGG|GACACCTAAAGG|CGACAATAAAAG|GTTGGATGCGAA|TCTGTATAGAC|TAGTAAAATTTT|CGTTTATAAGA|GAGACATTTCCA|TGATAAAAAGAA|ACTTGATGGTA|TGTTAATGGAA|TTTTTCTTTCC|CGTGCTATTGCG|CTAGTTTAAAG|TAGGTTAATCA|ATTTATGATTT|CGGAGCGCCTAA|GAGTAAGTAAT|ATGACACATGG|TTACGCAAACA|ATTAATATATC|GAGATCAGGGG|ATTGAAGCACC|GGTAGAGCGTG|CACATTGGGATA|ATGCTTCTGAAG|ATTGGAGGTGCA|TATATCGAAAG|ACTCTATTATA|ACGCCGCGCAG|CGTGTATGTGCA|TGGCGTAAAGA|GTTAGCGATTC|TAACCTGTGGC|GGTTCGAGACT|TCGTATAATGCG|CAGGCCACAAA|CAATGGACAGA|TATTGACTTCT

>NONO|2|*$&
*GAGAGGAAC|AGGGA
$AGGGA|GAGAGGAAC
&CATTG|GGATATACT

>PABPC1|15|*$&
*ACGAACC|ACAAACA|ACTAATA|ACTAACA|ACAAATA|ACTAATC|ACAAATC|ACGAACA|AAAAAAA|AAAAA|ACTAACC|ACGAATA|AGAAAAA|ACAAACC|ACGAATC
$ACAAATC|ACAAACC|AAAAAAA|ACAAACA|ACAAATA|ACGAATA|ACGAACA|AAAAA|AGAAAAA|ACGAACC|ACGAATC
&AACCAGA|CGTCGTC|CGACGTA|GAGCCAA|TATGAAG|GTAGCAG|CCCCTTC|GACAATG|TCTACAT|CATACGC|CGCAT|AATAACA|TAGTGAG|CGGTCGC|ATACTAA

>PABPC3|4|*$&
*GAAAACA|AAAAACA|AAAAACC|GAAAACC
$GAAAACA|AAAAACA|GAAAACC|AAAAACC
&CACAAGC|GGTCGTT|AGTCGGT|GATAAGT

>PABPC5|1|*$&
*AGAAAAT
$AGAAAAT
&CCTGACT

>PABPN1|2|*$
*AGAAGAC|AAAAGAC
$AAAAGAC|AGAAGAC
&AGAATTG|TCTCGTA

>PCBP1|9|*$&
*CCCCACCCTCTT|CCTTACC|CCTTTCC|CCATACC|CCAATCC|CCTAACC|CCAAACC|CCTATCC|CCATTCC
$CCAAACC|CCATTCC|CCTATCC|CCTTACC|CCTTTCC|CCCCACCCTCTT|CCAATCC|CCATACC
&TAATCAG|CACTTCT|ATGATTC|CCACTTT|TCTTGCG|TTGACAT|ATTAGCTGACTA|TCTACCT|TTAAGCG

>PCBP2|6|*$&
*CCTTCCC|CCTCCCC|CCCTCCC|CTAACCCTAA|CCCCCCC|TCCCCA
$CCTCCCC|CCCCCCC|TCCCCA|CCTTCCC|CCCTCCC
&GACCATC|CGAGTTT|CTACAA|GCCATTT|AGAAGTT|TATAACAACA

>PPRC1|8|*$&
*CCGCGCG|CGGCGCC|GCGCGCC|GGGCGCG|CGGCGCG|GCGCGCG|CCGCGCC|GGGCGCC
$GCGCGCG|CGGCGCG|GCGCGCC|CCGCGCC|CCGCGCG|GGGCGCC|GGGCGCG|CGGCGCC
&GCTGTAT|TATTCTA|GCTGGAT|CAACGCA|GTTATGA|ATAATCA|TTTGACT|TTATCTG

>PTBP1|13|*$&
*ACTTTCT|CTCTC|CTTCTCTCT|TCTTT|TCTTCTCT|TCTTCTCTTC|TCCTCTTC|CTCTCT|CTTTTTT|ATTTTCT|TCTTC|CTTTTCT|TCTCT
$CTCTC|ATTTTCT|TCTTCTCTTC|CTCTCT|CTTTTCT|TCTCT|CTTCTCTCT|TCTTT|ACTTTCT|TCTTCTCT|TCCTCTTC|TCTTC|CTTTTTT
&AATGG|CCTTGAT|TTCGGAGTCA|CGTGCT|TTTACAA|TTCAG|ACCGTAAAC|AGAGA|CGATGGG|GGATTCTA|TTAAGCAA|TCTTG|ATAAGTC

>PUM1|6|
*CCAGAATTGTA|AATTGTACATAA|CTTGTAGATAA|TGTACATA|TGTATATA|TGTAAATA
$TGTATATA|TGTACATA|CCAGAATTGTA
&GCTCAACG|TTGTTGACGTTG|TTATACTA|ATTGGGAATAA|TCCTTTGA|TGAGCAATAGT

>PUM2|68|&
*TTGTATCTATA|ATGTATTTATA|CCTGTAAATA|TTGTATTTATA|TGTACATA|ATGTATCTATA|TCTGTAAACTA|TGTATATT|ATGTAACTATA|ATGTATTATTA|TTTGTATACTA|TCTGTATATTA|TCTGTAAAATA|ATGTAATAATA|TTTGTACATTA|TATGTATAATA|TTGTAACAATA|TCTGTAAATTA|TTGTATTTTTA|TTTGTACAATA|TTTGTAAAATA|TATGTAAATTA|ATGTAACTTTA|TTGTAACTTTA|TTGTAATAATA|ATGTATTTTTA|TATGTAAAATA|TTGTAATTTTA|TGTAAATA|ATGTATCATTA|ATGTAACAATA|TCTGTATACTA|TTGTAACTATA|TTGTATCATTA|TGTAAATT|TATGTATATTA|CTTGTAAATA|TTGTATCTTTA|TTGTATTAATA|ATGTATCAATA|TATGTACAATA|TCTGTATAATA|TTTGTAAACTA|TTTGTACACTA|ATGTATCTTTA|ATGTAACATTA|TTGTAATTATA|TGTAGATA|TTTGTATATTA|TATGTACACTA|ATGTAATTTTA|TCTGTACATTA|CATGTAAATA|TCTGTACACTA|TTTGTAAATTA|ATGTAATATTA|TCTGTACAATA|TTGTAACATTA|TTGTAATATTA|TGTATATA|TTTGTATAATA|ATGTAATTATA|ATGTATTAATA|TTGTATTATTA|TATGTACATTA|TATGTATACTA|TATGTAAACTA|TTGTATCAATA
$TTTGTACATTA|TATGTATATTA|ATGTATCATTA|TTGTATCATTA|TTGTATTATTA|ATGTATTTATA|TATGTACAATA|ATGTATTTTTA|TGTATATA|TTGTATCTTTA|TCTGTACATTA|TTTGTATACTA|TCTGTACAATA|ATGTATCTATA|TTGTATTTTTA|TTTGTACAATA|TATGTACACTA|TATGTATACTA|ATGTATTATTA|TTTGTATATTA|TATGTACATTA|TCTGTATACTA|TCTGTACACTA|TGTATATT|TCTGTATATTA|TTTGTACACTA|ATGTATCTTTA|TTGTATCTATA|TTGTATCAATA|TGTACATA|ATGTATCAATA|TTGTATTTATA
&GGTATTGGATT|TATAGACA|CTAGGGAGTTG|GCGCGCAAAGG|CCAGTTGTGC|CTTTCAATTCA|GTTGGCGATAA|GCATCTCGGCG|TAGACCCGTAC|TTAGATATTTC|TTCTCTACTCT|GAGTTCAAGTC|ATGACTTTCAT|CGTTGAACTCC|ATTTGGTGAAC|AGAACGCCGA|ATGATCTTCAT|GCTTTTAG|CTTGTCATTGA|GAGCGTGGGGT|GACTTACT|AATGTCAAACT|CGTGTCCTATG|TTGTGGAGGCA|CAATCGACGAA|ACATAGATAAG|TAAACCTGGGA|TTCCGCATAAG|TTCGCGGTCTA|TACTTAGGATA|TTGGCTTTTCA|AAATTCATCCA|TTCATTTA|GTCTAGAGTCG|ATGAAAATGGA|TGGACGTCGTT|GATTACGTCCT|ACAACTAGGAT|ATGTTTCGGCT|GACTCTATCTT|CGTAGGAACAA|ATGACTCACAT|GCAATAATCCT|AGGAAGTTACT|TCTCCTCTATG|CGCCGTTCCAC|TTTTACGTCCC|ACTTCGTTATA|CATTATAGATG|TACCAATGCGA|CGAAAGTTAGT|GTTATTCCGTA|TCATCGTGGTA|AAAACATATTC|TTATGTTT|CAGCGCATCT|TAATTCAGTAT|TGCAGGTGCCA|GATAAAGGCGG|CTCGACTTACC|ATATTCGCTCA|GATAGACTAGT|TATGGATAGAG|CAGTACCATGT|AATCTAAA|TTTGTCCAAGA|ACCTACGAAGG|TTTATGACGAA

>QKI|137|*$&
*TATTAACACC|TCTTAATCCC|TATTAACATG|GACTAACACC|GCTTAATACC|GCCTAACCTG|TATTAACCCG|TATTAACCTG|GCTTAATATG|GCTTAACACG|TACTAACATG|GCCTAACACG|TACTAATCCC|TCTTAACCTC|GCTTAATACG|GATTAACCTC|TATTAATCTC|TCCTAATCTG|GCTTAACCTC|ATCTACTCATAT|GATTAATATG|GATTAATACG|TACTAACACG|GCCTAATCTG|GCCTAATACG|GCTTAATATC|GATTAACCCG|TATTAACCCC|TACTAACCCC|TACTAACACC|TCTTAACACG|TCTTAATCTC|ATTAAC|TCCTAATCCC|GACTAATATG|TCTTAATACC|GATTAATCCG|GACTAATCTG|ACTAAT|TATTAATCCC|GATTAACATC|GACTAATACG|GATTAACATG|GATTAATATC|GCTTAACCCG|TATTAACACG|GATTAACCCC|TCCTAACACG|TATTAACATC|TCTTAACCTG|TATTAATATG|GCTTAACACC|ATCTAATCATAT|TCCTAATATG|TATTAACCTC|GCCTAATCTC|GCTTAACATG|TACTAATCCG|TACTAATACC|TACTAATACG|TCTTAACCCC|TACTAATCTC|GACTAATATC|TATTAATCTG|TCTTAACACC|TATTAATCCG|GACTAACCTG|TCTTAATCCG|GATTAATCTG|GACTAACCTC|TCTTAATCTG|GCCTAACCTC|GCCTAATATG|TATTAATACC|TACTAAC|GCTTAATCTC|GCCTAATCCC|GATTAATCCC|TACTAATATG|GACTAACCCG|GCCTAACCCC|ACTAACC|GACTAATACC|GATTAACCTG|GACTAACCCC|TCTTAATATG|ACTAACA|ACACACTAACCT|TACTAATCTG|TCCTAACACC|TCTTAACATG|TACTAACCCG|GCTTAACCTG|TACTAACCTC|TCCTAACCTC|TCCTAATACG|GCTTAACCCC|TCCTAATATC|GATTAACACC|GATTAACACG|GCCTAACCCG|TCTTAACCCG|TCCTAATCTC|GCTTAATCCG|TCCTAACCCG|GATTAATACC|GACTAACATG|GATTAATCTC|TACTAACCTG|TCCTAACCCC|GCTTAATCCC|TCCTAACATG|ACTAAC|GCTTAACATC|GCCTAACACC|GCCTAATATC|TACTAATATC|GCCTAATACC|GACTAATCCG|TCTTAATACG|GCTTAATCTG|TACTAACATC|TCTTAACATC|GACTAACACG|TATTAATACG|GCCTAACATG|TCCTAATACC|GACTAATCCC|TATTAATATC|GACTAATCTC|TCCTAACCTG|GCCTAATCCG|TCCTAATCCG|GCCTAACATC|GACTAACATC|TCCTAACATC|TCTTAATATC
$ATCTACTCATAT
&CAGAGAATTA|CAAGTCATTT|GTACCATTTT|TTAAAGTGAC|GGGACAATAT|CTTATGATAT|CCTGACGATG|AATGGATCTG|AGACTTGGAT|GTAGCGTCGT|AGAGAAACGT|TCGGGGTAGG|CAGCGATACC|AGCCACCTGA|ATAGAATTAC|AATAATATAA|TCTCACTATT|TGCCCCACGT|AATGCACTTC|GCATATAGAT|AAGGAACTAA|ACGTATACTA|AGAGCCTGAC|ATAGAAGCCC|GCCGAGCAAG|GGTCGTTCAC|ACGTAACGAA|TAGGGCTCAG|TAGCATTCAT|TATGGCGTCA|GGTGATAGGA|TGTTAAAGCA|ATCGCCATGA|CGTCAGTACGCT|CCGTAAGAGT|CGTTCCTCCC|ACCCCGCCGC|ACGAAAGCTA|CGAAATCCGA|CAGTTGTGAA|TAACCGCTGT|TTGGCGTCAG|AACACGCACG|GTCGTTATAA|TAATCTACAT|TTTATCTTGG|TAGTATCGCC|AATGGG|GATTCATAAT|TAGGCTGATT|CACAGTTGTA|GTGGATCAAA|AATGGAACAT|TGTTTCCCTG|TATGATGTGA|CAACCCCATT|TCGAACAAGC|TTCCACACCG|TAATGGACCC|TACAGAGTGA|TGATCATTTT|ACTATTACGT|GAAGTCTCAG|GATCCCTGAT|CAATGC|CAGTAAAACT|ATTACTTATC|TCTTCAGTGA|TTTCGGTGCC|CAAGGATTAC|TTAGAATTTT|AGAGACGTTC|TTCTGCA|AGATAACCAT|AATCTTTTAT|AGGATAT|TACGTCATAA|CCAAGCATTA|ACGACGTATT|TACATAAAGC|TTGAAGCAAA|GTCCTACGTC|TTCTGAATAC|GTAGAGGACC|ATACCCAGCA|GATGGATGTC|ATTCGGT|GGCGTTCTAT|GGCTCTCTGT|GAGACATAAA|ATCTTGCGTTTA|ATGGTAGCAT|TGAAGTTCAG|GTCCGTTGAC|CTAATTAACG|CTATACGGCC|CGGACCTATT|GGGGTGTCTG|CAGCTAGTAC|TTTGTGTCAT|GTCTCTAGCA|GTAGATGTAG|ACTGACGCTT|AAGGGTACAT|AACTGGGTAT|CAATTTCATA|TTGTTAATAG|TTTTACTACG|AAAACACTCA|AAGACTTTTA|CTAGCAATGA|CAAACTTGTG|AAATAAGCCT|GCACGTACTG|GTGGTAGGTA|TCCTGAATCC|ACAGCGTTAT|TCATTAGACA|GATCGCAAAT|AATATATCTG|ATTTTCAGTC|GTTTGTTAAC|CGGAATACGA|ATAAGGACAC|GATGTACCTCAT|TTATTGTCAC|CACGCAGCTA|GGCTGA|TAACCGTCTG|TCCCATGTTG|CGGCTCGGAG|TAGAGTAGGT|GTAGGATTAT|CAATCCGCTG|ATAGTGTAGC|AAGCAGAGTG|CGGAAACCGT

>RALY|1|
*TTTTTTG
$TTTTTTG
&CAGCTAT

>RBFOX1|5|*$&
*AGCATGA|AGCATGC|TGCATG|TGCATGC|TGCATGA
$TGCATGC|AGCATGC|TGCATG
&ATTTTTC|AAAAAGT|TCCCCT|AACTGGC|GGGAATG

>RBFOX2|1|*$&
*TGCATG
$TGCATG
&TTTACC

>RBM24|4|*$&
*AGAGTGA|AGTGTGA|TGAGTGA|TGTGTGA
$
&GTACTTT|ATTATAT|TGAGCAC|GAGACAA

>RBM28|4|*$&
*GAGTAGT|GTGTAGA|GAGTAGA|GTGTAGT
$
&TGACGTC|GCTTAGT|CTGTTAC|ACACGAA

>RBM3|1|
*GATACGA
$GATACGA
&CATAAAT

>RBM4|2|*$&
*GCGCGGG|GCGCGCG
$GCGCGGG|GCGCGCG
&GTACGGG|GTTCTCA

>RBM41|4|*$&
*ATACATT|TTACTTT|ATACTTT|TTACATT
$TTACATT|TTACTTT|ATACTTT|ATACATT
&TAGGTTG|TCGCATG|TATGGTA|ACCCCTT

>RBM42|2|
*AACTAAG|AACTACG
$AACTACG
&AGTTTTT|CGGCTTA

>RBM45|2|*$
*GACGACC|GACGACA
$GACGACA|GACGACC
&TTGAAAC|TATTCGC

>RBM46|4|*$&
*AATCAAA|AATGAAA|AATCAAT|AATGAAT
$AATCAAT|AATCAAA
&AGAGGAA|GTACGAA|CAAAGGG|TTGCATT

>RBM5|3|*$&
*GAAGGAA|GAAGGAG|CAAGGAG
$CAAGGAG|GAAGGAG|GAAGGAA
&TAGCCAT|GTTCACA|ATTTGTC

>RBM6|4|*$&
*CATCCAG|AATCCAA|AATCCAG|CATCCAA
$CATCCAG|CATCCAA|AATCCAA|AATCCAG
&CACATGA|CGTGTGT|AGCAAAC|TCACCGG

>RBM8A|2|&
*GCGCGCG|GTGCGCG
$GTGCGCG|GCGCGCG
&AGAAGGA|AATATCA

>RBMS1|2|&
*TATATAC|TATATAG
$TATATAC
&TTTCCCC|TGTTATG

>RBMS3|3|&
*ATATATA|ATATATC|TATATAG
$ATATATC|ATATATA
&GGATCCC|AATGTGA|TTGGTAG

>RBMY1A1|2|*$&
*CACAA|CTCAA
$CACAA|CTCAA
&ACCCT|TGGGC

>SAMD4A|4|*$&
*GCTGGAC|GCTGGCC|GCGGGAC|GCGGGCC
$GCTGGAC|GCGGGAC|GCGGGCC|GCTGGCC
&GACGAGA|CATCAAC|ATTTTTT|GATTAGA

>SART3|2|*$&
*AGAAAAA|AAAAAAA
$AAAAAAA|AGAAAAA
&ACGTGGG|GTTCATT

>SF1|1|
*TATACTAACAA
$
&ATTATTTTTTG

>SFPQ|9|*$&
*GTGGTTT|GTAGTTG|GTAGTGT|GTAGTGG|GTAGTTT|GTGGTTG|GTGGTGT|GTGGTGG|TGGAGAGGAAC
$GTGGTGT|TGGAGAGGAAC|GTGGTTG|GTGGTGG|GTGGTTT
&TATTAAG|AATTAAT|AGTGAAT|TAAGGTG|ATTAATTGGCC|AGTCCGT|ACTTATG|CGCTATC|CAAACTT

>SNRNP70|4|*$&
*GTTCAAG|AATCAAG|ATTCAAG|GATCAAG
$AATCAAG|ATTCAAG|GATCAAG|GTTCAAG
&TGAAGAC|CCGGTAC|CTTTTCA|GTATAAA

>SNRPA|33|*$&
*GTTTCCTGTTA|ACGAGAT|GTTTCCTGCTA|GTTACCAGTTA|TGGAGAT|GAGCAGTAGTG|GTTACCTGCTA|TCGAGAT|TTGCACA|GGGTATGCTG|GAGCAGTAGTC|GATTCCAGTTA|AGGAGAT|GTTTCCAGCTA|GATTCCTGTTA|GGGGATGCTG|ATTGCACT|GATACCAGTTA|TTTGCAC|TTGCACG|GAGCAGTAGGC|ATGCACA|ATTGCAC|GATACCTGTTA|ATGCACG|GATACCTGCTA|GTTACCAGCTA|GATTCCTGCTA|GAGCAGTAGGG|GATACCAGCTA|GTTACCTGTTA|GTTTCCAGTTA|GATTCCAGCTA
$GATTCCAGTTA|GGGGATGCTG|ATTGCACT|GATACCAGCTA|GTTTCCTGCTA|GATTCCTGTTA|GATTCCTGCTA|TCGAGAT|ATTGCAC|GTTTCCAGTTA|GATACCTGCTA|ACGAGAT|GATACCAGTTA|GTTACCTGCTA|TGGAGAT|GATTCCAGCTA|GTTTCCAGCTA|ATGCACG|GTTACCAGTTA|ATGCACA|AGGAGAT|GTTACCTGTTA|GATACCTGTTA|GTTTCCTGTTA|TTGCACG|GGGTATGCTG|TTGCACA|TTTGCAC|GTTACCAGCTA
&AATCGAGAGGT|ATCGAGCCTTT|TAGCAACTTG|CCAAAGTC|ACATGGAATGG|AATGTAAAGTC|AAGTTCCGTTC|GAAATTTATTG|ATCCACG|CTCTATATTTT|TCTCATA|TCACTAGAAAT|CCTACGTTAAC|CCAACTG|GATGACCAAAT|ACTTGTCTTAA|TATCGCCGTTT|CTAGGAT|GATTCGAAACG|GAAAACGGCAG|GAGTTAGTAAT|GTCATTA|GAGGCAGCAGA|TCAATCC|ATTTGCT|ATCAAGGATAA|TAGGCTTGACA|ATCGGTATTAT|GTACCGG|CTACCGATTT|AAGCCAT|TTGGTAG|CGGAATTGTGA

>SRSF1|96|*$&
*GGAAGGGC|TGAAGGA|TGGAGGC|GGAAGGAC|CGGACGA|TGGTGCC|CACACGT|CGGCGGA|CGCCCGA|TGATGCT|TGATGGC|TGAAGGC|GGAGGGC|AGAAGGAC|GAAGGAC|TGGTGGA|TGAAGCC|CAGAGGA|CACCCGA|CAGGACAA|TGGTGGT|CGCACGA|TGGAGCA|AGGACAGAGC|TGATGAT|CGCACGT|TGGTGCA|TGGAGAT|TGGAGAC|TGATGAC|CGCAGGT|AGAAGAAC|GAAGGAA|GGAGGAA|CACCGGT|AGAAGAGC|TGGTGAA|TGATGAA|CAGAGGT|AGGACAAAGC|AGGACGGAGC|TGGTGAC|CGGACGT|AAGGACAC|CGGCCGT|TGGTGCT|GAAGAA|TGATGCC|CACAGGT|TGAAGAC|TGGAGAA|GGAGGGA|CAGCGGA|CGCCCGT|AAGGACAA|ACGCGCA|CAGACGA|AGGACGAAGC|TGGAGGA|CACAGGA|AGAAGGGC|CACCCGT|CGCAGGA|ACGCGCG|TGGTGGC|CACCGGA|CGGCGGT|TGATGCA|CGGAGGT|CGGCCGA|CGCCGGA|CGGAGGA|TGATGGA|GGAAGAAC|GGAAGAGC|GGAGGGG|TGGTGAT|GGGGGAG|TGGAGCT|CAGGACAC|GGAGGAG|TGAAGAT|CAGCGGT|TGAAGAA|CAGCCGT|TGATGGT|CAGCCGA|TGAAGCT|TGAAGCA|CAGACGT|TGGAGGT|CACACGA|GGAGGAC|CGCCGGT|TGGAGCC|TGAAGGT
$GAAGAA|CGGACGA|CGCAGGA|AGGACGAAGC|CAGGACAC|CGGACGT|CAGCCGT|CGCCGGT|TGGAGGT|AGAAGAGC|CGCACGA|TGGAGAC|CGGCCGA|GGAAGGGC|CGCCCGA|CGGCCGT|GGAGGGC|CGCAGGT|CAGCGGT|TGGAGAA|CAGAGGA|AGGACAGAGC|AGGACAAAGC|AGGACGGAGC|CAGAGGT|GGAGGGG|CACAGGT|TGGTGCT|CAGACGA|GGAGGAC|CACCCGT|TGGAGAT|CAGCCGA|AGAAGGAC|GAAGGAA|CACCCGA|GGGGGAG|TGGTGGT|TGGTGGC|CACACGT|TGGAGCA|TGGTGCC|AAGGACAA|AGAAGGGC|AGAAGAAC|GGAGGAG|TGGTGCA|TGGTGGA|TGGAGCC|GGAAGGAC|GGAGGAA|ACGCGCA|TGGAGCT|CAGCGGA|CGCCCGT|CACCGGT|GAAGGAC|GGAAGAGC|CAGGACAA|ACGCGCG|CGGCGGA|CACCGGA|CGGAGGT|GGAGGGA|TGGAGGC|CACAGGA|CGCACGT|CACACGA|CGGCGGT|CGGAGGA|CGCCGGA|CAGACGT|AAGGACAC|GGAAGAAC|TGGAGGA
&GTTTCA|GATTTAA|CGCAAGA|AAATATA|CTGTCTCGGC|ATGTGCG|TACCGTTA|CGATGCA|TACAAGT|TTGTCCA|GACTAGT|ATGGAATG|ACTTACT|AAACAAT|CGTAGCT|AAAATGT|GTTTAAA|ATCTTCT|AAACTACT|AGTGGGG|AGACGTA|TAAACAT|AAATTCT|TGGTCAG|TATCATC|GTCTCCA|GTATTTG|CTATAAT|GATTTAA|AGTTAGC|CCATTGGCCA|ATTCAGCCTA|TACGGGTTAC|TATACCA|TGTGTAT|TAATAGT|GTATCAA|TCCCCAC|ACTGCTC|CGGCAGA|TGGGAAC|GACAAAA|CAATACA|CACGCTCT|GTTATGA|AAATATT|CCTAGTG|AGTTTGT|GTCCGCC|CGCAGAA|GGGCGGG|GGAGCTT|AGGTTTG|CGAAGGG|AAAAATCT|CTTTCATG|AGATAGC|TTTCCTTC|GGGTACG|TGTCCTT|AGTGACT|CTTGTGG|ACTTGGG|AATTCTA|ATCGTCAC|CTCAAGT|CAAGCAT|GAGCGAC|GTGCGGG|AAATCTA|TTTATCG|CAGAATA|GACATCC|TCTATGG|TCTATTTG|TGCTGTAA|TTAGGAA|TAGAATA|CGGATAC|ATAGTAC|GCGGCTC|ACTACTA|TTGTCGG|CTCCAGG|TTCCTGA|ATTATAT|CTCATTG|CCACATA|CCCAACT|CGTCTAC|CGATGTA|GTGGAGG|ATACTGAG|TACGAGAG|TATGACA|TATATGC

>SRSF10|35|*$&
*AAAGGGG|AGAGGAG|AGACAA|AGAGGGA|AAAGAGG|CGAGGAC|AAAGAGA|AGAGAGG|CGAGAGC|AAAGAAG|AGAGAGC|AGAGAAC|CAAGAAC|CAAGAGC|AAAGGAA|AGAGGAA|AGAGAAG|AAAGAGC|AAAGAAA|CAAGGAC|AGAGGGC|AAAGGGC|CGAGAAC|GACAAA|CAAGGGC|AAAGGGA|AGAGACA|CGAGGGC|AAAGGAG|AGAGGGG|AAAGGAC|AGAGGAC|AAAGAAC|AGAGAAA|AGAGAGA
$AGAGGGG|CGAGAAC|AAAGAAG|AGAGGGC|CGAGGGC|CAAGGAC|CGAGAGC|AAAGGAG|CAAGAGC|AAAGGGA|AGAGGGA|CAAGGGC|AGAGACA|AGAGAAG|AGAGAAA|AGAGAGG|AAAGAGC|CAAGAAC|CGAGGAC|AGAGAAC|AAAGAGA|AGAGAGC|AGAGAGA|AAAGGAC|AAAGAAA|AGACAA|AAAGAAC|AGAGGAG|AAAGGGC|AAAGGGG|AGAGGAC|AAAGAGG|GACAAA|AAAGGAA|AGAGGAA
&TGTGTAC|CATCCGT|CGTGATT|CTTTGTA|AAAAGAA|TATATAT|CTAAAAT|CTTGGAT|ATCAGCA|AGGGGTA|TTTATTC|GCATTTC|AGGTGCA|GCTCCGT|TTGGTGT|AAACACT|CTCTTGT|TTAATAT|TGATAAA|TATACTA|ACCTTTC|TAACTTT|GAAACCT|ATTCATA|ACATAAA|ACCCGA|TAAATTT|ACTACAC|TAGTGTT|GAGATAC|ATACTGC|CCGCCTG|GTTAAA|ATTTAGA|CCTTTTT

>SRSF2|100|*$&
*GGTCACTG|GATCACTA|TGCTGCC|GGTCACTA|TGTTCGAGTT|GGTTCCTG|GACTCCCG|TGCCGTC|TGCTGCT|GGCCACCG|GTTCGAGTT|AGGAGTTA|GACCACCG|GGCCACTA|GGCCACTG|GACTACTG|GACCACTA|TGTTCCAGAT|GGTCCCTA|GACCACTG|GGTCCCCA|AGGAGTAA|GACCACCA|AGGAGTAG|GGTTACTG|GGTTCCCA|GTTCCAGTA|GGCTACCG|GGTTCCCG|GGCTCCTG|GACTCCCA|AGGAGATG|AGGAGATA|AGGAGAGTA|TGTTCCAGTT|GATTCCCG|GGCTACCA|GATCCCTA|GACTACTA|GTTCGAGGT|GACCCCTA|TGTTCGAGAT|GATCCCCG|TGCTGTC|TGCCGCT|AGCAGAGTA|GTTCGAGTA|GATTACCA|GACCCCCA|AGGAGAAG|GGCTCCCG|GGCTCCCA|TGCCGCC|GGCTACTG|GGTTACCG|GGCCCCCG|GTTCCAGTT|GGTCCCCG|GATCACCG|AGGAGAAA|GATCCCCA|GGCTACTA|GATCACTG|GACTACCG|GGCCCCTG|GTTCCAGGT|AGGAGTTG|TGCCGTT|GGTCACCA|GTTCGAGGA|GATTACTG|AGGAGAGTT|GATTCCTG|GATTCCTA|GATTACCG|GATTCCCA|GACTCCTG|GGCCCCTA|TGCTGTT|GGCCCCCA|AGCAGAGTT|GACTACCA|GACTCCTA|GGCTCCTA|GGTTACCA|GGTTACTA|GACCCCTG|GATTACTA|AGGAGAGA|AGGAGAGG|GATCCCTG|GGTTCCTA|AGGAGTGA|GGTCACCG|AGGAGTGG|GGCCACCA|GTTCCAGGA|GGTCCCTG|GACCCCCG|GATCACCA
$GGTTCCCA|GGCTACCG|GGTCACTA|AGGAGAGA|TGTTCCAGTT|GGCTCCCG|GATCCCTG|GATCACTG|TGTTCGAGAT|GGCCCCCA|GACTACTA|GACCACTA|GGCTCCTG|GGTTACCG|GATTACCG|TGCTGCC|GGTCACCA|GGCTACCA|GGTTACCA|TGCCGCC|GGTTCCTG|GTTCGAGGA|GGCCACCA|GATCACCG|GATCCCTA|TGCCGTC|GACCCCCG|GATTCCTA|GGTTACTA|GATTACCA|AGGAGATG|TGCCGCT|GACTACTG|GACTCCTA|AGGAGAAA|GGTTCCTA|GTTCGAGTT|AGGAGAGTA|TGTTCGAGTT|GGTTACTG|GACCCCTA|GTTCCAGTT|GATTCCCG|GGCTCCTA|GGCTCCCA|GGCTACTA|AGCAGAGTA|GTTCGAGGT|GACCACCG|GATCCCCG|GATTACTG|GACTCCCG|GGCCCCCG|AGGAGAGG|GGTCACTG|GACCACCA|AGGAGAGTT|TGCCGTT|GGTTCCCG|GACCACTG|GACTCCCA|GTTCCAGGT|GACCCCTG|GATCCCCA|GGCCACTA|GGCTACTG|GGTCCCTA|AGGAGAAG|GGCCCCTG|GACTCCTG|GACTACCA|GATTACTA|AGGAGATA|GGCCACTG|TGTTCCAGAT|AGGAGTGG|GGTCACCG|GATCACTA|GATCACCA|GGTCCCCA|GGTCCCTG|GACTACCG|GTTCCAGGA|TGCTGTC|GATTCCCA|TGCTGTT|AGCAGAGTT|AGGAGTTA|GGTCCCCG|GGCCCCTA|GTTCGAGTA|GTTCCAGTA|TGCTGCT|GACCCCCA|GATTCCTG|GGCCACCG|AGGAGTTG
&ACCGTACA|TACTATCC|AGAGATGT|GCGCACAT|CTCATACAAC|TTCATTTT|TCGGCTCT|TCATGATC|CAGCTGGCCG|ATCTGTGA|CGAGCTTA|ATATGTAG|ATATGCAT|AACAATCC|TATTTTTT|ACGACTT|CGCTCTCA|CAGGTCTA|TTAGTTTA|GCTCTGA|TGGAGCGA|AAGTTGACA|TAATTGTC|GCTTATAG|GACATCGT|TGACTTC|AATACACT|TATGAAGA|ACGAGTTA|TCGTTCAG|ACTCTGAA|GAACGTA|GTTCCAGT|ACAAAAAT|AACTCAAA|GTATCAAC|TTTGGGTTG|ATGTGAGGT|GCTTTGGTAA|ACACAGAG|AAGAAATA|AATTTCAA|CTCACTCTA|TTTACAGA|GGGTGTCT|TAAGAGAG|CTGCAGGC|AGGATGCAA|TCTGCAGCA|CGAAGGTA|CGGCCGCA|ATCGGCGA|ATTCAGAT|CATTTAGT|GCGTTAGA|GTCCAAGC|ATGTTGAG|ACAATATC|TATGCCCGT|ATTTGAA|GCTGCATA|CACACAAT|ACTGCTAT|TGCAGCGTA|AGATTCTG|ACTCCAAT|GGAATTAG|TAAAATAT|AATAACGG|TCTCTTGT|GTTTCGTT|GCTCGGCA|TTTCCGTG|CAAAGAGC|TATCGCCA|TGCAACAA|CCTACCGATT|AATCATGT|CGGTTTGC|TCTCAAAA|CCTAACTA|AGATCCAA|ACATACTG|ATTTTTGT|GCGGTTAC|ATATACAAC|AAACATT|AAATTATT|GACAATA|CGTAAAACC|AAAAATGT|AACCATTC|AAATTAAT|GTGACTTCC|CACTTATAC|TCGCGAA|ATATCTGG|ATGTTAGG|AAAGATCA|AATAGCGA

>SRSF3|12|*$&
*TCATC|CTCTTCT|ACATC|TCAAC|ACAAC|CTCGTCC|CTCGTCT|ACTTC|TCTTC|CTCTTCC|ACTAC|TCTAC
$ACATC|CTCTTCT|ACTTC|ACAAC|CTCGTCC|TCAAC|TCATC|TCTAC|CTCGTCT|ACTAC|CTCTTCC|TCTTC
&GAGCT|CGATGTC|ACCAT|GCTAC|TTGTATT|TGCTG|CCAAT|AACAA|TTTCTGG|AGGAT|TTACACA|ACCAC

>SRSF5|32|*$&
*TTACAGG|CTACAGG|CTTCTGG|TTACTCG|CCTCTCG|CTACACG|TCACACG|CTACTCG|TTTCAGG|TTTCTGG|TCTCAGG|TTACTGG|CTTCTCG|TCTCACG|CCACTGG|CCTCACG|TTACACG|CTACTGG|CCACACG|CCACTCG|TTTCTCG|TCTCTCG|TCACTGG|TTTCACG|CTTCACG|CCTCAGG|CCACAGG|CTTCAGG|CCTCTGG|TCACTCG|TCACAGG|TCTCTGG
$TTACTCG|TCTCTCG|TTACAGG|CCACACG|TCTCTGG|TTACTGG|CCTCACG|CCTCAGG|TTTCAGG|TCACTGG|CCACAGG|CTTCAGG|CTACACG|TCTCACG|CCACTCG|CTTCTCG|CTACAGG|TCACACG|TCACAGG|CCTCTGG|CTTCTGG|TTTCTGG|CCTCTCG|CTACTGG|TTTCTCG|CTTCACG|TCTCAGG|TTACACG|TTTCACG|CTACTCG|TCACTCG|CCACTGG
&AACAAGG|TATGTAT|CCTCCCT|GTTAAAT|CGGTACT|CTGCATA|TCGTCCT|ACAGATC|TTAGATT|AGAATAT|GAAGCGA|GGCGATA|AGAGGAG|AGTCTTA|GGGAGGT|TTGTTTA|TTCTGCA|AAATACG|CTGAGGA|AGGTAAA|ACATGAT|GTGAACA|TTTACAA|AGCATTC|AAATTTT|TCAATGT|ACCCTGT|AGAATTA|GACAGCC|AACTGAT|AATAGGA|TCCTACG

>SRSF6|32|*$&
*TACAGC|TGCAGA|TGCGGA|TACGGC|CGCATA|TGCAGC|CACGTA|CACGTC|TACATC|TACATA|CGCAGA|CACAGA|TACGTA|CGCGTA|CGCGGC|CGCATC|TGCATC|TGCATA|CGCAGC|TGCGGC|CACATA|TACGGA|TACAGA|CACGGA|CGCGGA|CACGGC|CACAGC|TGCGTC|CACATC|CGCGTC|TACGTC|TGCGTA
$CACGGC|TACGTC|TACATC|TACGGA|CACAGC|CGCATA|TACGGC|CGCAGA|TACGTA|CGCATC|CGCGTC|CACATA|CACATC|TGCGTA|TGCATA|CACGTA|CGCGGC|TACAGC|TGCGGA|CGCGGA|TGCAGA|TGCAGC|CACGTC|TGCATC|TACAGA|TGCGGC|TGCGTC|CGCGTA|CACGGA|CGCAGC|CACAGA|TACATA
&ACAGTT|AGTCCC|CTTATC|AGCCTG|CTATAC|TTAGTA|GGTGCA|ATTCAA|GTGGGG|GTTGCC|CCAATA|CCCGAT|CACGTA|CGACGG|CGCCAA|ACTTAA|TCTTAT|CTCTGT|CATCGG|AGCGTA|GCGTAT|ACCTCA|GAATTC|AGCTCA|ACTATT|TTTATC|GACCTT|TGACCA|TTGTAC|ATTTTA|CTCATT|GCGTTG

>SRSF7|12|*$&
*AGGACGA|TGGACGA|AGACTACGAC|TGGACAA|GACGACGA|ACGAGAGAT|GACGACGG|ACGAGAGAC|AGACGACGAT|AGACTACGAT|AGACGACGAC|AGGACAA
$AGACTACGAC|AGGACGA|TGGACGA|GACGACGG|ACGAGAGAT|TGGACAA|AGACTACGAT|AGACGACGAC|AGACGACGAT|ACGAGAGAC|AGGACAA|GACGACGA
&CTGTACGACA|TTGAAGC|AAGACCC|TCCAATAT|TCCGAGATT|AGTTGTG|ATGTAAAGCG|GTCGTTACTC|GTGAAGAGTA|TTCTATTTA|TTGTCCA|TGGAACAC

>SRSF9|11|*$&
*AGGAG|GGGAGGA|AGGAGAA|AGGAT|GGAAGGA|GGATGGA|AGCAG|AGGAGCA|AGCAC|AGGAC|GGGTGGA
$AGGAGCA|AGGAG|AGCAG|GGAAGGA|AGGAC|GGGTGGA|AGCAC|GGGAGGA|AGGAT|AGGAGAA|GGATGGA
&CAAGAGT|TAGGT|CCTCA|ACAGACG|TGATA|TTTTTTA|AGGCG|ACAGTCA|AATTC|ATCTAGC|TGATGTA

>SSB|1|
*TGCTGTTTT
$TGCTGTTTT
&TTGCAGGCT

>TARDBP|5|$
*AGAATGAA|AGAATGAG|TGAATGAA|TGAATGAG|TGTGTGTGTGTG
$TGTGTGTGTGTG
&GGAAACTG|ATGACACGGTCT|GAATCAGT|ACGCGGTA|CTAGTTAT

>TIA1|3|*$&
*TTTTTTT|TTTTTTC|TTTTTTG
$TTTTTTT|TTTTTTC|TTTTTTG
&AAAGGCA|GATAATT|CTATCTC

>TRA2A|1|
*GAAGAGGAAG
$GAAGAGGAAG
&CTATTAATTA

>TRA2B|218|*$&
*GCCCGACG|GAGGGACA|GTAAGAAA|GTGCGAGA|GCAGGAAG|GCCAGACA|GTGCGATG|GCGCGACA|GTCCGAAA|GACAGAGA|GAACGACG|GTGAGAGA|GCCCGAGA|GTACGATA|GTCGGAAG|GCCCGACA|GTAAGACG|GAAAGACA|GACAGAAA|GTCGGAGG|GACGGAAG|GAGAGAGG|GCACGAGA|GAACGAGA|GAAGGACG|GCGCGATG|GACAGATG|GAGCGAGG|GCCGGAGG|GTAGGAAA|GACAGATA|GACCGATA|GTCAGAGA|GAAAGAAG|GAAAGAGA|GAACGAAG|GAAAGATG|GTGGGAAG|GAAGGAGG|GTGCGACG|GTCGGATG|GAAGGACA|GTAAGAGA|GAGGGAGG|GTGAGAAA|GCGCGATA|GAGAGAAG|GCGCGAAA|GAAAGATA|GCCGGACG|GAACGACA|GCCGGAGA|GCGGGAGG|GCGAGACG|GCCCGAAA|GCAAGAGA|GCAGGATA|GCAGGATG|GTGGGATA|GAGAGATA|GTCCGATG|GCAAGAGG|GTCAGAAG|GACAGACA|GACCGACG|GACGGACG|GTAAGATA|GAGCGATA|GCCCGAGG|GCGGGACG|GTAGGACA|GAGAGAAA|GACCGATG|GTCAGAGG|GTCGGACA|GTGCGATA|GAACGATG|GCACGAAA|GCGGGAAG|GTCCGAGA|GTGCGAAG|GCGAGAGG|GACGGAAA|GCGCGAGG|GCCGGATG|GTAGGATG|GAAGGAGA|GACCGAAA|GCCAGAAA|GAGGGATG|GACGGAGA|GAGGGATA|GAGCGAGA|GACCGACA|GAAGGAAG|GCGCGACG|GCCCGATA|GTCAGACG|GTAAGAAG|GCAGGACA|GTACGAAA|GCAAGATA|GTAGGATA|GTCAGACA|GTGCGAAA|GTAGGACG|GTGAGACG|GCGAGAAG|GAGAGATG|GTACGAGA|GTGAGAAG|GCGAGAGA|GCAAGACG|GCACGAAG|GCCAGATA|GAAGAA|GCGAGACA|GTCAGATA|GAGCGACA|GCGAGAAA|GAGCGATG|GCACGACG|GCACGAGG|GCGAGATG|GTACGAGG|GTCGGATA|GACGGATG|GACAGAAG|GTGGGATG|GACGGATA|GAGCGAAG|GAACGATA|GCCCGAAG|GCGAGATA|GCGGGAAA|GTGAGAGG|GCGGGAGA|GTAAGACA|GAGGGAAG|GAACGAGG|GTCCGACA|GCAAGAAA|GCCCGATG|GTAGGAGA|GTCCGATA|GACCGAGA|GAAGGATA|GTAGGAGG|GCAGGAGA|GCGCGAGA|GTCGGACG|GTAGGAAG|GTGGGACA|GAAGGATG|GACGGAGG|GCCGGATA|GTGAGACA|GAAAGAGG|GTACGACG|GCACGATG|GCGCGAAG|GCGGGATG|GTCCGAGG|GCAGGAGG|GTGGGAAA|GTGCGACA|GCCAGAGA|GCCAGAAG|GTCCGAAG|GAGGGAAA|GACAGAGG|GTCCGACG|GTCGGAAA|GTACGACA|GAACGAAA|GAGCGACG|GCAGGACG|GAAAGAAA|GCAAGATG|GCAGGAAA|GCAAGACA|GAGAGAGA|GAGGGACG|GCCGGAAG|GCCAGAGG|GTAAGATG|GCCGGACA|GCAAGAAG|GAGAGACA|GACCGAGG|GAGAGACG|GAGGGAGA|GCCAGACG|GCGGGACA|GTAAGAGG|GTGGGACG|GCACGATA|GCACGACA|GCGGGATA|GACAGACG|GCCGGAAA|GTACGAAG|GTCGGAGA|GTGAGATG|GAAAGACG|GTGGGAGG|GTCAGATG|GTCAGAAA|GACGGACA|AAGTGTT|GTACGATG|GACCGAAG|GAAGGAAA|GAGCGAAA|GCCAGATG|GTGAGATA|GTGCGAGG|GTGGGAGA
$GAAGAA|GTCCGATG|GAACGACA|GCCGGAGA|GCAAGACG|GCCGGACG|GCCCGAGA|GCGAGATA|GTGGGAGA|GTGGGATG|GAGCGACA|GAGGGAGA|GACAGATG|GCAAGAGA|GAGAGACA|GAGGGAGG|GAACGAAA|GAGGGATG|GCACGATA|GTACGATG|GTCGGAGG|GAGAGACG|GAGCGAGG|GCGGGATG|GTGGGAGG|GTACGAGG|GCCCGATG|GCGAGAAG|GCGAGAGA|GAGAGATG|GAAAGAAA|GCAGGACG|GACAGAGG|GACGGAAA|GAAAGAAG|GCCGGATG|GAGCGAGA|GCACGATG|GCGGGACA|GAGGGAAG|GCGGGAGA|GTGCGATG|GCCAGATG|GTGCGACG|GTGGGACG|GAACGATG|GAAGGAGG|GAACGACG|GCCCGAAG|GAGAGAAA|GTCAGAAA|GAAAGATG|GCACGAGG|GCCAGAGG|GCAAGAGG|GCCAGAGA|GCGCGAGA|GCCGGAGG|GAAGGACA|GTCAGATG|GCAAGATA|GTCGGACA|GACCGACG|GACAGAGA|GCGCGATG|GTCGGATA|GAAAGACA|GCGAGAAA|GTGCGAAG|GACAGAAG|GTACGAGA|GAGCGATG|GCGCGACG|GAACGAGG|GACAGAAA|GCGGGATA|GCCAGACG|GTCGGATG|GCAGGAAA|AAGTGTT|GCCAGACA|GCACGAGA|GTCAGAGG|GTGGGAAA|GTACGACG|GCCCGATA|GACCGATA|GTGCGATA|GAACGATA|GACAGACG|GTGGGAAG|GAGAGAGA|GACCGAAG|GCACGAAA|GACGGACG|GTCAGACG|GAGCGATA|GCCGGAAA|GAAAGACG|GACCGAAA|GCCCGACA|GAGGGACA|GCAGGACA|GTACGAAA|GACGGATA|GTACGATA|GAAGGAAA|GAAAGAGA|GCGCGAAA|GAACGAAG|GTGCGAGA|GAAGGACG|GCGAGACA|GAGAGAGG|GCGGGACG|GAAGGATG|GTCCGATA|GTCAGAAG|GCGGGAGG|GACCGAGG|GTCCGAGG|GCAAGACA|GTGCGACA|GCAGGAAG|GTGGGATA|GCCAGAAG|GACGGATG|GTCCGAAG|GTCGGACG|GACGGAGG|GTACGAAG|GTCCGAAA|GCCCGAAA|GCAAGAAA|GCGAGACG|GAGCGACG|GCGCGAAG|GTCGGAGA|GCCGGAAG|GTACGACA|GTCAGATA|GCCAGATA|GTCAGAGA|GAGGGACG|GAGGGATA|GACCGAGA|GACCGACA|GCGCGACA|GCGCGATA|GAGCGAAG|GCAGGATG|GCGAGAGG|GCAGGAGG|GCAAGATG|GCGCGAGG|GCCGGATA|GAAAGATA|GCCAGAAA|GCCGGACA|GAGCGAAA|GAGAGATA|GCCCGACG|GAAAGAGG|GACCGATG|GCAAGAAG|GTCCGACG|GAAGGATA|GTCGGAAA|GAGGGAAA|GTCGGAAG|GTGCGAGG|GCACGACA|GCGGGAAG|GACGGAGA|GCAGGATA|GCACGAAG|GTGCGAAA|GACAGATA|GCGAGATG|GTCCGACA|GCCCGAGG|GACGGACA|GAAGGAGA|GTCCGAGA|GTGGGACA|GCAGGAGA|GAGAGAAG|GACAGACA|GTCAGACA|GCGGGAAA|GAAGGAAG|GAACGAGA|GCACGACG|GACGGAAG
&TTAAAC|AATAAAGT|TTAACTTG|TTTTTATA|TACTATTA|GTCACTAT|GGAAAACA|TTGACAAG|AGCTTATT|AGCATCTG|CTGATTCA|CCATTTGT|ATTTATCC|GAAACGTA|GGTTCTAA|ACCTTAAC|TTATGTTA|AGATCCCC|AAAATCCT|ATAGATCT|TTTTATTT|CCTCTATT|CAACCGCC|AATATGCG|GTTGAGAC|CAAACAAC|GTTCGCCT|TTGGAATA|AACCGGCT|GCTTCTGG|GTTCTACG|ATAAGAGG|CGTACGCT|AAAGAGTC|GCACTGAT|TTGCCTGA|TCTTTCAC|ACATGGGT|ATACTTAC|GTACATAC|AGTAGAAA|TCAACAGG|ATAATTGT|TGAACTAC|CTATAAGA|CTCCGATG|GAAAGGGT|AATAGTGT|CGGCAGCG|TGCAAGTA|AAGTCCAT|CAATGTGT|CACAGAAG|CAGAGCGT|TCTTTATA|GGTAGTAA|ACTATCAG|GAAAGCGT|CCTAGTAC|TTCCGCTG|GCCACGTA|CGTCAGAA|CGATATAT|GATCTGAG|TGTTATTG|CTCCCAAT|CCCGCCCT|TCTAAGCG|CCTCACTG|TCGTCGTC|ACGATTAT|ATCATGTC|ACGTCTAA|TGCTTTGC|GTAAAATT|ACCCAGAC|AGCTTTCA|GCGACTCC|CCGCCGAT|ACTAACAA|GTACTACG|GTCGTGGT|TAAGAGTG|GGGAAACA|GATCATCG|TGACAATG|TAGTCGAA|TGGTAGAA|TTCGATA|TGATACTG|GTTCCATG|TTGCTTTA|AGAAAGTA|ATGAATAA|CAATAAAC|GAGGTAGC|TTATCGCC|ACCTATGT|GCGGTTCA|CTCGTCCT|CGCTAATA|TAATTTGG|TTTTACGC|ACTATTCA|TGTTTTGA|GCTATCTC|TGATTAAG|GTCACCAA|ATATGAAA|CCTCTGCT|GGGAGCGT|GAAAAACG|TACATATT|ATTGTCTC|TATCAACT|GTTCTGGT|ATATAAAA|AATTGCCC|ATCGTTAT|TTAGTGTC|GTTGTCAA|TACGAGTC|CCTGTTAT|GTTGACTT|TAATATGA|GGTCTTCG|GCTTTAAA|TTTTACAC|AGGCTGGA|GGGATACT|TTATCGCC|GTATTAAA|CTTTCACG|AATGAGAG|CTAGTGTT|AGCTCTGT|ATACGAAA|GTGCTCTA|GTAACAAA|TGTCATTT|ATTAGTTT|TATGCGGG|ATAGATCT|GTTGAGGG|TTGGCTAA|ACATAACA|ACCGTACT|CCTGGTCC|TGGAGTCT|TGCTATTA|ACGGAATT|GTAATGGT|CTGATTCC|TTCTTCAA|AAGTGATA|TACAATCA|TTGCGTGG|AAGTATAG|TGGGAGGC|AACGAATC|CAGGAGGA|AGTTTGTC|GAGTCACT|GGTAAAGT|TCCTAAAA|CAGTAATT|GACCTATC|ACAGCCTC|ACGACAAG|TCGTAGGA|TATGGGGT|TCAATTGT|CCAAGACT|GAGAAACT|TCATCTTT|ATTATCCC|CGAGGTTT|GCAACAGA|TACTTGCG|TATGATAT|TAGCAGAA|ATCTAAGC|GCAATATC|TTCGAATG|TGTTTGAG|TAACCTTG|TACATTCT|TGAGCTTT|ATAATGTC|TACTCAGA|TTATATGA|AGACCTAC|TCTTTAGT|ACCTATCC|ATTCGTAA|GATTAACC|CTCGACAT|TGTGATAT|ATTGCGCG|AGTTGTGG|TTTCACAA|AACTGGAC|AATATCCC|GTCCGTTT|TGGTTACG|AATCTGTT|GAAATAGA|ATTATTTT|GACTATAG|AATCGATA|GTAGATCA|ACTGATGC|GCTTTGTG|GCTTTCCT|AGTGGGCT|GGTGTACT|CCTATCTG|TGCATCTG

>TUT1|1|&
*CGATACT
$CGATACT
&TGACCCC

>U2AF2|2|*$
*TTTTTTC|TTTTTCC
$TTTTTTC|TTTTTCC
&ATGGTCT|ATACTTA

>YBX1|5|*$&
*TCCAGCAA|CAACCACAA|TCTGCG|CCTGCG|AACATCA
$TCCAGCAA|AACATCA|TCTGCG|CAACCACAA|CCTGCG
&TTTTTTTA|TTAGTAA|GCAGGA|GACGGATGA|TAGAGC

>YBX2|6|*$&
*AACAACA|AACAACG|AACAACT|AACATCG|AACATCA|AACATCT
$AACATCG|AACATCT|AACATCA|AACAACG|AACAACA|AACAACT
&TAGAGAA|TAACCAG|AATATGG|GACATCG|GCCAAGC|ACGAGGT

>YTHDC1|36|*$&
*GCCTGC|GAATGC|GGATGC|GCCTAC|GGCTAC|GGCTGC|TCGTAC|GCGTGC|TAATGC|GACTAC|TAGTGC|GAATAC|GAGTAC|GGATAC|TCATAC|TGATGC|TCATGC|TGGTAC|TCCTAC|GCGTAC|GACTGC|TGGTGC|TGCTGC|TACTGC|TGATAC|TACTAC|GAGTGC|GCATGC|GGGTGC|TCCTGC|TGCTAC|TAGTAC|TAATAC|TCGTGC|GGGTAC|GCATAC
$TCATAC|TGCTGC|GAGTGC|GAATGC|GACTAC|GCCTAC|GCATGC|TCGTAC|GCGTGC|GAATAC|GGATAC|GGCTAC|TCGTGC|TACTGC|GGATGC|GAGTAC|TCATGC|GGGTGC|TACTAC|TCCTAC|TGCTAC|GGCTGC|GACTGC|GCATAC|GCGTAC|TCCTGC|GCCTGC|TGGTGC|TGGTAC|GGGTAC
&ATTTGG|TCCTTC|AGTTTA|CATACT|TTTTTA|CTCAGT|TCGCGA|CAGGGC|TTACCA|AAAAGT|CATTGG|ATCTGC|ATCGCA|ATAAAA|ATGTAA|TCTTTG|AAATCT|TTGAAC|ATATAT|TATCTT|TGGTAC|TAACAG|CCTAGG|TAAGAT|TTATGG|CTGAAG|TTATGC|GAAAAA|TGGCAT|TGTACT|ATACAC|CCTATG|GAGATT|TATTAC|ATACTG|ACCAAG

>ZC3H10|2|*$
*CCAGCGC|GCAGCGC
$GCAGCGC|CCAGCGC
&TAATAGG|GATCACG

>ZC3H14|1|
*TTTGTTT
$TTTGTTT
&TAATAAA

>ZCRB1|4|&
*GACTTAAT|GAATTAAG|GAATTAAT|GACTTAAG
$
&TGATAGAG|CTATACCT|CGAGCTTC|CCGCGGAG

>ZFP36|55|*$&
*CCTTGC|CCCTTC|AAAAAGTAAAG|TCTTCC|AAAAAAGAAAG|AATAAGTAAAG|ACCTCT|TCTTCT|TTATTTATG|CCCTCT|ACCTCC|TTGTGG|AATAA|AAAAAGGAAAG|ACTTCC|CCTTCT|TCCTCC|ACCTTT|TCTTGT|TCTTTT|ACTTGT|TTATTTAAG|AATAAGGAAAG|CCCTGT|ACCTGT|ATTTA|AAAAAATAAAG|TCTTTC|TTATTTATA|ACCTGC|CCTTGT|ACTTGC|CCCTTT|TTATTTATT|TCTTGC|CTTGT|CCTTTC|ACTTTC|TTATTTAAT|ACTTTT|CCCTGC|ACTTCT|TTATTTAAA|AATAAAGAAAG|TCCTCT|TCCTGC|CCTTCC|TCCTGT|CCTTTT|ACCTTC|AATAAATAAAG|CCCTCC|TCCTTC|TCCTTT|TTGTGC
$CCCTGT|TTATTTATT|CCTTCT|TCCTCC|CCTTGT|ACTTCC|CCTTTC|TCTTTT|ACCTCC|ACTTTT|CCTTTT|TTGTGG|TCTTGT|TCCTCT|CCCTTT|TCTTCT|TCCTGT|TCTTGC|ATTTA|CCCTTC|TCTTCC|CTTGT|ACCTCT|TTATTTATG|AAAAAGGAAAG|ACCTGC|ACTTTC|ACCTTT|CCCTGC|TCTTTC|ACTTGT|CCTTCC|TCCTGC|ACTTCT|TCCTTT|TTGTGC|AAAAAAGAAAG|ACCTGT|ACTTGC|CCCTCT|ACCTTC|CCCTCC|TCCTTC|CCTTGC|TTATTTATA
&TGGTGGAGGCA|CCAATG|TACTAATTT|ACGAGGGGC|AAACAA|GGGCTT|CGGCGT|AGCCAT|AGTACTGGGAA|CGTGTC|TTGTAC|CTAGGC|GCCCTA|CACTTG|TCTTATTTT|CAGTAG|TATGAG|AGGGAT|TAGAT|GGTCCG|AGCGGT|CATGTAACCTA|ATCCAACCGAC|ACTGTA|AACAGTACATT|TACCCT|AGACC|CAGGAA|ATGCAA|CTCGC|ACTTGT|ATCGGGTCA|GCCCCACACTG|AGAAAC|TTCCTT|CTGGTCTTAGT|AAGTAA|TTATCG|ACATTA|ACCGTA|GCCCCA|AAGAAG|GAATTC|ATTATA|AGATGC|GCTTTAGAAGA|GAAACC|TATATG|GGTTTA|GCTTAA|TTTAAG|GGCCTA|CTGTGG|GGGCCCCTA|TGATTCGTT

>ZFP36L2|1|
*TTATTTATT
$TTATTTATT
&ACCCTCTTG

>ZNF638|4|*$&
*TGTTCGT|TGTTGTT|TGTTGGT|TGTTCTT
$TGTTCTT|TGTTGTT|TGTTGGT|TGTTCGT
&TGGAAAT|ACTCGTG|ATCCTTA|TCGCGGA

>ZRANB2|1|*$&
*AGGTAA
$
&TTTTAA

MOUSE

>A1cf
GTAATTG|TTAATTG|GTAATTC|TTAATTC
>Ankhd1
AGACGTA|AGACGTT
>Celf1
TGCTG
>Cnot4
GACAGAA|GACAGAT
>Cpeb2
CATTTTT|CTTTTTT
>Cpeb4
CTTTTTT
>Dazap1
TAGGTAG|TAGGTAA
>Enox1
AAGACAG|CAGACAG
>Esrp2
TGGGGAT
>Fmr1
GGACAGG|GGACAAG
>Fxr1
AATGACGA|AATGACAA|AACGACAA|AACGACGA
>Fxr2
GGACAGG|GGACGGG|GGACAAG|GGACGAG
>G3bp2
AGGATGA|AGGATAA|AGGATGG|AGGATAG
>Hnrnpa1
GGCTAG|GGGTAG|GGCCAG|GGTCAG|TTAGGGA|GTAGTAGT|AGTCAG|AGGCAG|AGACAG|ATAGGGA|GTAGGGA|AGATAG|AGCCAG|AGGTAG|GGATAG|GGACAG|GGGCAG|AGTTAG|GGTTAG|AGCTAG
>Hnrnpa2b1
AGGATAGG|AGGATTGA|AGGATAGA|AGGTTAGA|TTAGGGA|ATAGGGA|AGGTTCGG|AGGTTTGG|GTAGGGA|GGTAGTAG|AGGTTAGG|AGGTTTGA|AGGTTCGA|AGGATCGA|AGGATTGG|AGGATCGG
>Hnrnpc
ATTTTTG|ATTTTTT
>Hnrnpf
GTTGTTG|GTTGCGG|GTGGTTG|GGGTG|GTGTAT|GTTGCTG|GTGGCGG|GTGGTGG|GTGGAT|GTGGCTG|GTTGTGG|GGGAGGG
>Hnrnph1
GAAGAG|GGGAGGG|GAGGAG
>Hnrnph2
GGGAGGG
>Hnrnpk
CCATACC|CCAACCC|CCATCCC|CCAAACC
>Hnrnpl
ACACGAA|ACACAAG|ACACAAC|ACACGAG|ACACGAC|ACACAAA
>Hnrnpll
ACACACA
>Hnrnpm
GGTTGGTT
>Hnrnpu
TGTATTG
>Igf2bp2
ACAATCA|ACATACA|ACATTCA|AAATTCA|ACAAACA|AAAATCA|AAAAACA|AAATACA
>Igf2bp3
ACAATCA|ACATACA|ACATTCA|ACACTCA|AAATTCA|ACAAACA|AAACACA|AAAATCA|ACACACA|AAAAACA|AAACTCA|AAATACA
>Khdrbs1
TAAAAGG
>Khdrbs2
AATAAAC|GATAAAC|AATAAAA|GATAAAA
>Khdrbs3
GATAAACC|GATAAACG
>Lin28a
CGGAGAA|AGGAGAA
>Matr3
AATCTTG|CATCTTG
>Mbnl1
TGCTTT|TGCTGC|CGCTGT|TGCTGT|TGCTTC|TGCTTGC|AGCTTGC|CGCTGC|CGCTTC|CGCTTT
>Msi1
TAGTTAG|TAGTAAG|TAGTAGG|TAGTTGG
>Pabpc1
AAAAAAA|AGAAAAA
>Pabpc5
AGAAAAT
>Pabpn1
AAAAGAC|AGAAGAC
>Pcbp1
CCTATCC|CCTAACC|CCTTACC|CCAATCC|CCTTTCCC|CCATACC|CCAAACC|CCTTTCC|CCATTCC
>Pcbp2
CCTCCCC|CCCTCCC|CCCCCCC|CCTTCCC
>Pprc1
CCGCGCC|GCGCGCG|GCGCGCC|GGGCGCC|CCGCGCG|CGGCGCG|GGGCGCG|CGGCGCC
>Ptbp1
CTCTCT|CTTTTCT|CTTTTTT
>Pum2
AATTGTACATAA|TGTAAATT|CTTGTAGATAA|TGTATATA|TGTATATT|TGTAAATA
>Qk
ACTAAC|ACTAAT|ATTAAC
>Raly
TTTTTTG
>Raver1
TCATGCAGTCTG
>Rbfox1
TGCATGC|AGCATGA|AGCATGC|TGCATGA|TGCATG
>Rbm24
AGTGTGA|TGTGTGA|TGAGTGA|AGAGTGA
>Rbm28
GAGTAGA|GAGTAGT|GTGTAGA|GTGTAGT
>Rbm3
GATACGA
>Rbm38
GTGTGTG|TGGTGTG|TTGTGTG|GGGTGTG
>Rbm4
GCGCGGG
>Rbm41
ATACATT|TTACTTT|TTACATT|ATACTTT
>Rbm42
AACTAAG|AACTACG
>Rbm45
GACGACA|GACGACC
>Rbm46
AATGAAA|AATGAAT|AATCAAA|AATCAAT
>Rbm5
GAAGGAA
>Rbm8a
GCGCGCG|GTGCGCG
>Rbms1
TATATAC|TATATAG
>Rbms3
ATATATC|ATATATA
>Sart3
AAAAAAA|AGAAAAA
>Sfpq
GTAGTTT|GTAGTTG|GTAGTGG|GTGGTTG|GTGGTGT|GTGGTGG|GTAGTGT|GTGGTTT
>Snrnp70
GATCAAG|GTTCAAG|AATCAAG|ATTCAAG
>Snrpa
TTGCACG|ATGCACA|ATGCACG|TTGCACA
>Srsf1
CGCCCGA|TGATGGC|CAGAGGT|TGGTGAT|CAGCGGT|CGGCGGA|CGCAGGA|CGGAGGA|TGAAGGA|TGGAGGT|TGGTGGC|TGGAGCC|TGGAGGA|TGAAGAA|TGGTGGA|TGATGGT|GAAGGAC|CGGCCGT|TGGAGGC|CAGCGGA|CGCACGA|CGGCCGA|CACCGGT|TGGAGCA|CAGACGA|TGGTGAC|CACACGA|TGATGAT|CGGAGGT|TGGAGAA|CACCCGA|TGGTGCC|TGAAGAT|CGGACGT|CGCACGT|TGAAGCA|TGATGAA|TGATGGA|CGCCCGT|CGGCGGT|TGAAGCT|CGCCGGA|CGCAGGT|CGCCGGT|TGAAGAC|CAGCCGA|CAGACGT|TGAAGCC|GGAGGAA|CACACGT|TGAAGGT|TGATGCT|CACAGGA|TGATGAC|GGAGGAC|CAGCCGT|CAGAGGA|TGGTGGT|TGATGCC|CACAGGT|CACCGGA|TGGAGAT|TGATGCA|CACCCGT|TGGTGCA|TGAAGGC|TGGTGAA|TGGAGCT|TGGAGAC|CGGACGA|GAAGGAA|TGGTGCT
>Srsf2
GGTTCCCG|GACCACTG|GGCCACTG|TGCTGTC|GATTCCTA|GACCCCTG|AGGAGAGA|AGGAGTAG|GGTTCCTA|GACCCCTA|GATTACTG|GGTTACCA|AGGAGTAA|AGGAGTTA|GACTACCG|GATCACCG|GATTACCG|AGGAGAAG|GGCTACCG|GATTCCCA|GGCCACTA|GGTCCCCA|GATCCCTA|GGCCCCCA|GACTACTA|GGCTACTA|GGCTCCCG|GGTCACCA|GATTACCA|GGTCCCTG|GGTTCCTG|GGTCACCG|GGCTCCTG|AGGAGTGA|GATCACTA|GATCACCA|AGGAGAGG|GATTCCTG|GACTACCA|GGCCCCTG|GGCTACCA|GATTCCCG|AGGAGAAA|GGTTACCG|TGCTGCC|GACTCCCG|GATCACTG|GACCCCCG|TGCTGTT|TGCCGCC|GGTCCCTA|GGTTCCCA|GACCACCA|AGGAGATA|GACTCCTG|GGTTACTA|GGCCACCG|GACTACTG|GATCCCTG|GACCACTA|GACCACCG|GACTCCTA|GGCTCCTA|GGCCCCTA|AGGAGTGG|TGCCGCT|GGTCCCCG|TGCCGTC|TGCTGCT|GACCCCCA|TGCCGTT|GGCTACTG|GATCCCCG|GGCCCCCG|GGTCACTA|AGGAGTTG|GACTCCCA|GGTCACTG|GATTACTA|AGGAGATG|GGCCACCA|GGCTCCCA|GATCCCCA|GGTTACTG
>Srsf3
ACTTC|TCAAC|TCATC|CTCGTCT|CTCGTCC|ACTAC|ACATC|TCTAC|ACAAC|CTCTTCC|TCTTC|CTCTTCT
>Srsf5
CCTCTGG|CTTCACG|TTTCACG|CCTCTCG|TCTCTCG|TTTCTCG|CCACAGG|CTACAGG|TTACAGG|TCACAGG|CCACACG|TCACTCG|CCACTCG|CCTCACG|TCTCTGG|TTACTGG|TTTCAGG|CTTCTGG|TCACACG|TTACACG|CTACACG|CCTCAGG|CTACTCG|TTACTCG|TCTCACG|CTACTGG|CCACTGG|TTTCTGG|CTTCTCG|TCTCAGG|CTTCAGG|TCACTGG
>Srsf6
CACAGA|TACAGA|CACATA|CGCATC|TGCAGC|TGCGGA|TGCGGC|CGCGGA|CGCAGC|TACGTC|TACGTA|CACGGA|CACGTA|TGCATC|TGCGTC|CGCGTA|TGCGTA|TGCAGA|CGCATA|CGCAGA|TGCATA|TACGGC|TACATC|TACATA|CGCGGC|CACAGC|CACGGC|CACGTC|CGCGTC|CACATC|TACAGC|TACGGA
>Srsf7
GACGACGG|TGGACAA|AGGACGA|GACGACGA|TGGACGA|AGGACAA|ACGAGAGAT|ACGAGAGAC
>Syncrip
AAAATTG|CAAATAG|CAAATTG|CAAAAAG|GGCTTTTTT|AAAATAG|AAAAATG|CAAAATG|AAAAAAG
>Tardbp
TGAATGAG|AGAATGAG|TGAATGAA|AGAATGAA
>Tia1
TTTTTTG|TTTTTTT
>Tra2a
GAAGAGGAAG
>Tra2b
GAGGGATG|GACGGAAA|GAACGATG|GCAGGAAA|GCGAGAAG|GCCAGACG|GTGAGATA|GCGGGAAG|GCGGGACA|GCAGGAGA|GCGGGAGG|GTACGAAG|GCCAGACA|GACGGATA|GCCCGAGA|GTACGAAA|GTCCGAAA|GACGGAGA|GCAAGAAA|GCCCGAAA|GTCAGACA|GTGAGACG|GTAAGATA|GTCCGAGA|GTGGGAGG|GAGGGATA|GAGGGAGA|GACAGAGG|GAAAGAGG|GCCAGATA|GCCCGATA|GCCGGATA|GTCCGAGG|GACGGACG|GTAAGAGA|GTGCGAAG|GTAAGAGG|GCGGGACG|GAGCGACA|GACCGACG|GTAGGACG|GTCGGACG|GACGGATG|GTGCGACG|GAAGGAAA|GCACGACA|GTCCGACG|GTAGGAAG|GCACGAGA|GCCCGACG|GTACGAGA|GCGGGAAA|GTCGGATA|GACCGAGG|GAACGAAG|GTCGGAGA|GACAGACA|GAGCGATA|GCCAGAGA|GTCAGATA|GCAAGAGA|GCGCGAGA|GCGGGATG|GCGCGAAA|GAGCGATG|GCAGGACA|GCGCGATG|GCCAGATG|GTGGGACG|GTCGGACA|GTCAGAAA|GTCCGAAG|GTGAGAGA|GTCCGACA|GAGAGACA|GAAGGAGG|GAAGGACA|GTAGGAAA|GAAAGAAG|GCGCGAGG|GACAGAAG|GACCGAAG|GTCAGAGG|GCCGGACA|GCCGGACG|GCCAGAGG|GCCGGAGA|GTCGGAGG|GTGAGAGG|GTGAGACA|GTGGGAAG|GAAAGAAA|GAGAGATG|GTAAGAAA|GTGCGACA|GAAGGATG|GAGGGACA|GTGCGATG|GAAAGACG|GTACGACA|GACGGAGG|GCACGACG|GACAGACG|GCCCGAGG|GACCGATG|GCGAGAGG|GCAAGAGG|GTAAGAAG|GAAGGATA|GAGGGAAG|GCCGGAAG|GCGGGATA|GTAGGATG|GTGGGATG|GTCGGAAA|GACAGAGA|GAGAGACG|GAAGAA|GAGCGAGG|GCCGGAAA|GCGCGACA|GAGCGAAG|GCAGGAGG|GTAGGATA|GCAAGACG|GAAAGATA|GTGAGAAG|GACCGAGA|GCGCGAAG|GAAAGATG|GTCGGATG|GAGGGACG|GCCGGATG|GCAGGACG|GAGCGAGA|GAACGAGG|GAAGGAAG|GAGCGAAA|GACGGAAG|GTAAGATG|GTGGGAAA|GAAGGAGA|GAGAGAAG|GTCGGAAG|GCCCGATG|GTAGGACA|GCCCGAAG|GTCAGATG|GCCGGAGG|GCACGATA|GTCCGATA|GCCAGAAG|GCGAGATA|GCACGATG|GCAGGAAG|GACCGATA|GTACGACG|GTCCGATG|GAAAGACA|GTGGGACA|GAAAGAGA|GTGCGATA|GTGGGAGA|GCACGAAG|GCGAGAGA|GCGAGATG|GTACGATG|GACCGACA|GCGCGATA|GCGAGACA|GACAGAAA|GCGCGACG|GTGCGAAA|GCAAGATG|GCGAGACG|GAACGACA|GAACGAGA|GAACGAAA|GAGAGAGA|GACGGACA|GACAGATG|GTAGGAGG|GCGAGAAA|GTCAGAGA|GCGGGAGA|GCACGAAA|GTACGAGG|GCACGAGG|GCAGGATG|GCCAGAAA|GTACGATA|GAGAGATA|GCAAGACA|GTGGGATA|GTAAGACA|GAAGGACG|GACCGAAA|GCAAGAAG|GAGGGAAA|GTGAGATG|GCCCGACA|GTCAGAAG|GTGCGAGA|GCAGGATA|GACAGATA|GTAAGACG|GCAAGATA|GAACGACG|GAACGATA|GAGAGAGG|GTCAGACG|GAGGGAGG|GAGCGACG|GTGCGAGG|GTAGGAGA|GAGAGAAA|GTGAGAAA|AAGTGTT
>Tut1
CGATACT
>U2af2
TTTTTTC|TTTTTCC
>Ybx1
AACATCA|CAACCACAA
>Ybx2
ACCATCT|CACATCC|AACACCT|TCCACCC|ACCACCC|ACCATCC|AACATCG|CCCATCT|ACCACCT|CCCACCC|CACATCT|TCCACCA|TCCATCC|CACACCT|AACATCT|AACATCC|CACACCA|CCCATCC|CCCACCA|TACACCT|TCCATCT|TACACCA|AACACCA|AACATCA|AACACCC|CACACCC|ACCATCA|TACATCT|CCCATCA|AACAACT|TACATCC|ACCACCA|AACAACA|CACATCA|AACAACG|TCCATCA|TCCACCT|TACACCC|TACATCA|CCCACCT
>Ybx3
ACCATCT|CACATCC|AACACCT|TCCACCC|ACCACCC|ACCATCC|CCCATCT|ACCACCT|CCCACCC|CACATCT|TCCACCA|TCCATCC|CACACCT|AACATCT|AACATCC|CACACCA|CCCATCC|CCCACCA|TACACCT|TCCATCT|TACACCA|AACACCA|AACATCA|AACACCC|CACACCC|ACCATCA|TACATCT|CCCATCA|TACATCC|ACCACCA|CACATCA|TCCATCA|TCCACCT|TACACCC|TACATCA|CCCACCT
>Zc3h10
GCAGCGC|CCAGCGC
>Zcrb1
GACTTAAT|GAATTAAG|GAATTAAT|GACTTAAG
