# Supplementary material for: Both Maintenance and Avoidance of RNA-Binding Protein Interactions Constrain Coding Sequence Evolution
Source: Mol Biol Evol. 2017 Jan 30;34(5):1110–26. doi: 10.1093/molbev/msx061 (PMC5400389; doi:10.1093/molbev/msx061)
Supplement: Supplementary Data [file msx061_Supp.zip › Additional File 2.txt]

HUMAN

#Each line contains one putative paralogous family.
ENSG00000165959,ENSG00000135632,ENSG00000124216,ENSG00000094631,ENSG00000251369,ENSG00000147650,ENSG00000140521,ENSG00000041353,ENSG00000168329,ENSG00000171126,ENSG00000108417,ENSG00000196391,ENSG00000104064,ENSG00000164794,ENSG00000171532,ENSG00000167555,ENSG00000134871,ENSG00000167880,ENSG00000120278,ENSG00000251247,ENSG00000180938,ENSG00000138771,ENSG00000144810,ENSG00000151090,ENSG00000109670,ENSG00000087245,ENSG00000160396,ENSG00000132341,ENSG00000064607,ENSG00000083812,ENSG00000163412,ENSG00000132698,ENSG00000179627,ENSG00000089048,ENSG00000158458,ENSG00000178175,ENSG00000182568,ENSG00000089876,ENSG00000166206,ENSG00000109705,ENSG00000099381,ENSG00000103353,ENSG00000163795,ENSG00000118046,ENSG00000132964,ENSG00000165409,ENSG00000168481,ENSG00000198105,ENSG00000152822,ENSG00000184232,ENSG00000198015,ENSG00000105880,ENSG00000128908,ENSG00000152270,ENSG00000162733,ENSG00000155961,ENSG00000171462,ENSG00000115844,ENSG00000067082,ENSG00000141753,ENSG00000165973,ENSG00000125618,ENSG00000160460,ENSG00000130940,ENSG00000172247,ENSG00000144655,ENSG00000115694,ENSG00000185013,ENSG00000141562,ENSG00000163877,ENSG00000122592,ENSG00000040633,ENSG00000177105,ENSG00000078687,ENSG00000122566,ENSG00000171222,ENSG00000166839,ENSG00000108055,ENSG00000147613,ENSG00000171206,ENSG00000125878,ENSG00000140563,ENSG00000088726,ENSG00000116584,ENSG00000153914,ENSG00000133740,ENSG00000099326,ENSG00000185033,ENSG00000102001,ENSG00000077782,ENSG00000173253,ENSG00000078699,ENSG00000148798,ENSG00000077274,ENSG00000171431,ENSG00000101255,ENSG00000186871,ENSG00000105808,ENSG00000162772,ENSG00000266524,ENSG00000168542,ENSG00000130723,ENSG00000011590,ENSG00000101349,ENSG00000114124,ENSG00000156345,ENSG00000124092,ENSG00000090273,ENSG00000157637,ENSG00000146755,ENSG00000106006,ENSG00000151276,ENSG00000138769,ENSG00000154237,ENSG00000183655,ENSG00000154222,ENSG00000166278,ENSG00000254004,ENSG00000091536,ENSG00000166860,ENSG00000185483,ENSG00000183496,ENSG00000118946,ENSG00000147065,ENSG00000157985,ENSG00000142733,ENSG00000165194,ENSG00000152056,ENSG00000172939,ENSG00000135912,ENSG00000196876,ENSG00000141232,ENSG00000166313,ENSG00000156675,ENSG00000131094,ENSG00000152944,ENSG00000161849,ENSG00000116132,ENSG00000144118,ENSG00000156735,ENSG00000009780,ENSG00000182580,ENSG00000187800,ENSG00000175087,ENSG00000156486,ENSG00000171132,ENSG00000066248,ENSG00000142694,ENSG00000174292,ENSG00000167258,ENSG00000145526,ENSG00000170390,ENSG00000144355,ENSG00000170425,ENSG00000140274,ENSG00000163914,ENSG00000071655,ENSG00000170776,ENSG00000142789,ENSG00000184845,ENSG00000008128,ENSG00000183421,ENSG00000176399,ENSG00000133275,ENSG00000140254,ENSG00000113504,ENSG00000137161,ENSG00000183813,ENSG00000162687,ENSG00000163482,ENSG00000116176,ENSG00000090006,ENSG00000155926,ENSG00000166526,ENSG00000169994,ENSG00000120149,ENSG00000114316,ENSG00000197079,ENSG00000166484,ENSG00000083223,ENSG00000136883,ENSG00000156650,ENSG00000197114,ENSG00000188033,ENSG00000131116,ENSG00000104894,ENSG00000077684,ENSG00000115310,ENSG00000167785,ENSG00000109787,ENSG00000166128,ENSG00000151693,ENSG00000170385,ENSG00000180787,ENSG00000170667,ENSG00000008853,ENSG00000204580,ENSG00000106785,ENSG00000058453,ENSG00000107829,ENSG00000119946,ENSG00000133116,ENSG00000111642,ENSG00000171812,ENSG00000011028,ENSG00000164438,ENSG00000164631,ENSG00000118508,ENSG00000102010,ENSG00000023839,ENSG00000174953,ENSG00000128617,ENSG00000178229,ENSG00000178662,ENSG00000124212,ENSG00000090932,ENSG00000204599,ENSG00000107104,ENSG00000186487,ENSG00000136546,ENSG00000186130,ENSG00000117020,ENSG00000005102,ENSG00000138316,ENSG00000162722,ENSG00000134318,ENSG00000165023,ENSG00000148408,ENSG00000048052,ENSG00000120075,ENSG00000091831,ENSG00000198838,ENSG00000175175,ENSG00000071243,ENSG00000102385,ENSG00000136807,ENSG00000138623,ENSG00000164626,ENSG00000165621,ENSG00000114805,ENSG00000183072,ENSG00000186442,ENSG00000204531,ENSG00000174562,ENSG00000140199,ENSG00000140798,ENSG00000113555,ENSG00000181896,ENSG00000085511,ENSG00000156374,ENSG00000151292,ENSG00000134438,ENSG00000278195,ENSG00000215397,ENSG00000128604,ENSG00000142178,ENSG00000196110,ENSG00000147100,ENSG00000135631,ENSG00000109466,ENSG00000084674,ENSG00000151414,ENSG00000185869,ENSG00000170421,ENSG00000100284,ENSG00000101306,ENSG00000163697,ENSG00000136531,ENSG00000108813,ENSG00000100330,ENSG00000198963,ENSG00000178343,ENSG00000132155,ENSG00000099812,ENSG00000197714,ENSG00000049192,ENSG00000178403,ENSG00000176896,ENSG00000265107,ENSG00000180035,ENSG00000109758,ENSG00000100650,ENSG00000105202,ENSG00000176842,ENSG00000139974,ENSG00000162931,ENSG00000167182,ENSG00000178177,ENSG00000114948,ENSG00000170456,ENSG00000150394,ENSG00000168016,ENSG00000079102,ENSG00000175592,ENSG00000142615,ENSG00000140092,ENSG00000102195,ENSG00000080603,ENSG00000170265,ENSG00000188501,ENSG00000070831,ENSG00000005801,ENSG00000119707,ENSG00000167100,ENSG00000149451,ENSG00000082556,ENSG00000163623,ENSG00000005073,ENSG00000196730,ENSG00000103415,ENSG00000156103,ENSG00000122194,ENSG00000163214,ENSG00000146276,ENSG00000132702,ENSG00000173889,ENSG00000103449,ENSG00000143365,ENSG00000117266,ENSG00000136770,ENSG00000147164,ENSG00000158321,ENSG00000169740,ENSG00000186334,ENSG00000205927,ENSG00000109220,ENSG00000092203,ENSG00000100216,ENSG00000164600,ENSG00000080503,ENSG00000171446,ENSG00000100030,ENSG00000131849,ENSG00000158445,ENSG00000168591,ENSG00000105649,ENSG00000132692,ENSG00000135903,ENSG00000169951,ENSG00000184828,ENSG00000167768,ENSG00000124743,ENSG00000184588,ENSG00000115556,ENSG00000187122,ENSG00000162624,ENSG00000139445,ENSG00000196132,ENSG00000204882,ENSG00000006194,ENSG00000111837,ENSG00000198846,ENSG00000131737,ENSG00000183873,ENSG00000029559,ENSG00000106004,ENSG00000102271,ENSG00000108821,ENSG00000009724,ENSG00000197323,ENSG00000164776,ENSG00000171827,ENSG00000153317,ENSG00000139352,ENSG00000109339,ENSG00000140262,ENSG00000163453,ENSG00000116809,ENSG00000102038,ENSG00000136099,ENSG00000137745,ENSG00000126778,ENSG00000105810,ENSG00000134046,ENSG00000137266,ENSG00000105705,ENSG00000161298,ENSG00000169218,ENSG00000095951,ENSG00000105048,ENSG00000126562,ENSG00000049768,ENSG00000156983,ENSG00000140691,ENSG00000106261,ENSG00000113712,ENSG00000134186,ENSG00000089177,ENSG00000166006,ENSG00000163157,ENSG00000170260,ENSG00000112144,ENSG00000185022,ENSG00000121274,ENSG00000119685,ENSG00000197442,ENSG00000116254,ENSG00000073670,ENSG00000144026,ENSG00000137818,ENSG00000171617,ENSG00000147118,ENSG00000183779,ENSG00000022355,ENSG00000130038,ENSG00000127152,ENSG00000152217,ENSG00000125827,ENSG00000152977,ENSG00000138829,ENSG00000205336,ENSG00000135638,ENSG00000139890,ENSG00000171867,ENSG00000115808,ENSG00000198742,ENSG00000122375,ENSG00000162302,ENSG00000069431,ENSG00000125798,ENSG00000171049,ENSG00000135406,ENSG00000122122,ENSG00000128487,ENSG00000105707,ENSG00000154917,ENSG00000116754,ENSG00000169083,ENSG00000189114,ENSG00000198298,ENSG00000070193,ENSG00000122877,ENSG00000119408,ENSG00000174775,ENSG00000138778,ENSG00000180884,ENSG00000184451,ENSG00000196660,ENSG00000185989,ENSG00000117528,ENSG00000164749,ENSG00000166261,ENSG00000171940,ENSG00000198315,ENSG00000166529,ENSG00000121406,ENSG00000109111,ENSG00000125820,ENSG00000185252,ENSG00000160113,ENSG00000109606,ENSG00000153253,ENSG00000126785,ENSG00000086758,ENSG00000248333,ENSG00000206560,ENSG00000169403,ENSG00000138594,ENSG00000100897,ENSG00000185313,ENSG00000129925,ENSG00000181378,ENSG00000110851,ENSG00000196867,ENSG00000112996,ENSG00000137801,ENSG00000173914,ENSG00000044090,ENSG00000146856,ENSG00000135074,ENSG00000182944,ENSG00000124900,ENSG00000138039,ENSG00000197951,ENSG00000019549,ENSG00000154229,ENSG00000184574,ENSG00000124209,ENSG00000106038,ENSG00000168702,ENSG00000179046,ENSG00000151461,ENSG00000131018,ENSG00000010671,ENSG00000149970,ENSG00000196924,ENSG00000015520,ENSG00000040731,ENSG00000130762,ENSG00000132975,ENSG00000177238,ENSG00000082684,ENSG00000204920,ENSG00000006071,ENSG00000213588,ENSG00000174032,ENSG00000143067,ENSG00000122025,ENSG00000177494,ENSG00000249948,ENSG00000154928,ENSG00000100239,ENSG00000167461,ENSG00000184613,ENSG00000071991,ENSG00000018869,ENSG00000081189,ENSG00000197782,ENSG00000078061,ENSG00000134013,ENSG00000112335,ENSG00000185888,ENSG00000165474,ENSG00000071242,ENSG00000183943,ENSG00000164011,ENSG00000135334,ENSG00000162761,ENSG00000144821,ENSG00000138100,ENSG00000259332,ENSG00000139219,ENSG00000196387,ENSG00000180479,ENSG00000187514,ENSG00000119396,ENSG00000179331,ENSG00000099260,ENSG00000154832,ENSG00000170500,ENSG00000160633,ENSG00000172748,ENSG00000172638,ENSG00000181773,ENSG00000119714,ENSG00000103241,ENSG00000188295,ENSG00000159387,ENSG00000070018,ENSG00000078674,ENSG00000137265,ENSG00000146063,ENSG00000157107,ENSG00000167702,ENSG00000075073,ENSG00000129535,ENSG00000136574,ENSG00000155545,ENSG00000171163,ENSG00000166147,ENSG00000092108,ENSG00000181894,ENSG00000125861,ENSG00000137252,ENSG00000062038,ENSG00000179532,ENSG00000198026,ENSG00000112655,ENSG00000147324,ENSG00000135443,ENSG00000118363,ENSG00000152092,ENSG00000184408,ENSG00000185278,ENSG00000143171,ENSG00000189433,ENSG00000116473,ENSG00000148848,ENSG00000130055,ENSG00000167333,ENSG00000130294,ENSG00000116273,ENSG00000123124,ENSG00000123728,ENSG00000151623,ENSG00000196632,ENSG00000143479,ENSG00000116990,ENSG00000174279,ENSG00000168487,ENSG00000157227,ENSG00000186815,ENSG00000102226,ENSG00000114861,ENSG00000188467,ENSG00000147408,ENSG00000168826,ENSG00000160710,ENSG00000164251,ENSG00000125945,ENSG00000171425,ENSG00000186812,ENSG00000102572,ENSG00000162068,ENSG00000178187,ENSG00000168300,ENSG00000188086,ENSG00000158352,ENSG00000138131,ENSG00000204356,ENSG00000275023,ENSG00000085872,ENSG00000156140,ENSG00000102780,ENSG00000182687,ENSG00000272886,ENSG00000169016,ENSG00000205250,ENSG00000143622,ENSG00000148411,ENSG00000180616,ENSG00000157388,ENSG00000100580,ENSG00000146054,ENSG00000198515,ENSG00000162676,ENSG00000108984,ENSG00000165606,ENSG00000203880,ENSG00000174903,ENSG00000144191,ENSG00000111602,ENSG00000101049,ENSG00000166106,ENSG00000152661,ENSG00000001617,ENSG00000005339,ENSG00000168398,ENSG00000136630,ENSG00000171631,ENSG00000106852,ENSG00000170325,ENSG00000158555,ENSG00000132716,ENSG00000004660,ENSG00000134594,ENSG00000141026,ENSG00000187242,ENSG00000145451,ENSG00000131149,ENSG00000168118,ENSG00000123500,ENSG00000136944,ENSG00000152433,ENSG00000149782,ENSG00000169131,ENSG00000094796,ENSG00000225830,ENSG00000180772,ENSG00000127837,ENSG00000173531,ENSG00000074706,ENSG00000122035,ENSG00000261408,ENSG00000127533,ENSG00000182255,ENSG00000105497,ENSG00000173208,ENSG00000100784,ENSG00000158258,ENSG00000143032,ENSG00000107854,ENSG00000140044,ENSG00000196418,ENSG00000170832,ENSG00000154310,ENSG00000107518,ENSG00000105755,ENSG00000134323,ENSG00000126337,ENSG00000140470,ENSG00000172819,ENSG00000029993,ENSG00000174485,ENSG00000123360,ENSG00000075275,ENSG00000148702,ENSG00000057657,ENSG00000134602,ENSG00000080709,ENSG00000135596,ENSG00000090905,ENSG00000148204,ENSG00000159184,ENSG00000186897,ENSG00000198822,ENSG00000122966,ENSG00000169432,ENSG00000152315,ENSG00000099953,ENSG00000082641,ENSG00000198939,ENSG00000070886,ENSG00000100813,ENSG00000169231,ENSG00000165156,ENSG00000152785,ENSG00000100796,ENSG00000157219,ENSG00000165304,ENSG00000114738,ENSG00000118515,ENSG00000152443,ENSG00000149532,ENSG00000211455,ENSG00000174004,ENSG00000186193,ENSG00000131264,ENSG00000188910,ENSG00000138593,ENSG00000169213,ENSG00000140968,ENSG00000105221,ENSG00000162413,ENSG00000163884,ENSG00000136371,ENSG00000188554,ENSG00000270885,ENSG00000128872,ENSG00000186575,ENSG00000136997,ENSG00000163635,ENSG00000168925,ENSG00000184500,ENSG00000178226,ENSG00000038219,ENSG00000198353,ENSG00000085491,ENSG00000145147,ENSG00000169155,ENSG00000123384,ENSG00000173338,ENSG00000104472,ENSG00000145414,ENSG00000091542,ENSG00000066827,ENSG00000176293,ENSG00000182326,ENSG00000103343,ENSG00000113196,ENSG00000107485,ENSG00000142449,ENSG00000135439,ENSG00000197757,ENSG00000162631,ENSG00000109881,ENSG00000111206,ENSG00000144852,ENSG00000171408,ENSG00000112394,ENSG00000197565,ENSG00000100228,ENSG00000142303,ENSG00000099624,ENSG00000147144,ENSG00000138375,ENSG00000197343,ENSG00000170004,ENSG00000102900,ENSG00000176024,ENSG00000196152,ENSG00000173706,ENSG00000151914,ENSG00000109158,ENSG00000204065,ENSG00000171094,ENSG00000136098,ENSG00000113722,ENSG00000074590,ENSG00000125970,ENSG00000078589,ENSG00000101892,ENSG00000172236,ENSG00000039537,ENSG00000163510,ENSG00000112658,ENSG00000198046,ENSG00000198752,ENSG00000065413,ENSG00000147140,ENSG00000127022,ENSG00000137710,ENSG00000100292,ENSG00000119041,ENSG00000116852,ENSG00000151834,ENSG00000167881,ENSG00000165702,ENSG00000248746,ENSG00000168993,ENSG00000174963,ENSG00000101342,ENSG00000113141,ENSG00000185015,ENSG00000133142,ENSG00000030419,ENSG00000170381,ENSG00000156030,ENSG00000144792,ENSG00000164093,ENSG00000123685,ENSG00000156273,ENSG00000130640,ENSG00000156853,ENSG00000065675,ENSG00000165105,ENSG00000137275,ENSG00000175591,ENSG00000146678,ENSG00000204335,ENSG00000148688,ENSG00000128285,ENSG00000205426,ENSG00000183734,ENSG00000185585,ENSG00000126822,ENSG00000204969,ENSG00000166813,ENSG00000174586,ENSG00000139970,ENSG00000124459,ENSG00000168140,ENSG00000127081,ENSG00000187730,ENSG00000128610,ENSG00000102996,ENSG00000103199,ENSG00000198856,ENSG00000152495,ENSG00000111452,ENSG00000130584,ENSG00000126003,ENSG00000156860,ENSG00000173898,ENSG00000169006,ENSG00000118156,ENSG00000178764,ENSG00000171843,ENSG00000178502,ENSG00000125414,ENSG00000075391,ENSG00000151422,ENSG00000168269,ENSG00000091136,ENSG00000145349,ENSG00000147124,ENSG00000134058,ENSG00000170289,ENSG00000154678,ENSG00000089116,ENSG00000172071,ENSG00000162745,ENSG00000119969,ENSG00000144566,ENSG00000170374,ENSG00000165379,ENSG00000137699,ENSG00000168421,ENSG00000085224,ENSG00000166866,ENSG00000105514,ENSG00000147145,ENSG00000124177,ENSG00000104375,ENSG00000075413,ENSG00000163485,ENSG00000128833,ENSG00000163104,ENSG00000170166,ENSG00000166033,ENSG00000119283,ENSG00000144045,ENSG00000110422,ENSG00000065183,ENSG00000162526,ENSG00000137502,ENSG00000182472,ENSG00000172037,ENSG00000164220,ENSG00000061938,ENSG00000105664,ENSG00000173918,ENSG00000185149,ENSG00000122026,ENSG00000167384,ENSG00000125648,ENSG00000167525,ENSG00000112038,ENSG00000172466,ENSG00000111834,ENSG00000077279,ENSG00000139514,ENSG00000240682,ENSG00000130182,ENSG00000104140,ENSG00000021852,ENSG00000116774,ENSG00000163464,ENSG00000185736,ENSG00000119771,ENSG00000099960,ENSG00000162923,ENSG00000004487,ENSG00000133789,ENSG00000159792,ENSG00000010017,ENSG00000123411,ENSG00000108774,ENSG00000157766,ENSG00000172007,ENSG00000131845,ENSG00000180370,ENSG00000149090,ENSG00000089335,ENSG00000064651,ENSG00000162889,ENSG00000140829,ENSG00000164080,ENSG00000184110,ENSG00000197863,ENSG00000105996,ENSG00000101115,ENSG00000176542,ENSG00000168758,ENSG00000140548,ENSG00000118194,ENSG00000118922,ENSG00000167755,ENSG00000141084,ENSG00000185219,ENSG00000184384,ENSG00000108840,ENSG00000133703,ENSG00000176302,ENSG00000135605,ENSG00000006459,ENSG00000180053,ENSG00000168309,ENSG00000134744,ENSG00000127241,ENSG00000154734,ENSG00000198373,ENSG00000112530,ENSG00000081026,ENSG00000165588,ENSG00000173875,ENSG00000198393,ENSG00000130528,ENSG00000188816,ENSG00000197451,ENSG00000074803,ENSG00000168916,ENSG00000114770,ENSG00000182871,ENSG00000160183,ENSG00000105696,ENSG00000272980,ENSG00000164920,ENSG00000071564,ENSG00000204618,ENSG00000163380,ENSG00000149243,ENSG00000181450,ENSG00000198182,ENSG00000173976,ENSG00000185974,ENSG00000113448,ENSG00000198740,ENSG00000054267,ENSG00000100604,ENSG00000104447,ENSG00000095777,ENSG00000126458,ENSG00000016402,ENSG00000146833,ENSG00000132510,ENSG00000197122,ENSG00000117153,ENSG00000196611,ENSG00000143434,ENSG00000130684,ENSG00000064547,ENSG00000138411,ENSG00000140873,ENSG00000153902,ENSG00000164082,ENSG00000171346,ENSG00000165512,ENSG00000176979,ENSG00000189184,ENSG00000072133,ENSG00000130881,ENSG00000164885,ENSG00000168461,ENSG00000170523,ENSG00000160867,ENSG00000118263,ENSG00000124191,ENSG00000152214,ENSG00000154370,ENSG00000053254,ENSG00000188895,ENSG00000177879,ENSG00000110811,ENSG00000116604,ENSG00000167754,ENSG00000177551,ENSG00000075223,ENSG00000138433,ENSG00000157168,ENSG00000189144,ENSG00000196967,ENSG00000020256,ENSG00000146013,ENSG00000141431,ENSG00000162909,ENSG00000153234,ENSG00000115875,ENSG00000169836,ENSG00000170312,ENSG00000162992,ENSG00000196411,ENSG00000232040,ENSG00000145687,ENSG00000108406,ENSG00000137764,ENSG00000005889,ENSG00000011677,ENSG00000153993,ENSG00000173585,ENSG00000172889,ENSG00000131242,ENSG00000140859,ENSG00000177291,ENSG00000170458,ENSG00000171466,ENSG00000124535,ENSG00000123892,ENSG00000103653,ENSG00000036672,ENSG00000090661,ENSG00000049618,ENSG00000135363,ENSG00000154736,ENSG00000117010,ENSG00000143355,ENSG00000006059,ENSG00000171385,ENSG00000051180,ENSG00000138709,ENSG00000101849,ENSG00000145681,ENSG00000164099,ENSG00000204248,ENSG00000095587,ENSG00000110429,ENSG00000072518,ENSG00000155090,ENSG00000084636,ENSG00000204366,ENSG00000197253,ENSG00000197168,ENSG00000087128,ENSG00000133704,ENSG00000140009,ENSG00000167767,ENSG00000113580,ENSG00000145242,ENSG00000270647,ENSG00000163638,ENSG00000101981,ENSG00000112486,ENSG00000085644,ENSG00000136367,ENSG00000126218,ENSG00000149269,ENSG00000138069,ENSG00000126733,ENSG00000175471,ENSG00000003096,ENSG00000169554,ENSG00000141867,ENSG00000143257,ENSG00000163394,ENSG00000100425,ENSG00000060718,ENSG00000177464,ENSG00000213281,ENSG00000092529,ENSG00000152377,ENSG00000137449,ENSG00000250151,ENSG00000104722,ENSG00000129159,ENSG00000184205,ENSG00000064489,ENSG00000111641,ENSG00000196507,ENSG00000034152,ENSG00000179528,ENSG00000179195,ENSG00000126746,ENSG00000169562,ENSG00000141456,ENSG00000167967,ENSG00000185532,ENSG00000204231,ENSG00000171603,ENSG00000119638,ENSG00000133884,ENSG00000187955,ENSG00000111961,ENSG00000175787,ENSG00000151577,ENSG00000176472,ENSG00000133816,ENSG00000089022,ENSG00000083896,ENSG00000180815,ENSG00000101391,ENSG00000095574,ENSG00000155115,ENSG00000141699,ENSG00000167157,ENSG00000160685,ENSG00000181938,ENSG00000139832,ENSG00000102908,ENSG00000144476,ENSG00000184647,ENSG00000137269,ENSG00000186994,ENSG00000188321,ENSG00000142025,ENSG00000180357,ENSG00000143006,ENSG00000173908,ENSG00000089280,ENSG00000204291,ENSG00000170989,ENSG00000164897,ENSG00000145536,ENSG00000169826,ENSG00000117385,ENSG00000204469,ENSG00000096654,ENSG00000243649,ENSG00000182521,ENSG00000121966,ENSG00000140538,ENSG00000189298,ENSG00000204524,ENSG00000198400,ENSG00000141639,ENSG00000130511,ENSG00000096968,ENSG00000196812,ENSG00000116981,ENSG00000140259,ENSG00000095015,ENSG00000141736,ENSG00000101958,ENSG00000161940,ENSG00000128340,ENSG00000145743,ENSG00000225921,ENSG00000173273,ENSG00000130402,ENSG00000188176,ENSG00000083168,ENSG00000053747,ENSG00000079101,ENSG00000159248,ENSG00000108244,ENSG00000136870,ENSG00000112343,ENSG00000166592,ENSG00000164651,ENSG00000160145,ENSG00000007372,ENSG00000128917,ENSG00000058866,ENSG00000122859,ENSG00000109132,ENSG00000148842,ENSG00000121454,ENSG00000084234,ENSG00000115085,ENSG00000186417,ENSG00000009709,ENSG00000198815,ENSG00000112280,ENSG00000072062,ENSG00000112592,ENSG00000154153,ENSG00000172867,ENSG00000113296,ENSG00000177463,ENSG00000180921,ENSG00000257591,ENSG00000103494,ENSG00000105610,ENSG00000137776,ENSG00000124795,ENSG00000134853,ENSG00000065029,ENSG00000196693,ENSG00000198055,ENSG00000270011,ENSG00000273706,ENSG00000071054,ENSG00000170454,ENSG00000205420,ENSG00000080371,ENSG00000138136,ENSG00000122965,ENSG00000205795,ENSG00000157423,ENSG00000184677,ENSG00000119318,ENSG00000135049,ENSG00000054523,ENSG00000186049,ENSG00000101384,ENSG00000123636,ENSG00000131771,ENSG00000109063,ENSG00000107140,ENSG00000100625,ENSG00000065357,ENSG00000064601,ENSG00000101082,ENSG00000116396,ENSG00000082701,ENSG00000115461,ENSG00000134533,ENSG00000105976,ENSG00000204613,ENSG00000108679,ENSG00000010322,ENSG00000177189,ENSG00000169071,ENSG00000137872,ENSG00000006837,ENSG00000100393,ENSG00000154358,ENSG00000152467,ENSG00000157890,ENSG00000204713,ENSG00000166579,ENSG00000156113,ENSG00000115363,ENSG00000088320,ENSG00000129654,ENSG00000117595,ENSG00000115568,ENSG00000186448,ENSG00000120068,ENSG00000185236,ENSG00000160602,ENSG00000147689,ENSG00000175662,ENSG00000128052,ENSG00000128573,ENSG00000176490,ENSG00000106823,ENSG00000112659,ENSG00000185640,ENSG00000108846,ENSG00000102221,ENSG00000068796,ENSG00000122786,ENSG00000113083,ENSG00000115306,ENSG00000167377,ENSG00000112182,ENSG00000188167,ENSG00000107147,ENSG00000140836,ENSG00000101977,ENSG00000117676,ENSG00000197766,ENSG00000277586,ENSG00000100888,ENSG00000189042,ENSG00000170549,ENSG00000157823,ENSG00000063180,ENSG00000132640,ENSG00000170178,ENSG00000101452,ENSG00000185386,ENSG00000085382,ENSG00000141040,ENSG00000091656,ENSG00000151148,ENSG00000071909,ENSG00000165985,ENSG00000100207,ENSG00000170484,ENSG00000123200,ENSG00000081138,ENSG00000197020,ENSG00000156711,ENSG00000115318,ENSG00000196378,ENSG00000170275,ENSG00000103460,ENSG00000074696,ENSG00000134640,ENSG00000146021,ENSG00000116260,ENSG00000100429,ENSG00000038945,ENSG00000174306,ENSG00000105991,ENSG00000105650,ENSG00000275111,ENSG00000132792,ENSG00000188629,ENSG00000152784,ENSG00000129351,ENSG00000127314,ENSG00000143889,ENSG00000136152,ENSG00000124006,ENSG00000131023,ENSG00000073803,ENSG00000116525,ENSG00000146216,ENSG00000133466,ENSG00000166851,ENSG00000115850,ENSG00000214944,ENSG00000244165,ENSG00000186081,ENSG00000118689,ENSG00000137675,ENSG00000071537,ENSG00000132485,ENSG00000196943,ENSG00000175556,ENSG00000025796,ENSG00000085276,ENSG00000162086,ENSG00000179456,ENSG00000119866,ENSG00000117597,ENSG00000138081,ENSG00000152782,ENSG00000168263,ENSG00000197279,ENSG00000140987,ENSG00000065609,ENSG00000006432,ENSG00000198597,ENSG00000188338,ENSG00000139985,ENSG00000196263,ENSG00000133937,ENSG00000146950,ENSG00000183087,ENSG00000101076,ENSG00000085733,ENSG00000138668,ENSG00000167981,ENSG00000025434,ENSG00000152795,ENSG00000174282,ENSG00000182827,ENSG00000108443,ENSG00000198646,ENSG00000185591,ENSG00000148704,ENSG00000173578,ENSG00000172115,ENSG00000197256,ENSG00000170891,ENSG00000196498,ENSG00000182963,ENSG00000147133,ENSG00000135655,ENSG00000137747,ENSG00000138080,ENSG00000102078,ENSG00000114790,ENSG00000267909,ENSG00000142330,ENSG00000109101,ENSG00000149091,ENSG00000149527,ENSG00000139767,ENSG00000149968,ENSG00000170370,ENSG00000143190,ENSG00000198185,ENSG00000128652,ENSG00000100034,ENSG00000163848,ENSG00000106123,ENSG00000146757,ENSG00000196277,ENSG00000101350,ENSG00000102974,ENSG00000091010,ENSG00000104368,ENSG00000116106,ENSG00000120738,ENSG00000165655,ENSG00000132153,ENSG00000168256,ENSG00000187045,ENSG00000105732,ENSG00000118193,ENSG00000167524,ENSG00000110711,ENSG00000126461,ENSG00000165025,ENSG00000127616,ENSG00000170820,ENSG00000069869,ENSG00000180806,ENSG00000155886,ENSG00000169249,ENSG00000196104,ENSG00000067596,ENSG00000110925,ENSG00000182578,ENSG00000173153,ENSG00000173327,ENSG00000146955,ENSG00000204256,ENSG00000137996,ENSG00000180185,ENSG00000125257,ENSG00000118733,ENSG00000171316,ENSG00000103326,ENSG00000179930,ENSG00000186272,ENSG00000132481,ENSG00000274588,ENSG00000141086,ENSG00000213171,ENSG00000187054,ENSG00000187764,ENSG00000171956,ENSG00000169840,ENSG00000175329,ENSG00000056097,ENSG00000065613,ENSG00000172425,ENSG00000118495,ENSG00000104643,ENSG00000151065,ENSG00000100490,ENSG00000141448,ENSG00000102539,ENSG00000154162,ENSG00000182621,ENSG00000006788,ENSG00000111057,ENSG00000107864,ENSG00000181104,ENSG00000177045,ENSG00000121743,ENSG00000136286,ENSG00000112079,ENSG00000117650,ENSG00000107807,ENSG00000161714,ENSG00000165209,ENSG00000113721,ENSG00000106344,ENSG00000172818,ENSG00000189120,ENSG00000169251,ENSG00000070423,ENSG00000135625,ENSG00000078399,ENSG00000196182,ENSG00000129038,ENSG00000166289,ENSG00000124749,ENSG00000168488,ENSG00000176040,ENSG00000159556,ENSG00000083844,ENSG00000111886,ENSG00000168539,ENSG00000206561,ENSG00000179388,ENSG00000185811,ENSG00000089094,ENSG00000164078,ENSG00000133020,ENSG00000122779,ENSG00000170214,ENSG00000169239,ENSG00000163788,ENSG00000123358,ENSG00000167528,ENSG00000007968,ENSG00000139874,ENSG00000168546,ENSG00000065320,ENSG00000170345,ENSG00000179218,ENSG00000275052,ENSG00000116962,ENSG00000152932,ENSG00000058091,ENSG00000182511,ENSG00000087884,ENSG00000161405,ENSG00000182674,ENSG00000119574,ENSG00000153147,ENSG00000188517,ENSG00000068137,ENSG00000135090,ENSG00000167657,ENSG00000047188,ENSG00000101542,ENSG00000105088,ENSG00000274349,ENSG00000164076,ENSG00000175105,ENSG00000144406,ENSG00000123595,ENSG00000068305,ENSG00000133808,ENSG00000119688,ENSG00000113916,ENSG00000077522,ENSG00000213923,ENSG00000007001,ENSG00000205111,ENSG00000143674,ENSG00000124789,ENSG00000076685,ENSG00000183696,ENSG00000170745,ENSG00000027644,ENSG00000275835,ENSG00000186446,ENSG00000204897,ENSG00000006283,ENSG00000166483,ENSG00000075426,ENSG00000169302,ENSG00000256223,ENSG00000180613,ENSG00000100312,ENSG00000121060,ENSG00000008516,ENSG00000119682,ENSG00000173698,ENSG00000171443,ENSG00000168748,ENSG00000117713,ENSG00000131233,ENSG00000137601,ENSG00000070915,ENSG00000242802,ENSG00000142197,ENSG00000128310,ENSG00000152454,ENSG00000101412,ENSG00000177830,ENSG00000158186,ENSG00000197381,ENSG00000143970,ENSG00000138382,ENSG00000160050,ENSG00000103335,ENSG00000013293,ENSG00000120156,ENSG00000171804,ENSG00000095539,ENSG00000173275,ENSG00000111424,ENSG00000148400,ENSG00000179965,ENSG00000186951,ENSG00000006740,ENSG00000102755,ENSG00000116574,ENSG00000145919,ENSG00000153012,ENSG00000146587,ENSG00000171595,ENSG00000175084,ENSG00000163808,ENSG00000132356,ENSG00000135686,ENSG00000145555,ENSG00000133392,ENSG00000113327,ENSG00000196150,ENSG00000110931,ENSG00000096384,ENSG00000122386,ENSG00000037280,ENSG00000142409,ENSG00000267680,ENSG00000142192,ENSG00000136848,ENSG00000164830,ENSG00000161914,ENSG00000169925,ENSG00000250741,ENSG00000149295,ENSG00000133477,ENSG00000134072,ENSG00000173621,ENSG00000130032,ENSG00000168418,ENSG00000196235,ENSG00000139648,ENSG00000100505,ENSG00000205268,ENSG00000067248,ENSG00000012983,ENSG00000175634,ENSG00000181722,ENSG00000110171,ENSG00000198551,ENSG00000153246,ENSG00000124493,ENSG00000006451,ENSG00000019991,ENSG00000237649,ENSG00000119614,ENSG00000111371,ENSG00000107859,ENSG00000120798,ENSG00000101986,ENSG00000023892,ENSG00000153714,ENSG00000172943,ENSG00000112902,ENSG00000186297,ENSG00000043355,ENSG00000065361,ENSG00000160683,ENSG00000197937,ENSG00000102554,ENSG00000126351,ENSG00000136842,ENSG00000184863,ENSG00000108551,ENSG00000109911,ENSG00000198092,ENSG00000126243,ENSG00000157119,ENSG00000083097,ENSG00000176105,ENSG00000276644,ENSG00000143258,ENSG00000160094,ENSG00000044524,ENSG00000116750,ENSG00000187091,ENSG00000177600,ENSG00000258659,ENSG00000109790,ENSG00000185880,ENSG00000073921,ENSG00000233608,ENSG00000184261,ENSG00000112333,ENSG00000092445,ENSG00000136938,ENSG00000153721,ENSG00000069956,ENSG00000142945,ENSG00000116329,ENSG00000009954,ENSG00000069667,ENSG00000185559,ENSG00000135829,ENSG00000164778,ENSG00000139289,ENSG00000164949,ENSG00000196453,ENSG00000118526,ENSG00000187742,ENSG00000197037,ENSG00000133980,ENSG00000170608,ENSG00000171649,ENSG00000113749,ENSG00000062370,ENSG00000181444,ENSG00000069696,ENSG00000183864,ENSG00000182141,ENSG00000119715,ENSG00000172578,ENSG00000102057,ENSG00000125834,ENSG00000072422,ENSG00000173612,ENSG00000185897,ENSG00000196169,ENSG00000105397,ENSG00000104824,ENSG00000164879,ENSG00000136573,ENSG00000167554,ENSG00000182450,ENSG00000116035,ENSG00000139182,ENSG00000204560,ENSG00000168928,ENSG00000170477,ENSG00000181690,ENSG00000131778,ENSG00000105290,ENSG00000120094,ENSG00000172572,ENSG00000038382,ENSG00000102103,ENSG00000116833,ENSG00000111262,ENSG00000153066,ENSG00000105204,ENSG00000147677,ENSG00000079112,ENSG00000183765,ENSG00000123307,ENSG00000197324,ENSG00000122882,ENSG00000136352,ENSG00000186832,ENSG00000109738,ENSG00000182256,ENSG00000077044,ENSG00000101493,ENSG00000184350,ENSG00000148053,ENSG00000102287,ENSG00000114026,ENSG00000196586,ENSG00000163431,ENSG00000135480,ENSG00000183798,ENSG00000135333,ENSG00000064835,ENSG00000179603,ENSG00000137841,ENSG00000156873,ENSG00000129221,ENSG00000079616,ENSG00000171345,ENSG00000170689,ENSG00000165417,ENSG00000170684,ENSG00000103710,ENSG00000146360,ENSG00000186188,ENSG00000184108,ENSG00000040275,ENSG00000088325,ENSG00000177932,ENSG00000012504,ENSG00000126353,ENSG00000105701,ENSG00000162434,ENSG00000197128,ENSG00000169981,ENSG00000100241,ENSG00000145888,ENSG00000215271,ENSG00000134686,ENSG00000125812,ENSG00000171360,ENSG00000157540,ENSG00000003989,ENSG00000139679,ENSG00000132854,ENSG00000153132,ENSG00000196628,ENSG00000114054,ENSG00000115507,ENSG00000133083,ENSG00000182983,ENSG00000090530,ENSG00000204889,ENSG00000101191,ENSG00000101680,ENSG00000107742,ENSG00000171606,ENSG00000000938,ENSG00000198835,ENSG00000069974,ENSG00000007314,ENSG00000198121,ENSG00000187187,ENSG00000030304,ENSG00000117114,ENSG00000198604,ENSG00000198160,ENSG00000124134,ENSG00000135446,ENSG00000113368,ENSG00000151615,ENSG00000108759,ENSG00000047936,ENSG00000149050,ENSG00000135862,ENSG00000135773,ENSG00000139044,ENSG00000187607,ENSG00000171444,ENSG00000116350,ENSG00000181240,ENSG00000140937,ENSG00000147852,ENSG00000125885,ENSG00000106683,ENSG00000134243,ENSG00000166478,ENSG00000214021,ENSG00000105613,ENSG00000105723,ENSG00000145863,ENSG00000148337,ENSG00000176371,ENSG00000143776,ENSG00000180739,ENSG00000124496,ENSG00000143322,ENSG00000115353,ENSG00000175213,ENSG00000100105,ENSG00000123364,ENSG00000113273,ENSG00000177125,ENSG00000173846,ENSG00000189280,ENSG00000175414,ENSG00000169427,ENSG00000155307,ENSG00000149930,ENSG00000084676,ENSG00000107187,ENSG00000106443,ENSG00000178665,ENSG00000107643,ENSG00000166501,ENSG00000119138,ENSG00000128422,ENSG00000139515,ENSG00000187801,ENSG00000115317,ENSG00000124508,ENSG00000170954,ENSG00000184887,ENSG00000162591,ENSG00000133739,ENSG00000204116,ENSG00000186660,ENSG00000186300,ENSG00000143643,ENSG00000131503,ENSG00000150316,ENSG00000065618,ENSG00000147596,ENSG00000146830,ENSG00000143418,ENSG00000154864,ENSG00000145808,ENSG00000183862,ENSG00000198081,ENSG00000105866,ENSG00000177311,ENSG00000196652,ENSG00000089063,ENSG00000196376,ENSG00000181315,ENSG00000086015,ENSG00000128591,ENSG00000111816,ENSG00000162408,ENSG00000197386,ENSG00000164944,ENSG00000170631,ENSG00000145864,ENSG00000197063,ENSG00000197943,ENSG00000147050,ENSG00000198300,ENSG00000121903,ENSG00000145041,ENSG00000117523,ENSG00000173662,ENSG00000198556,ENSG00000171517,ENSG00000168056,ENSG00000187626,ENSG00000116731,ENSG00000128645,ENSG00000170145,ENSG00000185482,ENSG00000153922,ENSG00000158417,ENSG00000143603,ENSG00000132024,ENSG00000117280,ENSG00000005100,ENSG00000156802,ENSG00000058085,ENSG00000204842,ENSG00000101109,ENSG00000109819,ENSG00000160299,ENSG00000243232,ENSG00000140443,ENSG00000218891,ENSG00000004848,ENSG00000108557,ENSG00000119725,ENSG00000204120,ENSG00000083817,ENSG00000126583,ENSG00000139209,ENSG00000060237,ENSG00000137709,ENSG00000162639,ENSG00000094755,ENSG00000111252,ENSG00000162714,ENSG00000264424,ENSG00000141027,ENSG00000072195,ENSG00000164107,ENSG00000134250,ENSG00000059758,ENSG00000179950,ENSG00000198440,ENSG00000100401,ENSG00000113108,ENSG00000069011,ENSG00000136068,ENSG00000196639,ENSG00000070759,ENSG00000170802,ENSG00000174721,ENSG00000123405,ENSG00000154227,ENSG00000153896,ENSG00000160789,ENSG00000072110,ENSG00000133619,ENSG00000142798,ENSG00000168288,ENSG00000010539,ENSG00000099364,ENSG00000083814,ENSG00000038295,ENSG00000111737,ENSG00000127334,ENSG00000170759,ENSG00000185610,ENSG00000134376,ENSG00000179348,ENSG00000174332,ENSG00000137166,ENSG00000124782,ENSG00000068078,ENSG00000267534,ENSG00000136931,ENSG00000104267,ENSG00000111087,ENSG00000171786,ENSG00000152518,ENSG00000183876,ENSG00000064195,ENSG00000198001,ENSG00000146242,ENSG00000070729,ENSG00000064218,ENSG00000165349,ENSG00000163132,ENSG00000112062,ENSG00000206557,ENSG00000151388,ENSG00000196345,ENSG00000048540,ENSG00000037965,ENSG00000169118,ENSG00000136826,ENSG00000137843,ENSG00000166670,ENSG00000036828,ENSG00000102119,ENSG00000074317,ENSG00000196189,ENSG00000168066,ENSG00000101180,ENSG00000084731,ENSG00000072071,ENSG00000148660,ENSG00000043039,ENSG00000078403,ENSG00000188779,ENSG00000168412,ENSG00000198648,ENSG00000158545,ENSG00000243056,ENSG00000143545,ENSG00000124151,ENSG00000133019,ENSG00000119508,ENSG00000113742,ENSG00000178338,ENSG00000106571,ENSG00000115053,ENSG00000130595,ENSG00000160551,ENSG00000197124,ENSG00000175395,ENSG00000085274,ENSG00000065559,ENSG00000132911,ENSG00000121417,ENSG00000169957,ENSG00000142627,ENSG00000100353,ENSG00000145495,ENSG00000172382,ENSG00000258588,ENSG00000113088,ENSG00000034971,ENSG00000182318,ENSG00000139625,ENSG00000121764,ENSG00000139880,ENSG00000215421,ENSG00000205609,ENSG00000171502,ENSG00000133818,ENSG00000157404,ENSG00000000419,ENSG00000112365,ENSG00000104880,ENSG00000140511,ENSG00000239474,ENSG00000137103,ENSG00000149654,ENSG00000116954,ENSG00000178538,ENSG00000173334,ENSG00000111605,ENSG00000057593,ENSG00000186393,ENSG00000137145,ENSG00000146828,ENSG00000166407,ENSG00000077458,ENSG00000148143,ENSG00000180353,ENSG00000214022,ENSG00000100014,ENSG00000120899,ENSG00000177200,ENSG00000132466,ENSG00000165244,ENSG00000014216,ENSG00000179776,ENSG00000168743,ENSG00000180730,ENSG00000198039,ENSG00000074356,ENSG00000127124,ENSG00000268089,ENSG00000204301,ENSG00000176624,ENSG00000157193,ENSG00000115457,ENSG00000169031,ENSG00000106689,ENSG00000197885,ENSG00000132846,ENSG00000254996,ENSG00000243156,ENSG00000130702,ENSG00000072786,ENSG00000265491,ENSG00000109265,ENSG00000113100,ENSG00000204859,ENSG00000144119,ENSG00000197935,ENSG00000125249,ENSG00000166333,ENSG00000149503,ENSG00000157680,ENSG00000152804,ENSG00000167395,ENSG00000079277,ENSG00000117245,ENSG00000125846,ENSG00000115241,ENSG00000165556,ENSG00000137177,ENSG00000163798,ENSG00000172006,ENSG00000205363,ENSG00000158813,ENSG00000187815,ENSG00000112763,ENSG00000160961,ENSG00000168779,ENSG00000198342,ENSG00000168427,ENSG00000148308,ENSG00000103769,ENSG00000104936,ENSG00000065457,ENSG00000260314,ENSG00000109906,ENSG00000197275,ENSG00000104859,ENSG00000107821,ENSG00000197779,ENSG00000133742,ENSG00000105997,ENSG00000183644,ENSG00000134962,ENSG00000130758,ENSG00000163349,ENSG00000254087,ENSG00000112941,ENSG00000160999,ENSG00000166823,ENSG00000166598,ENSG00000168505,ENSG00000167207,ENSG00000125810,ENSG00000167394,ENSG00000142208,ENSG00000100354,ENSG00000146674,ENSG00000125998,ENSG00000215612,ENSG00000159307,ENSG00000115718,ENSG00000128641,ENSG00000126231,ENSG00000173905,ENSG00000196358,ENSG00000090924,ENSG00000138663,ENSG00000162702,ENSG00000148826,ENSG00000074527,ENSG00000197283,ENSG00000105447,ENSG00000173120,ENSG00000088812,ENSG00000121390,ENSG00000204983,ENSG00000131408,ENSG00000164543,ENSG00000124140,ENSG00000160447,ENSG00000197587,ENSG00000014164,ENSG00000167637,ENSG00000261796,ENSG00000138675,ENSG00000008300,ENSG00000111880,ENSG00000123297,ENSG00000169032,ENSG00000140265,ENSG00000142875,ENSG00000147789,ENSG00000234284,ENSG00000173258,ENSG00000082175,ENSG00000183049,ENSG00000155506,ENSG00000153266,ENSG00000072864,ENSG00000100206,ENSG00000134690,ENSG00000165416,ENSG00000115935,ENSG00000076108,ENSG00000260027,ENSG00000012171,ENSG00000134748,ENSG00000171448,ENSG00000156150,ENSG00000130254,ENSG00000154975,ENSG00000108511,ENSG00000204610,ENSG00000131848,ENSG00000179922,ENSG00000106511,ENSG00000149260,ENSG00000112033,ENSG00000105392,ENSG00000130202,ENSG00000167635,ENSG00000221994,ENSG00000185069,ENSG00000198807,ENSG00000118482,ENSG00000176658,ENSG00000138669,ENSG00000229809,ENSG00000178568,ENSG00000219073,ENSG00000137673,ENSG00000148219,ENSG00000185669,ENSG00000166188,ENSG00000171772,ENSG00000151929,ENSG00000108231,ENSG00000143575,ENSG00000124557,ENSG00000167306,ENSG00000078618,ENSG00000119681,ENSG00000010810,ENSG00000148840,ENSG00000090539,ENSG00000123143,ENSG00000198947,ENSG00000104852,ENSG00000120137,ENSG00000198108,ENSG00000181163,ENSG00000113430,ENSG00000134569,ENSG00000163792,ENSG00000125779,ENSG00000092421,ENSG00000146904,ENSG00000129993,ENSG00000119919,ENSG00000124181,ENSG00000118473,ENSG00000124784,ENSG00000113263,ENSG00000163064,ENSG00000121853,ENSG00000128881,ENSG00000055950,ENSG00000150907,ENSG00000183801,ENSG00000144230,ENSG00000131828,ENSG00000074966,ENSG00000002746,ENSG00000146776,ENSG00000100092,ENSG00000089157,ENSG00000109113,ENSG00000123374,ENSG00000113360,ENSG00000140285,ENSG00000141956,ENSG00000123643,ENSG00000163645,ENSG00000121621,ENSG00000140090,ENSG00000196653,ENSG00000124334,ENSG00000131115,ENSG00000111752,ENSG00000166997,ENSG00000187792,ENSG00000129250,ENSG00000159128,ENSG00000259288,ENSG00000155903,ENSG00000178951,ENSG00000082068,ENSG00000182885,ENSG00000116141,ENSG00000152439,ENSG00000123570,ENSG00000164627,ENSG00000140795,ENSG00000052850,ENSG00000109654,ENSG00000126247,ENSG00000161850,ENSG00000150361,ENSG00000092054,ENSG00000111540,ENSG00000159189,ENSG00000105063,ENSG00000115297,ENSG00000125816,ENSG00000166573,ENSG00000188130,ENSG00000145920,ENSG00000185551,ENSG00000123407
ENSG00000273749,ENSG00000055163
ENSG00000066735,ENSG00000162849
ENSG00000150893,ENSG00000183090
ENSG00000077080,ENSG00000184009,ENSG00000143632,ENSG00000107796,ENSG00000136518,ENSG00000075624,ENSG00000159251,ENSG00000138107,ENSG00000115073,ENSG00000138071,ENSG00000163017,ENSG00000184378
ENSG00000048545,ENSG00000104490,ENSG00000116983,ENSG00000109047,ENSG00000112599,ENSG00000120049,ENSG00000182132,ENSG00000115756,ENSG00000121905
ENSG00000170323,ENSG00000164687,ENSG00000174611,ENSG00000205186,ENSG00000147588
ENSG00000036448,ENSG00000101605,ENSG00000142661
ENSG00000100243,ENSG00000166394,ENSG00000159348
ENSG00000170525,ENSG00000114268,ENSG00000123836,ENSG00000158571
ENSG00000106624,ENSG00000121898,ENSG00000088882,ENSG00000109472,ENSG00000109625,ENSG00000120054
ENSG00000162728,ENSG00000120457,ENSG00000115474,ENSG00000157551,ENSG00000162989,ENSG00000151704,ENSG00000177807,ENSG00000260458,ENSG00000123700,ENSG00000182324,ENSG00000121361,ENSG00000153822,ENSG00000157542,ENSG00000187486,ENSG00000186472,ENSG00000184185
ENSG00000182379,ENSG00000144227
ENSG00000168385,ENSG00000140623,ENSG00000100167,ENSG00000180096,ENSG00000122545,ENSG00000108387,ENSG00000164402,ENSG00000118816,ENSG00000154997,ENSG00000125354,ENSG00000205089
ENSG00000171017,ENSG00000171488,ENSG00000121871,ENSG00000136802,ENSG00000179542,ENSG00000165300,ENSG00000177731,ENSG00000171492,ENSG00000197147,ENSG00000184564
ENSG00000164466,ENSG00000144040,ENSG00000156398
ENSG00000106299,ENSG00000127483,ENSG00000015285
ENSG00000130829,ENSG00000139318,ENSG00000111266,ENSG00000164086,ENSG00000138166,ENSG00000120129,ENSG00000120875,ENSG00000143507
ENSG00000182197,ENSG00000158008
ENSG00000101577,ENSG00000134324,ENSG00000132793
ENSG00000167612,ENSG00000166159,ENSG00000122176,ENSG00000188783,ENSG00000091009,ENSG00000113649,ENSG00000185070,ENSG00000139330,ENSG00000164741,ENSG00000126500,ENSG00000125848,ENSG00000130052,ENSG00000133121,ENSG00000139746
ENSG00000161798,ENSG00000103375,ENSG00000086159,ENSG00000167580,ENSG00000135517,ENSG00000240583,ENSG00000171885
ENSG00000072042,ENSG00000186153,ENSG00000139988
ENSG00000184083,ENSG00000048828,ENSG00000204352
ENSG00000179407,ENSG00000086061,ENSG00000168259,ENSG00000143870,ENSG00000140403,ENSG00000166479,ENSG00000147570,ENSG00000167004,ENSG00000137094,ENSG00000069345,ENSG00000135924,ENSG00000105993,ENSG00000077232,ENSG00000168724,ENSG00000101152,ENSG00000104129
ENSG00000205560,ENSG00000110090
ENSG00000160716,ENSG00000174343,ENSG00000147434,ENSG00000080644,ENSG00000104415,ENSG00000120903,ENSG00000108556,ENSG00000175344,ENSG00000135902,ENSG00000129749,ENSG00000149305,ENSG00000166736,ENSG00000168038,ENSG00000166664,ENSG00000138435,ENSG00000112761
ENSG00000160111,ENSG00000156535,ENSG00000175899
ENSG00000080546,ENSG00000149212,ENSG00000130766
ENSG00000197043,ENSG00000135046,ENSG00000265190,ENSG00000138279,ENSG00000264230,ENSG00000104537,ENSG00000182718,ENSG00000109511,ENSG00000196975
ENSG00000130787,ENSG00000106868,ENSG00000127946,ENSG00000171914,ENSG00000137076
ENSG00000119121,ENSG00000083067,ENSG00000134160
ENSG00000176142,ENSG00000121775
ENSG00000100055,ENSG00000116128,ENSG00000124313,ENSG00000120645,ENSG00000186174,ENSG00000105443,ENSG00000008256,ENSG00000135960,ENSG00000147601,ENSG00000144711
ENSG00000175463,ENSG00000099992,ENSG00000142459,ENSG00000169221,ENSG00000152061,ENSG00000067208
ENSG00000108379,ENSG00000085741,ENSG00000125084,ENSG00000135925,ENSG00000154342,ENSG00000154764,ENSG00000105989,ENSG00000188064,ENSG00000158955,ENSG00000162552,ENSG00000169884,ENSG00000115596,ENSG00000002745,ENSG00000134245
ENSG00000175387,ENSG00000166949,ENSG00000113658,ENSG00000120693,ENSG00000141646,ENSG00000170365
ENSG00000005471,ENSG00000085563,ENSG00000204267,ENSG00000168394,ENSG00000150967,ENSG00000160179,ENSG00000004846,ENSG00000197150,ENSG00000135776,ENSG00000172350,ENSG00000115657
ENSG00000117152,ENSG00000116741,ENSG00000148908,ENSG00000159788,ENSG00000143333,ENSG00000150681,ENSG00000169220
ENSG00000118276,ENSG00000158470,ENSG00000086062,ENSG00000158850,ENSG00000121578
ENSG00000078549,ENSG00000080293,ENSG00000106018,ENSG00000144407,ENSG00000010310,ENSG00000065325,ENSG00000114812,ENSG00000160801
ENSG00000140575,ENSG00000183856
ENSG00000107099,ENSG00000147251,ENSG00000116641,ENSG00000088387
ENSG00000116095,ENSG00000106086
ENSG00000196091,ENSG00000221986,ENSG00000134571,ENSG00000133055
ENSG00000156453,ENSG00000169851,ENSG00000102290,ENSG00000166341,ENSG00000184226,ENSG00000280165
ENSG00000054356,ENSG00000144724,ENSG00000152104,ENSG00000072135,ENSG00000082397,ENSG00000143851,ENSG00000070778,ENSG00000153707,ENSG00000110786,ENSG00000171877,ENSG00000088179,ENSG00000153233,ENSG00000091129,ENSG00000163531,ENSG00000172159,ENSG00000127329,ENSG00000152767,ENSG00000163629,ENSG00000198910,ENSG00000105426,ENSG00000159023,ENSG00000132670,ENSG00000079819,ENSG00000060656,ENSG00000179295,ENSG00000196396,ENSG00000070159,ENSG00000006607,ENSG00000107186,ENSG00000142949,ENSG00000134121
ENSG00000142959,ENSG00000167995,ENSG00000127325,ENSG00000039987
ENSG00000166123,ENSG00000167701
ENSG00000165359,ENSG00000102786
ENSG00000171310,ENSG00000180767,ENSG00000154080,ENSG00000124302
ENSG00000122254,ENSG00000125430,ENSG00000153976,ENSG00000002587
ENSG00000112561,ENSG00000068323,ENSG00000187098,ENSG00000105967
ENSG00000092607,ENSG00000164532,ENSG00000143178,ENSG00000112837,ENSG00000121075,ENSG00000089225,ENSG00000164458,ENSG00000135111,ENSG00000073861,ENSG00000136535,ENSG00000122145,ENSG00000167800
ENSG00000082512,ENSG00000056558,ENSG00000127191
ENSG00000196616,ENSG00000198099,ENSG00000197894
ENSG00000143947,ENSG00000221983,ENSG00000170315,ENSG00000150991
ENSG00000143669,ENSG00000198589,ENSG00000035681,ENSG00000128815,ENSG00000163625,ENSG00000160796
ENSG00000204880,ENSG00000239886,ENSG00000198083,ENSG00000240871,ENSG00000187272
ENSG00000170579,ENSG00000180448,ENSG00000116544,ENSG00000198010,ENSG00000080845,ENSG00000089639
ENSG00000159899,ENSG00000165684,ENSG00000070019,ENSG00000164116,ENSG00000101890,ENSG00000132518,ENSG00000152402,ENSG00000169418
ENSG00000078295,ENSG00000174233,ENSG00000138031,ENSG00000164742,ENSG00000155897,ENSG00000173175,ENSG00000121281,ENSG00000129467
ENSG00000109193,ENSG00000173597,ENSG00000196502,ENSG00000261052,ENSG00000197165,ENSG00000213648
ENSG00000198049,ENSG00000166148,ENSG00000180785,ENSG00000180914,ENSG00000196071,ENSG00000256574,ENSG00000167332
ENSG00000139624,ENSG00000172292
ENSG00000146192,ENSG00000102302,ENSG00000139132,ENSG00000127084,ENSG00000110237
ENSG00000163217,ENSG00000112175,ENSG00000139269,ENSG00000175189,ENSG00000125845,ENSG00000143869,ENSG00000125965,ENSG00000171634,ENSG00000122641,ENSG00000263761,ENSG00000153162,ENSG00000223802,ENSG00000184344,ENSG00000156466,ENSG00000101144,ENSG00000125378
ENSG00000183386,ENSG00000115641,ENSG00000022267,ENSG00000112214
ENSG00000136231,ENSG00000159217,ENSG00000073792
ENSG00000213023,ENSG00000103528,ENSG00000019505,ENSG00000272636,ENSG00000143858,ENSG00000149043,ENSG00000067715,ENSG00000132872,ENSG00000132718,ENSG00000134207,ENSG00000149927,ENSG00000089169,ENSG00000173227
ENSG00000130224,ENSG00000077454,ENSG00000136141
ENSG00000187048,ENSG00000171954,ENSG00000186526,ENSG00000186529,ENSG00000145476,ENSG00000142973,ENSG00000186204,ENSG00000171903
ENSG00000114115,ENSG00000139194
ENSG00000109846,ENSG00000004776
ENSG00000011083,ENSG00000111181,ENSG00000142319,ENSG00000157103,ENSG00000132164,ENSG00000108576,ENSG00000103546,ENSG00000196517,ENSG00000072041,ENSG00000010379,ENSG00000197106,ENSG00000163817,ENSG00000131389
ENSG00000213585,ENSG00000165637
ENSG00000008294,ENSG00000138834
ENSG00000062194,ENSG00000159592
ENSG00000160808,ENSG00000196465,ENSG00000198336,ENSG00000092841
ENSG00000198074,ENSG00000196139,ENSG00000227471,ENSG00000165568,ENSG00000117448,ENSG00000198610,ENSG00000187134,ENSG00000085662,ENSG00000122787
ENSG00000131148,ENSG00000100908
ENSG00000152910,ENSG00000108797,ENSG00000155052
ENSG00000213983,ENSG00000183020,ENSG00000196961,ENSG00000166747
ENSG00000162383,ENSG00000110436,ENSG00000079215,ENSG00000106688
ENSG00000198492,ENSG00000185728,ENSG00000149658
ENSG00000009694,ENSG00000149256,ENSG00000218336
ENSG00000147246,ENSG00000102468,ENSG00000135914
ENSG00000087495,ENSG00000112419
ENSG00000185697,ENSG00000118513
ENSG00000054219,ENSG00000241399,ENSG00000248672
ENSG00000105877,ENSG00000114841,ENSG00000174844,ENSG00000183914,ENSG00000039139,ENSG00000197102,ENSG00000118997,ENSG00000115423
ENSG00000206190,ENSG00000132932,ENSG00000058063,ENSG00000105409,ENSG00000196296,ENSG00000058668,ENSG00000067842,ENSG00000145246,ENSG00000143515,ENSG00000130270,ENSG00000081923,ENSG00000132681,ENSG00000101974,ENSG00000166377,ENSG00000163399,ENSG00000074370,ENSG00000018625,ENSG00000070961,ENSG00000017260
ENSG00000167080,ENSG00000135454
ENSG00000013523,ENSG00000174606
ENSG00000052126,ENSG00000166689,ENSG00000143850
ENSG00000118520,ENSG00000081181
ENSG00000133661,ENSG00000185303,ENSG00000122852
ENSG00000166888,ENSG00000126561
ENSG00000004799,ENSG00000067992
ENSG00000147443,ENSG00000146094,ENSG00000115325
ENSG00000171208,ENSG00000166342
ENSG00000179593,ENSG00000179148,ENSG00000012779
ENSG00000197142,ENSG00000151726
ENSG00000087077,ENSG00000129474,ENSG00000145012,ENSG00000159840
ENSG00000100170,ENSG00000140675,ENSG00000117834,ENSG00000198743,ENSG00000100191,ENSG00000154025,ENSG00000158865
ENSG00000174428,ENSG00000196275,ENSG00000263001,ENSG00000006704
ENSG00000002834,ENSG00000183091,ENSG00000078114,ENSG00000197893
ENSG00000082258,ENSG00000129315
ENSG00000116117,ENSG00000148498
ENSG00000198561,ENSG00000144283,ENSG00000184363,ENSG00000099889
ENSG00000172932,ENSG00000198720,ENSG00000076513
ENSG00000101367,ENSG00000166974,ENSG00000084764
ENSG00000163867,ENSG00000197056
ENSG00000100031,ENSG00000149435,ENSG00000100121
ENSG00000136867,ENSG00000136868
ENSG00000140848,ENSG00000214078,ENSG00000100884,ENSG00000085719,ENSG00000196353,ENSG00000124772,ENSG00000139117
ENSG00000134954,ENSG00000163497,ENSG00000135374,ENSG00000157554,ENSG00000117036,ENSG00000111145,ENSG00000135373,ENSG00000154727,ENSG00000175832,ENSG00000158711,ENSG00000157557,ENSG00000109381,ENSG00000120690,ENSG00000269404
ENSG00000122367,ENSG00000107438,ENSG00000154553,ENSG00000131435,ENSG00000163110
ENSG00000167720,ENSG00000101052
ENSG00000178217,ENSG00000104611
ENSG00000069493,ENSG00000110852
ENSG00000127824,ENSG00000101162,ENSG00000261456,ENSG00000196230,ENSG00000075886,ENSG00000137267,ENSG00000258947,ENSG00000183785,ENSG00000137285,ENSG00000123416,ENSG00000188229,ENSG00000178462
ENSG00000163738,ENSG00000120254,ENSG00000100714
ENSG00000113575,ENSG00000107758,ENSG00000149923,ENSG00000172531,ENSG00000120910,ENSG00000186298,ENSG00000011485,ENSG00000104695,ENSG00000119414
ENSG00000143748,ENSG00000013275,ENSG00000087191,ENSG00000138138,ENSG00000124587,ENSG00000100764,ENSG00000119541,ENSG00000132612,ENSG00000102781,ENSG00000171763,ENSG00000165280,ENSG00000145375,ENSG00000165916,ENSG00000141385,ENSG00000100519,ENSG00000167216
ENSG00000198797,ENSG00000162670,ENSG00000078725
ENSG00000148123,ENSG00000117598,ENSG00000117600
ENSG00000138792,ENSG00000164308,ENSG00000166825,ENSG00000072657,ENSG00000113441
ENSG00000188404,ENSG00000007908,ENSG00000174175
ENSG00000119630,ENSG00000112715,ENSG00000173511
ENSG00000142507,ENSG00000240065
ENSG00000197641,ENSG00000206075,ENSG00000206072,ENSG00000197632,ENSG00000242550,ENSG00000106366,ENSG00000021355,ENSG00000135919,ENSG00000166396,ENSG00000166634,ENSG00000170542
ENSG00000166913,ENSG00000128245,ENSG00000170027,ENSG00000134308,ENSG00000164924
ENSG00000028528,ENSG00000205302
ENSG00000055118,ENSG00000143473,ENSG00000177303,ENSG00000173826,ENSG00000183960,ENSG00000140015,ENSG00000184611,ENSG00000089558,ENSG00000135519
ENSG00000111275,ENSG00000072210,ENSG00000132746,ENSG00000165092,ENSG00000128918,ENSG00000006534,ENSG00000143149,ENSG00000184254,ENSG00000144908,ENSG00000137124,ENSG00000108602,ENSG00000136010
ENSG00000134369,ENSG00000067798,ENSG00000166833
ENSG00000088899,ENSG00000145911,ENSG00000061337,ENSG00000107816
ENSG00000044574,ENSG00000113013,ENSG00000109971,ENSG00000155304,ENSG00000204390
ENSG00000130985,ENSG00000182179
ENSG00000164796,ENSG00000183117,ENSG00000121904
ENSG00000133488,ENSG00000100003,ENSG00000100012
ENSG00000169992,ENSG00000087085,ENSG00000159398,ENSG00000170835,ENSG00000146938,ENSG00000198848,ENSG00000169760,ENSG00000172831
ENSG00000079841,ENSG00000117016,ENSG00000176406,ENSG00000101098
ENSG00000104812,ENSG00000111713
ENSG00000108604,ENSG00000082014,ENSG00000066117
ENSG00000174106,ENSG00000161904,ENSG00000072134,ENSG00000049283,ENSG00000063245
ENSG00000149596,ENSG00000104369
ENSG00000116675,ENSG00000178950
ENSG00000117519,ENSG00000064666,ENSG00000144834,ENSG00000149591,ENSG00000158710
ENSG00000142089,ENSG00000244242,ENSG00000206013
ENSG00000114450,ENSG00000078369,ENSG00000111664
ENSG00000065882,ENSG00000136111
ENSG00000132517,ENSG00000101276,ENSG00000185803
ENSG00000184227,ENSG00000177465,ENSG00000205669
ENSG00000100678,ENSG00000118160
ENSG00000169504,ENSG00000112782,ENSG00000155962,ENSG00000213719,ENSG00000169583,ENSG00000159212
ENSG00000109436,ENSG00000167202,ENSG00000204634,ENSG00000197226,ENSG00000095383
ENSG00000110881,ENSG00000072182
ENSG00000183230,ENSG00000044115,ENSG00000066032
ENSG00000144644,ENSG00000139631,ENSG00000128683,ENSG00000136750
ENSG00000170412,ENSG00000013588,ENSG00000167191
ENSG00000136859,ENSG00000154188,ENSG00000091879,ENSG00000171564,ENSG00000101280,ENSG00000127951,ENSG00000171819
ENSG00000144645,ENSG00000144909
ENSG00000156269,ENSG00000102030
ENSG00000057608,ENSG00000203879
ENSG00000170632,ENSG00000198908,ENSG00000102401,ENSG00000126947,ENSG00000184867,ENSG00000158301
ENSG00000187223,ENSG00000159455,ENSG00000187180
ENSG00000165914,ENSG00000068724
ENSG00000108771,ENSG00000115267
ENSG00000241973,ENSG00000143393,ENSG00000051382,ENSG00000171608,ENSG00000078142,ENSG00000011405,ENSG00000105851,ENSG00000139144
ENSG00000147044,ENSG00000130830,ENSG00000082126,ENSG00000150054,ENSG00000105926,ENSG00000161647
ENSG00000119048,ENSG00000077721
ENSG00000136754,ENSG00000138443,ENSG00000108798,ENSG00000198399,ENSG00000183111
ENSG00000156049,ENSG00000046604,ENSG00000114353,ENSG00000128266,ENSG00000065135,ENSG00000156052,ENSG00000134183,ENSG00000134757,ENSG00000088256,ENSG00000141404,ENSG00000087460,ENSG00000134760,ENSG00000087258,ENSG00000114349,ENSG00000175065
ENSG00000130876,ENSG00000103257,ENSG00000092068,ENSG00000151012,ENSG00000021488
ENSG00000111241,ENSG00000078579,ENSG00000196468,ENSG00000070388,ENSG00000075388
ENSG00000115155,ENSG00000214814
ENSG00000082805,ENSG00000187672
ENSG00000087510,ENSG00000008196,ENSG00000116819,ENSG00000008197
ENSG00000153201,ENSG00000166794,ENSG00000114857,ENSG00000196262,ENSG00000084072,ENSG00000099901,ENSG00000138398,ENSG00000113593,ENSG00000171497,ENSG00000171960,ENSG00000168938,ENSG00000108179
ENSG00000166317,ENSG00000172403
ENSG00000176393,ENSG00000142327
ENSG00000272325,ENSG00000173598,ENSG00000122824,ENSG00000196368
ENSG00000100626,ENSG00000119514,ENSG00000141429,ENSG00000174473,ENSG00000164574,ENSG00000143641,ENSG00000178234,ENSG00000115339,ENSG00000158089
ENSG00000198691,ENSG00000167972,ENSG00000165029,ENSG00000064687
ENSG00000066135,ENSG00000127663,ENSG00000107077,ENSG00000186280,ENSG00000274527
ENSG00000177706,ENSG00000108950,ENSG00000116199
ENSG00000155966,ENSG00000072364
ENSG00000130559,ENSG00000076826,ENSG00000118200
ENSG00000168807,ENSG00000172164,ENSG00000101400
ENSG00000129667,ENSG00000007384
ENSG00000134343,ENSG00000177119,ENSG00000151572
ENSG00000225697,ENSG00000145217,ENSG00000170615
ENSG00000177427,ENSG00000100335
ENSG00000079332,ENSG00000152700
ENSG00000170464,ENSG00000164031
ENSG00000188290,ENSG00000187821,ENSG00000179111,ENSG00000197921
ENSG00000128596,ENSG00000123144
ENSG00000006747,ENSG00000136059,ENSG00000127831,ENSG00000042493,ENSG00000148180,ENSG00000135407
ENSG00000171189,ENSG00000120251,ENSG00000163873,ENSG00000105737,ENSG00000125675,ENSG00000152578,ENSG00000182771,ENSG00000155511,ENSG00000149403
ENSG00000196935,ENSG00000089820,ENSG00000196220,ENSG00000266028
ENSG00000113240,ENSG00000013441,ENSG00000179335
ENSG00000111058,ENSG00000154930,ENSG00000131069
ENSG00000139626,ENSG00000115221,ENSG00000082781,ENSG00000105855,ENSG00000160255
ENSG00000156096,ENSG00000240224,ENSG00000196620,ENSG00000135220
ENSG00000122863,ENSG00000175040,ENSG00000140835,ENSG00000175264,ENSG00000147119,ENSG00000183196
ENSG00000170606,ENSG00000120694,ENSG00000164070
ENSG00000077312,ENSG00000125870
ENSG00000006118,ENSG00000181291,ENSG00000151952,ENSG00000139364
ENSG00000154263,ENSG00000154265,ENSG00000154262
ENSG00000145725,ENSG00000168781
ENSG00000153786,ENSG00000180776,ENSG00000099904,ENSG00000171307,ENSG00000102383,ENSG00000175048,ENSG00000156599,ENSG00000023041,ENSG00000188706,ENSG00000163812
ENSG00000101292,ENSG00000170075,ENSG00000170775,ENSG00000204174
ENSG00000078098,ENSG00000175497,ENSG00000130226,ENSG00000197635
ENSG00000182187,ENSG00000196431,ENSG00000163254,ENSG00000168582,ENSG00000100053,ENSG00000244752,ENSG00000127377,ENSG00000108255,ENSG00000163499,ENSG00000118231
ENSG00000106246,ENSG00000248919
ENSG00000179820,ENSG00000185105
ENSG00000163347,ENSG00000159261,ENSG00000165376,ENSG00000184697,ENSG00000164007,ENSG00000184113,ENSG00000171217
ENSG00000134982,ENSG00000115266
ENSG00000162521,ENSG00000102054
ENSG00000269955,ENSG00000007392,ENSG00000146963
ENSG00000119686,ENSG00000162769
ENSG00000141480,ENSG00000130561
ENSG00000087470,ENSG00000079805,ENSG00000106976,ENSG00000157601,ENSG00000197959
ENSG00000050438,ENSG00000033867,ENSG00000164889,ENSG00000144290,ENSG00000004939,ENSG00000113073
ENSG00000196188,ENSG00000229183,ENSG00000229859,ENSG00000256713,ENSG00000117984,ENSG00000143839
ENSG00000114127,ENSG00000088930
ENSG00000122012,ENSG00000185518,ENSG00000159164
ENSG00000138386,ENSG00000166886
ENSG00000125398,ENSG00000039600,ENSG00000164736,ENSG00000203883,ENSG00000100146,ENSG00000143842,ENSG00000110693,ENSG00000134532,ENSG00000171056
ENSG00000132254,ENSG00000164144
ENSG00000144036,ENSG00000138190
ENSG00000169813,ENSG00000132463,ENSG00000106771,ENSG00000096746,ENSG00000126945
ENSG00000161533,ENSG00000168306
ENSG00000154447,ENSG00000156463
ENSG00000152082,ENSG00000173272
ENSG00000105953,ENSG00000197444
ENSG00000127948,ENSG00000007171,ENSG00000164867,ENSG00000089250,ENSG00000188566
ENSG00000174516,ENSG00000054938,ENSG00000197329
ENSG00000116191,ENSG00000136828
ENSG00000086300,ENSG00000002919
ENSG00000149577,ENSG00000072858
ENSG00000151150,ENSG00000145362
ENSG00000150712,ENSG00000014914,ENSG00000166912
ENSG00000008056,ENSG00000157152,ENSG00000146858,ENSG00000185666
ENSG00000159713,ENSG00000179636,ENSG00000171368
ENSG00000140553,ENSG00000141161
ENSG00000104419,ENSG00000103034
ENSG00000156687,ENSG00000182168,ENSG00000113763,ENSG00000107731
ENSG00000123612,ENSG00000107779,ENSG00000135503,ENSG00000138696,ENSG00000139567,ENSG00000115170,ENSG00000204217,ENSG00000163513
ENSG00000104341,ENSG00000068697
ENSG00000130827,ENSG00000221866,ENSG00000198753,ENSG00000114554,ENSG00000196576,ENSG00000136040,ENSG00000164050,ENSG00000076356
ENSG00000100197,ENSG00000231852,ENSG00000108242,ENSG00000198077,ENSG00000255974,ENSG00000134716,ENSG00000148795,ENSG00000138109
ENSG00000150995,ENSG00000123104
ENSG00000213918,ENSG00000163687,ENSG00000013563
ENSG00000105516,ENSG00000108924,ENSG00000167074
ENSG00000081377,ENSG00000079335
ENSG00000243480,ENSG00000187733,ENSG00000174876,ENSG00000240038,ENSG00000237763
ENSG00000160404,ENSG00000136816,ENSG00000186283
ENSG00000070526,ENSG00000008513,ENSG00000157350,ENSG00000070731,ENSG00000101638,ENSG00000111728
ENSG00000213512,ENSG00000117228,ENSG00000117226,ENSG00000183347
ENSG00000164089,ENSG00000175309
ENSG00000141449,ENSG00000196208
ENSG00000138134,ENSG00000124356
ENSG00000160883,ENSG00000156515,ENSG00000159399,ENSG00000106633,ENSG00000156510
ENSG00000160691,ENSG00000148082,ENSG00000185634
ENSG00000137871,ENSG00000143442
ENSG00000158856,ENSG00000163995,ENSG00000099204
ENSG00000197181,ENSG00000134627,ENSG00000184571
ENSG00000138639,ENSG00000163219,ENSG00000128805
ENSG00000070614,ENSG00000138653,ENSG00000164100
ENSG00000125170,ENSG00000101134,ENSG00000206052
ENSG00000159314,ENSG00000075884,ENSG00000186716,ENSG00000165322
ENSG00000104093,ENSG00000172869
ENSG00000076716,ENSG00000063660
ENSG00000072832,ENSG00000151640,ENSG00000147647,ENSG00000113657,ENSG00000157851
ENSG00000179094,ENSG00000132326
ENSG00000135472,ENSG00000178719,ENSG00000135926
ENSG00000167261,ENSG00000015413,ENSG00000141096
ENSG00000108352,ENSG00000136237
ENSG00000185920,ENSG00000117425
ENSG00000112893,ENSG00000196547
ENSG00000140153,ENSG00000185800,ENSG00000143624
ENSG00000033122,ENSG00000112851
ENSG00000087253,ENSG00000176454,ENSG00000153395
ENSG00000180233,ENSG00000186187
ENSG00000033050,ENSG00000161204
ENSG00000168675,ENSG00000183396,ENSG00000124225
ENSG00000143995,ENSG00000038358,ENSG00000165495,ENSG00000177426,ENSG00000124788,ENSG00000134138,ENSG00000160199,ENSG00000216490,ENSG00000118707
ENSG00000128294,ENSG00000169902
ENSG00000269437,ENSG00000147206,ENSG00000162231,ENSG00000269405
ENSG00000144935,ENSG00000069018,ENSG00000138741,ENSG00000072315
ENSG00000007933,ENSG00000076258,ENSG00000010932
ENSG00000112576,ENSG00000110092
ENSG00000206172,ENSG00000086506,ENSG00000188536,ENSG00000206177,ENSG00000213931
ENSG00000131183,ENSG00000157765,ENSG00000198569
ENSG00000113761,ENSG00000165061
ENSG00000170581,ENSG00000168610,ENSG00000138378,ENSG00000115415
ENSG00000173065,ENSG00000139438
ENSG00000168477,ENSG00000116147,ENSG00000041982
ENSG00000113645,ENSG00000151718
ENSG00000159784,ENSG00000175182
ENSG00000204310,ENSG00000169692
ENSG00000176148,ENSG00000124678,ENSG00000176102,ENSG00000166046
ENSG00000148737,ENSG00000152284,ENSG00000138795
ENSG00000167037,ENSG00000141258
ENSG00000133065,ENSG00000136052,ENSG00000114544
ENSG00000011021,ENSG00000103249
ENSG00000164077,ENSG00000103111
ENSG00000121053,ENSG00000167419,ENSG00000147485,ENSG00000005381
ENSG00000186868,ENSG00000078018
ENSG00000185133,ENSG00000132376,ENSG00000204084,ENSG00000122126
ENSG00000170473,ENSG00000144895
ENSG00000160613,ENSG00000175426,ENSG00000099139,ENSG00000125851,ENSG00000140564
ENSG00000154330,ENSG00000079739
ENSG00000119772,ENSG00000088305,ENSG00000142182
ENSG00000162374,ENSG00000107105,ENSG00000066044
ENSG00000095464,ENSG00000133256,ENSG00000132915
ENSG00000160505,ENSG00000158077,ENSG00000162711
ENSG00000065308,ENSG00000067167
ENSG00000078795,ENSG00000118762,ENSG00000107593
ENSG00000084710,ENSG00000132294
ENSG00000111783,ENSG00000087903,ENSG00000185002,ENSG00000080298
ENSG00000163527,ENSG00000134910
ENSG00000154016,ENSG00000165912,ENSG00000160293,ENSG00000100351,ENSG00000100266,ENSG00000141968,ENSG00000124507,ENSG00000134215
ENSG00000108523,ENSG00000082996
ENSG00000143036,ENSG00000070214,ENSG00000129353
ENSG00000178988,ENSG00000179010
ENSG00000166963,ENSG00000131711,ENSG00000130479
ENSG00000168032,ENSG00000138185,ENSG00000188833,ENSG00000187097,ENSG00000197586
ENSG00000047230,ENSG00000171793
ENSG00000186205,ENSG00000117791
ENSG00000055147,ENSG00000197712
ENSG00000158525,ENSG00000091704,ENSG00000128510
ENSG00000185359,ENSG00000139668,ENSG00000204536,ENSG00000085449
ENSG00000198704,ENSG00000116157,ENSG00000233276,ENSG00000224586
ENSG00000127511,ENSG00000169375
ENSG00000146285,ENSG00000198945,ENSG00000010803,ENSG00000154655
ENSG00000158163,ENSG00000134874
ENSG00000111319,ENSG00000166828,ENSG00000168447
ENSG00000149289,ENSG00000102053,ENSG00000163874
ENSG00000095794,ENSG00000123268,ENSG00000118260
ENSG00000111652,ENSG00000144524
ENSG00000166391,ENSG00000062282,ENSG00000204195,ENSG00000124003
ENSG00000148341,ENSG00000097033
ENSG00000121297,ENSG00000121316,ENSG00000179981
ENSG00000157625,ENSG00000055208
ENSG00000137857,ENSG00000074771
ENSG00000138615,ENSG00000160161
ENSG00000067191,ENSG00000165995,ENSG00000167535,ENSG00000182389
ENSG00000143373,ENSG00000166716,ENSG00000074657
ENSG00000141738,ENSG00000106070
ENSG00000133805,ENSG00000116337,ENSG00000116748
ENSG00000243709,ENSG00000143768
ENSG00000161638,ENSG00000005961,ENSG00000138448,ENSG00000077943
ENSG00000197241,ENSG00000163581,ENSG00000142583,ENSG00000117394,ENSG00000181856,ENSG00000136856
ENSG00000075340,ENSG00000148700,ENSG00000087274
ENSG00000120733,ENSG00000171988,ENSG00000115548
ENSG00000158092,ENSG00000129675,ENSG00000071051,ENSG00000102606
ENSG00000151655,ENSG00000055955,ENSG00000123243,ENSG00000162267
ENSG00000182247,ENSG00000170142,ENSG00000109332,ENSG00000078967,ENSG00000170035
ENSG00000159409,ENSG00000149187
ENSG00000101246,ENSG00000143761,ENSG00000165527,ENSG00000134287,ENSG00000168374,ENSG00000113595,ENSG00000122644,ENSG00000152213,ENSG00000175906
ENSG00000069849,ENSG00000129244
ENSG00000143494,ENSG00000071246
ENSG00000074800,ENSG00000111674
ENSG00000076770,ENSG00000152601
ENSG00000103044,ENSG00000105509,ENSG00000170961
ENSG00000131471,ENSG00000131480,ENSG00000002726
ENSG00000039123,ENSG00000204351
ENSG00000138101,ENSG00000134769
ENSG00000100485,ENSG00000115904
ENSG00000123136,ENSG00000198563
ENSG00000131746,ENSG00000079308,ENSG00000111077
ENSG00000171246,ENSG00000251692,ENSG00000106236
ENSG00000117868,ENSG00000139641,ENSG00000158220
ENSG00000100504,ENSG00000068976,ENSG00000100994
ENSG00000136783,ENSG00000165028
ENSG00000188784,ENSG00000170890,ENSG00000158786
ENSG00000177511,ENSG00000148488
ENSG00000165548,ENSG00000137216,ENSG00000196187
ENSG00000128512,ENSG00000147459
ENSG00000102893,ENSG00000044446,ENSG00000067177
ENSG00000131669,ENSG00000171840
ENSG00000105251,ENSG00000107338
ENSG00000204152,ENSG00000265354
ENSG00000135932,ENSG00000102547
ENSG00000148942,ENSG00000256870,ENSG00000138074
ENSG00000133424,ENSG00000165905
ENSG00000188859,ENSG00000126882
ENSG00000159176,ENSG00000129170
ENSG00000125409,ENSG00000153060
ENSG00000188529,ENSG00000154548
ENSG00000105929,ENSG00000110719,ENSG00000033627
ENSG00000173848,ENSG00000163947
ENSG00000234745,ENSG00000010704
ENSG00000213445,ENSG00000105738,ENSG00000197555
ENSG00000240654,ENSG00000181092
ENSG00000164707,ENSG00000141485,ENSG00000081800
ENSG00000099849,ENSG00000123094
ENSG00000183475,ENSG00000058272,ENSG00000077157,ENSG00000160972,ENSG00000125503
ENSG00000136682,ENSG00000172785,ENSG00000147996,ENSG00000196873,ENSG00000215126
ENSG00000134852,ENSG00000170485
ENSG00000105854,ENSG00000005421,ENSG00000105852
ENSG00000112232,ENSG00000131773
ENSG00000174123,ENSG00000174130
ENSG00000151136,ENSG00000166016
ENSG00000143379,ENSG00000101945,ENSG00000152455
ENSG00000102316,ENSG00000154545,ENSG00000187243,ENSG00000179222
ENSG00000144410,ENSG00000165078
ENSG00000159337,ENSG00000168907,ENSG00000168970
ENSG00000118894,ENSG00000186523,ENSG00000145002
ENSG00000101746,ENSG00000197183
ENSG00000135540,ENSG00000188158
ENSG00000013503,ENSG00000125630,ENSG00000047315
ENSG00000158467,ENSG00000168710,ENSG00000101444
ENSG00000188559,ENSG00000174373
ENSG00000164134,ENSG00000172766,ENSG00000060339,ENSG00000158941
ENSG00000071205,ENSG00000079482,ENSG00000145819
ENSG00000103018,ENSG00000134824,ENSG00000166347,ENSG00000221968
ENSG00000107551,ENSG00000101265,ENSG00000169435
ENSG00000129152,ENSG00000111049,ENSG00000111046
ENSG00000150636,ENSG00000135736
ENSG00000168389,ENSG00000205639
ENSG00000029363,ENSG00000054118
ENSG00000133874,ENSG00000101236
ENSG00000141425,ENSG00000101413
ENSG00000123131,ENSG00000117450,ENSG00000167815,ENSG00000165672
ENSG00000182533,ENSG00000105974
ENSG00000125347,ENSG00000168310
ENSG00000006831,ENSG00000159346
ENSG00000148943,ENSG00000111052,ENSG00000104863
ENSG00000112078,ENSG00000148925
ENSG00000127990,ENSG00000108823
ENSG00000154478,ENSG00000155269
ENSG00000102359,ENSG00000101955
ENSG00000080815,ENSG00000143801
ENSG00000123338,ENSG00000061676
ENSG00000139292,ENSG00000205213
ENSG00000182175,ENSG00000174136,ENSG00000168509
ENSG00000115598,ENSG00000115594,ENSG00000115604
ENSG00000143033,ENSG00000119403,ENSG00000112511
ENSG00000104969,ENSG00000197860
ENSG00000183837,ENSG00000182013,ENSG00000165943,ENSG00000198883
ENSG00000107165,ENSG00000080166,ENSG00000077498
ENSG00000115616,ENSG00000090020,ENSG00000180251,ENSG00000021645,ENSG00000110076
ENSG00000197901,ENSG00000168065,ENSG00000172940
ENSG00000184792,ENSG00000070882,ENSG00000079156,ENSG00000141447,ENSG00000130703,ENSG00000110048,ENSG00000006025
ENSG00000105270,ENSG00000115295,ENSG00000185352,ENSG00000171004
ENSG00000092969,ENSG00000119699
ENSG00000078177,ENSG00000139597
ENSG00000171551,ENSG00000142606,ENSG00000196549,ENSG00000102174,ENSG00000117298
ENSG00000128965,ENSG00000143942
ENSG00000006576,ENSG00000116793
ENSG00000173599,ENSG00000278540,ENSG00000078070,ENSG00000076555
ENSG00000102924,ENSG00000054803,ENSG00000141668,ENSG00000139899
ENSG00000131626,ENSG00000189337,ENSG00000143847,ENSG00000139220
ENSG00000164056,ENSG00000168939,ENSG00000187678
ENSG00000101460,ENSG00000140941
ENSG00000015532,ENSG00000095321,ENSG00000070748
ENSG00000161958,ENSG00000114279,ENSG00000102466,ENSG00000129682
ENSG00000185009,ENSG00000070718
ENSG00000185760,ENSG00000117013
ENSG00000166557,ENSG00000251201
ENSG00000049541,ENSG00000111445,ENSG00000163918,ENSG00000107290
ENSG00000196950,ENSG00000138821,ENSG00000141424
ENSG00000021826,ENSG00000084774
ENSG00000163154,ENSG00000185361,ENSG00000183578
ENSG00000143702,ENSG00000099814
ENSG00000143811,ENSG00000183010,ENSG00000104524
ENSG00000196428,ENSG00000157514
ENSG00000080200,ENSG00000112297
ENSG00000114423,ENSG00000142273,ENSG00000110395
ENSG00000134775,ENSG00000135723
ENSG00000115355,ENSG00000015133
ENSG00000160190,ENSG00000134955
ENSG00000196535,ENSG00000133454
ENSG00000155827,ENSG00000103549
ENSG00000204271,ENSG00000147059,ENSG00000186787
ENSG00000137936,ENSG00000095370
ENSG00000154175,ENSG00000164694
ENSG00000086205,ENSG00000077616
ENSG00000128739,ENSG00000125835
ENSG00000118298,ENSG00000074410
ENSG00000169306,ENSG00000189108
ENSG00000066629,ENSG00000125746,ENSG00000214595,ENSG00000165521
ENSG00000033800,ENSG00000078043
ENSG00000132938,ENSG00000168566,ENSG00000197976
ENSG00000134198,ENSG00000143119,ENSG00000177697,ENSG00000157570,ENSG00000085117,ENSG00000110651,ENSG00000010278
ENSG00000108001,ENSG00000088881,ENSG00000221818
ENSG00000135766,ENSG00000129521,ENSG00000269858
ENSG00000087995,ENSG00000165055
ENSG00000120438,ENSG00000135624,ENSG00000150753,ENSG00000166226,ENSG00000156261,ENSG00000115484
ENSG00000125780,ENSG00000092295,ENSG00000124491,ENSG00000198959
ENSG00000198792,ENSG00000164855
ENSG00000092929,ENSG00000007516
ENSG00000178685,ENSG00000197157,ENSG00000106638
ENSG00000129744,ENSG00000167311
ENSG00000160741,ENSG00000172239,ENSG00000105662,ENSG00000140577
ENSG00000177576,ENSG00000215472,ENSG00000265681
ENSG00000198739,ENSG00000176204
ENSG00000090674,ENSG00000055732,ENSG00000153898
ENSG00000145431,ENSG00000170962
ENSG00000114062,ENSG00000165338
ENSG00000158014,ENSG00000164756,ENSG00000115194
ENSG00000197694,ENSG00000163554
ENSG00000108510,ENSG00000123066
ENSG00000142920,ENSG00000115758,ENSG00000155096
ENSG00000103226,ENSG00000103512,ENSG00000185164
ENSG00000169604,ENSG00000163297
ENSG00000109861,ENSG00000172543,ENSG00000164733,ENSG00000174080
ENSG00000064490,ENSG00000164331
ENSG00000109107,ENSG00000136872,ENSG00000149925
ENSG00000132434,ENSG00000115365,ENSG00000147036
ENSG00000167699,ENSG00000171861
ENSG00000104529,ENSG00000114942
ENSG00000168026,ENSG00000123607
ENSG00000175564,ENSG00000175567,ENSG00000109424
ENSG00000134317,ENSG00000158055
ENSG00000115539,ENSG00000163440
ENSG00000168172,ENSG00000134709
ENSG00000186862,ENSG00000095397
ENSG00000143549,ENSG00000167460,ENSG00000140416
ENSG00000129116,ENSG00000120729,ENSG00000138347
ENSG00000053108,ENSG00000168843
ENSG00000128185,ENSG00000183628
ENSG00000125266,ENSG00000090776
ENSG00000165646,ENSG00000036565
ENSG00000110025,ENSG00000136643,ENSG00000198208
ENSG00000118402,ENSG00000164181,ENSG00000066322
ENSG00000163281,ENSG00000113552
ENSG00000213533,ENSG00000248592
ENSG00000187848,ENSG00000109991,ENSG00000089041,ENSG00000108405,ENSG00000099957
ENSG00000122642,ENSG00000173486,ENSG00000141756
ENSG00000134291,ENSG00000184988,ENSG00000106460
ENSG00000276045,ENSG00000175938,ENSG00000160991
ENSG00000143514,ENSG00000088808
ENSG00000143590,ENSG00000169242,ENSG00000243364
ENSG00000112309,ENSG00000109956
ENSG00000164828,ENSG00000100242
ENSG00000137575,ENSG00000125775
ENSG00000175305,ENSG00000105173
ENSG00000276023,ENSG00000167065,ENSG00000198842,ENSG00000133878
ENSG00000048028,ENSG00000155313
ENSG00000118407,ENSG00000168386
ENSG00000112139,ENSG00000139915
ENSG00000011132,ENSG00000034053
ENSG00000139517,ENSG00000072201
ENSG00000139636,ENSG00000105983
ENSG00000071073,ENSG00000161013
ENSG00000178184,ENSG00000102981
ENSG00000198689,ENSG00000181804
ENSG00000150656,ENSG00000133313
ENSG00000166025,ENSG00000114019,ENSG00000174348
ENSG00000107984,ENSG00000155011,ENSG00000104371
ENSG00000139737,ENSG00000109171
ENSG00000116783,ENSG00000259030
ENSG00000139547,ENSG00000073737,ENSG00000135437
ENSG00000066739,ENSG00000110046
ENSG00000170915,ENSG00000182749
ENSG00000121741,ENSG00000147130
ENSG00000158816,ENSG00000145198
ENSG00000110619,ENSG00000134905
ENSG00000132507,ENSG00000163577
ENSG00000121005,ENSG00000101074,ENSG00000137558,ENSG00000157335,ENSG00000157322,ENSG00000140839,ENSG00000103196
ENSG00000075420,ENSG00000102531
ENSG00000099769,ENSG00000172061
ENSG00000139197,ENSG00000114757
ENSG00000129864,ENSG00000129862
ENSG00000134333,ENSG00000074319,ENSG00000166800,ENSG00000166796,ENSG00000111716,ENSG00000151116
ENSG00000183715,ENSG00000172260,ENSG00000182667
ENSG00000154783,ENSG00000180263
ENSG00000147724,ENSG00000082269
ENSG00000148634,ENSG00000138641
ENSG00000197208,ENSG00000163393,ENSG00000197375
ENSG00000109756,ENSG00000158987
ENSG00000132824,ENSG00000111897,ENSG00000168528
ENSG00000278053,ENSG00000157349,ENSG00000109832,ENSG00000198231,ENSG00000064703,ENSG00000108654,ENSG00000124228,ENSG00000141543,ENSG00000161960,ENSG00000145833,ENSG00000156976,ENSG00000080007,ENSG00000152670
ENSG00000100221,ENSG00000161677
ENSG00000214655,ENSG00000172020,ENSG00000132003
ENSG00000154277,ENSG00000118939
ENSG00000179604,ENSG00000163171,ENSG00000128283,ENSG00000149798
ENSG00000167780,ENSG00000185000,ENSG00000057252
ENSG00000025156,ENSG00000102878
ENSG00000147853,ENSG00000162433
ENSG00000072958,ENSG00000161203
ENSG00000135316,ENSG00000148584,ENSG00000163694,ENSG00000125944
ENSG00000099783,ENSG00000104177
ENSG00000171777,ENSG00000068831,ENSG00000172575
ENSG00000169756,ENSG00000072163
ENSG00000178974,ENSG00000177051
ENSG00000146352,ENSG00000177182
ENSG00000151789,ENSG00000161642,ENSG00000144331
ENSG00000188994,ENSG00000117000
ENSG00000101224,ENSG00000164045,ENSG00000158402
ENSG00000182508,ENSG00000183722
ENSG00000115956,ENSG00000100558
ENSG00000101421,ENSG00000254505,ENSG00000164695
ENSG00000134375,ENSG00000126768
ENSG00000127129,ENSG00000124205,ENSG00000078401
ENSG00000146426,ENSG00000156299
ENSG00000164440,ENSG00000086712
ENSG00000184304,ENSG00000115825
ENSG00000188092,ENSG00000117262
ENSG00000166741,ENSG00000141744,ENSG00000241644
ENSG00000164684,ENSG00000186918
ENSG00000166387,ENSG00000110841
ENSG00000172183,ENSG00000143319
ENSG00000079462,ENSG00000168092
ENSG00000175792,ENSG00000183207
ENSG00000104853,ENSG00000049656
ENSG00000144583,ENSG00000139266
ENSG00000108691,ENSG00000108700
ENSG00000165671,ENSG00000181555,ENSG00000147548
ENSG00000141367,ENSG00000070371
ENSG00000155099,ENSG00000165782
ENSG00000125968,ENSG00000115738,ENSG00000172201,ENSG00000117318
ENSG00000139287,ENSG00000171759,ENSG00000129167
ENSG00000140022,ENSG00000243244
ENSG00000160007,ENSG00000100852
ENSG00000052723,ENSG00000111790
ENSG00000138757,ENSG00000145907
ENSG00000140450,ENSG00000113369
ENSG00000106397,ENSG00000083444
ENSG00000106992,ENSG00000162368,ENSG00000154027
ENSG00000013392,ENSG00000156253
ENSG00000012211,ENSG00000163637,ENSG00000135269,ENSG00000139174
ENSG00000086570,ENSG00000083857
ENSG00000100196,ENSG00000105438,ENSG00000136240
ENSG00000020181,ENSG00000152990
ENSG00000277399,ENSG00000151025
ENSG00000066777,ENSG00000124198
ENSG00000164659,ENSG00000116299
ENSG00000079691,ENSG00000186648
ENSG00000086666,ENSG00000107372
ENSG00000091409,ENSG00000005884
ENSG00000117461,ENSG00000105647,ENSG00000145675
ENSG00000159199,ENSG00000154518,ENSG00000135390
ENSG00000134765,ENSG00000134755
ENSG00000023445,ENSG00000110330
ENSG00000162998,ENSG00000174804,ENSG00000106483
ENSG00000148835,ENSG00000135801
ENSG00000077380,ENSG00000158560
ENSG00000130717,ENSG00000198276,ENSG00000143179
ENSG00000165886,ENSG00000168246
ENSG00000172399,ENSG00000177791
ENSG00000142619,ENSG00000117115,ENSG00000142623,ENSG00000276747
ENSG00000130340,ENSG00000178996,ENSG00000173548
ENSG00000179912,ENSG00000172995
ENSG00000115520,ENSG00000135469
ENSG00000159388,ENSG00000133639
ENSG00000109320,ENSG00000077150
ENSG00000153250,ENSG00000204406,ENSG00000144642,ENSG00000076067
ENSG00000221978,ENSG00000163660
ENSG00000149571,ENSG00000126259,ENSG00000183853
ENSG00000165457,ENSG00000110195
ENSG00000088543,ENSG00000186577
ENSG00000133063,ENSG00000085465,ENSG00000064886,ENSG00000133048
ENSG00000117500,ENSG00000099203
ENSG00000102837,ENSG00000167173
ENSG00000072501,ENSG00000077935
ENSG00000174939,ENSG00000128203
ENSG00000112972,ENSG00000134240
ENSG00000171791,ENSG00000171552
ENSG00000100379,ENSG00000180901
ENSG00000102595,ENSG00000136731
ENSG00000011009,ENSG00000120992
ENSG00000124253,ENSG00000100889
ENSG00000100473,ENSG00000205221
ENSG00000143093,ENSG00000128578
ENSG00000057468,ENSG00000113318
ENSG00000148948,ENSG00000128594
ENSG00000136527,ENSG00000164548
ENSG00000144843,ENSG00000188015,ENSG00000196154
ENSG00000112773,ENSG00000183508,ENSG00000158246
ENSG00000135362,ENSG00000186654
ENSG00000073910,ENSG00000075539
ENSG00000102024,ENSG00000136167,ENSG00000120756
ENSG00000174996,ENSG00000104892,ENSG00000126214
ENSG00000101104,ENSG00000090621,ENSG00000070756,ENSG00000104517,ENSG00000174740
ENSG00000197969,ENSG00000129003
ENSG00000105131,ENSG00000172031
ENSG00000133687,ENSG00000125247
ENSG00000100523,ENSG00000085788,ENSG00000107651
ENSG00000145736,ENSG00000183474
ENSG00000205571,ENSG00000172062
ENSG00000078304,ENSG00000154001,ENSG00000066027
ENSG00000266173,ENSG00000082146
ENSG00000137713,ENSG00000105568
ENSG00000111653,ENSG00000168395,ENSG00000168556
ENSG00000143344,ENSG00000205517,ENSG00000237441
ENSG00000108883,ENSG00000167658
ENSG00000112319,ENSG00000104313
ENSG00000186684,ENSG00000140459
ENSG00000100665,ENSG00000186910
ENSG00000187257,ENSG00000081019
ENSG00000066923,ENSG00000118007
ENSG00000174567,ENSG00000111711
ENSG00000090402,ENSG00000257743,ENSG00000171298
ENSG00000100387,ENSG00000114125
ENSG00000111913,ENSG00000042062
ENSG00000236699,ENSG00000107554
ENSG00000158747,ENSG00000270136
ENSG00000153310,ENSG00000197872
ENSG00000143390,ENSG00000181827
ENSG00000168314,ENSG00000170011
ENSG00000107362,ENSG00000129968
ENSG00000120594,ENSG00000161381
ENSG00000184194,ENSG00000164604
ENSG00000141959,ENSG00000067057,ENSG00000152556
ENSG00000261832,ENSG00000188603
ENSG00000213341,ENSG00000177453,ENSG00000104365
ENSG00000141510,ENSG00000078900,ENSG00000073282
ENSG00000197594,ENSG00000136960,ENSG00000154269
ENSG00000147364,ENSG00000156804
ENSG00000111218,ENSG00000160310
ENSG00000182118,ENSG00000176973
ENSG00000128928,ENSG00000151498,ENSG00000177646,ENSG00000117054
ENSG00000123983,ENSG00000068366
ENSG00000167703,ENSG00000149150,ENSG00000134802
ENSG00000099290,ENSG00000172661
ENSG00000134684,ENSG00000164022
ENSG00000122543,ENSG00000135175
ENSG00000164576,ENSG00000164105
ENSG00000204130,ENSG00000018189
ENSG00000140505,ENSG00000138061,ENSG00000140465
ENSG00000105656,ENSG00000118985
ENSG00000134504,ENSG00000153885,ENSG00000188997
ENSG00000166965,ENSG00000128731,ENSG00000103657
ENSG00000188313,ENSG00000187838,ENSG00000114698
ENSG00000151746,ENSG00000185963,ENSG00000168237
ENSG00000004866,ENSG00000007341
ENSG00000110172,ENSG00000147166
ENSG00000215009,ENSG00000005187,ENSG00000183549
ENSG00000143375,ENSG00000128849
ENSG00000100403,ENSG00000122299
ENSG00000135457,ENSG00000153560,ENSG00000115112
ENSG00000165732,ENSG00000107625
ENSG00000163283,ENSG00000162551,ENSG00000163286
ENSG00000144061,ENSG00000173545
ENSG00000147202,ENSG00000131504
ENSG00000101670,ENSG00000166035
ENSG00000173137,ENSG00000063761
ENSG00000178202,ENSG00000134901
ENSG00000135916,ENSG00000078596,ENSG00000136156
ENSG00000174640,ENSG00000137491
ENSG00000136161,ENSG00000136144
ENSG00000118004,ENSG00000184374
ENSG00000164530,ENSG00000197070
ENSG00000137817,ENSG00000151883
ENSG00000144619,ENSG00000184144,ENSG00000018236,ENSG00000134115
ENSG00000162777,ENSG00000166444
ENSG00000132694,ENSG00000171680
ENSG00000168575,ENSG00000144136
ENSG00000183570,ENSG00000090097
ENSG00000155380,ENSG00000118596,ENSG00000141526,ENSG00000100156
ENSG00000176095,ENSG00000161896
ENSG00000160013,ENSG00000125384,ENSG00000168229
ENSG00000111196,ENSG00000162385
ENSG00000174839,ENSG00000205593
ENSG00000135870,ENSG00000056586
ENSG00000110047,ENSG00000103966,ENSG00000013016
ENSG00000135577,ENSG00000102239,ENSG00000126010
ENSG00000187796,ENSG00000100065,ENSG00000141527
ENSG00000186765,ENSG00000075618
ENSG00000143595,ENSG00000165272,ENSG00000103569
ENSG00000128311,ENSG00000128309
ENSG00000117399,ENSG00000105325
ENSG00000136942,ENSG00000163607
ENSG00000166508,ENSG00000100297,ENSG00000104738,ENSG00000112118,ENSG00000076003
ENSG00000108799,ENSG00000106462
ENSG00000111860,ENSG00000130695
ENSG00000174498,ENSG00000164932
ENSG00000196689,ENSG00000262304
ENSG00000144354,ENSG00000164649
ENSG00000099250,ENSG00000118257
ENSG00000152430,ENSG00000092345
ENSG00000178761,ENSG00000164970
ENSG00000177302,ENSG00000100038
ENSG00000121542,ENSG00000093183,ENSG00000265808
ENSG00000171478,ENSG00000171489
ENSG00000158373,ENSG00000203814
ENSG00000116218,ENSG00000133115,ENSG00000148175
ENSG00000130227,ENSG00000204764
ENSG00000143320,ENSG00000166426
ENSG00000257103,ENSG00000149657
ENSG00000165617,ENSG00000164488
ENSG00000167085,ENSG00000215021
ENSG00000143786,ENSG00000100528
ENSG00000165288,ENSG00000185658
ENSG00000276043,ENSG00000147854
ENSG00000004864,ENSG00000115840
ENSG00000087586,ENSG00000178999
ENSG00000101323,ENSG00000116882
ENSG00000106772,ENSG00000140299
ENSG00000121671,ENSG00000008405
ENSG00000168036,ENSG00000173801
ENSG00000134644,ENSG00000055917
ENSG00000120549,ENSG00000277363
ENSG00000133169,ENSG00000133134
ENSG00000077063,ENSG00000143079
ENSG00000170881,ENSG00000145860
ENSG00000165915,ENSG00000112473
ENSG00000196504,ENSG00000147649
ENSG00000025800,ENSG00000114030,ENSG00000182481,ENSG00000186432
ENSG00000138640,ENSG00000031003
ENSG00000136709,ENSG00000170893
ENSG00000115687,ENSG00000102096
ENSG00000158882,ENSG00000130204
ENSG00000170153,ENSG00000163162,ENSG00000113269,ENSG00000133135
ENSG00000156508,ENSG00000112339
ENSG00000138356,ENSG00000158125
ENSG00000162746,ENSG00000156858
ENSG00000165487,ENSG00000155970
ENSG00000167522,ENSG00000138376,ENSG00000101745,ENSG00000133302
ENSG00000137831,ENSG00000039560
ENSG00000163864,ENSG00000173614,ENSG00000157064
ENSG00000054116,ENSG00000173626
ENSG00000112246,ENSG00000130751,ENSG00000124440,ENSG00000100644
ENSG00000101187,ENSG00000176463
ENSG00000189266,ENSG00000146278
ENSG00000143340,ENSG00000196990
ENSG00000168283,ENSG00000277258
ENSG00000153140,ENSG00000147400
ENSG00000140332,ENSG00000196781,ENSG00000106829
ENSG00000047457,ENSG00000089472
ENSG00000152413,ENSG00000051128
ENSG00000177409,ENSG00000205413
ENSG00000166793,ENSG00000090238
ENSG00000198948,ENSG00000037749
ENSG00000167193,ENSG00000099942
ENSG00000164663,ENSG00000111667,ENSG00000058056
ENSG00000164252,ENSG00000139697,ENSG00000064932
ENSG00000122515,ENSG00000108175
ENSG00000115091,ENSG00000133627
ENSG00000115488,ENSG00000204099,ENSG00000162139
ENSG00000172465,ENSG00000185222
ENSG00000166402,ENSG00000078246
ENSG00000136878,ENSG00000077254
ENSG00000125650,ENSG00000171119
ENSG00000005022,ENSG00000151475,ENSG00000151729
ENSG00000120896,ENSG00000154556
ENSG00000143630,ENSG00000164588
ENSG00000196591,ENSG00000171720
ENSG00000144228,ENSG00000121067
ENSG00000165799,ENSG00000169413,ENSG00000128655,ENSG00000138735
ENSG00000123989,ENSG00000033100
ENSG00000156395,ENSG00000108018
ENSG00000183775,ENSG00000183783
ENSG00000145248,ENSG00000100652
ENSG00000104381,ENSG00000124194
ENSG00000120563,ENSG00000151033,ENSG00000275722
ENSG00000041357,ENSG00000143106
ENSG00000185825,ENSG00000075790
ENSG00000170379,ENSG00000198420
ENSG00000070985,ENSG00000144481
ENSG00000176049,ENSG00000152969
ENSG00000152580,ENSG00000101825
ENSG00000137692,ENSG00000109184
ENSG00000170677,ENSG00000274211
ENSG00000171621,ENSG00000175093
ENSG00000136854,ENSG00000116266
ENSG00000006125,ENSG00000100280
ENSG00000138162,ENSG00000147526
ENSG00000136888,ENSG00000151418
ENSG00000102471,ENSG00000131507
ENSG00000129484,ENSG00000143799
ENSG00000047346,ENSG00000005238
ENSG00000122591,ENSG00000155744
ENSG00000221867,ENSG00000197172
ENSG00000143469,ENSG00000139973
ENSG00000198682,ENSG00000138801
ENSG00000166164,ENSG00000028310
ENSG00000165516,ENSG00000197776
ENSG00000145692,ENSG00000132840
ENSG00000170899,ENSG00000243955
ENSG00000101844,ENSG00000130734
ENSG00000105467,ENSG00000100321
ENSG00000108839,ENSG00000161905
ENSG00000175229,ENSG00000128242,ENSG00000197093
ENSG00000150687,ENSG00000146250
ENSG00000139190,ENSG00000220205
ENSG00000256043,ENSG00000170921,ENSG00000115183
ENSG00000152503,ENSG00000163462
ENSG00000101310,ENSG00000100934
ENSG00000121440,ENSG00000165966
ENSG00000118432,ENSG00000188822
ENSG00000121022,ENSG00000115233
ENSG00000170091,ENSG00000168824
ENSG00000169744,ENSG00000198728
ENSG00000263528,ENSG00000183735
ENSG00000104290,ENSG00000164930
ENSG00000196123,ENSG00000164542
ENSG00000185338,ENSG00000099949
ENSG00000184489,ENSG00000184007
ENSG00000166411,ENSG00000101365
ENSG00000108830,ENSG00000115963
ENSG00000128699,ENSG00000172057
ENSG00000058262,ENSG00000065665
ENSG00000125814,ENSG00000105402
ENSG00000005175,ENSG00000154174
ENSG00000131482,ENSG00000141349
ENSG00000167642,ENSG00000166145
ENSG00000133101,ENSG00000145386
ENSG00000072682,ENSG00000122884
ENSG00000179104,ENSG00000139324
ENSG00000109062,ENSG00000172367
ENSG00000176171,ENSG00000104765
ENSG00000198791,ENSG00000155508
ENSG00000102683,ENSG00000170624
ENSG00000165997,ENSG00000162980
ENSG00000168476,ENSG00000165476
ENSG00000167114,ENSG00000130304
ENSG00000181652,ENSG00000198925
ENSG00000164347,ENSG00000168827
ENSG00000204227,ENSG00000121481
ENSG00000110274,ENSG00000009790
ENSG00000117479,ENSG00000135917
ENSG00000157617,ENSG00000172375
ENSG00000003147,ENSG00000163596
ENSG00000172987,ENSG00000173083
ENSG00000183337,ENSG00000085185
ENSG00000115464,ENSG00000090686
ENSG00000137075,ENSG00000146083
ENSG00000131459,ENSG00000198380
ENSG00000016864,ENSG00000120820
ENSG00000197601,ENSG00000064763
ENSG00000174482,ENSG00000169783
ENSG00000180228,ENSG00000139546
ENSG00000080511,ENSG00000108786
ENSG00000152778,ENSG00000119922
ENSG00000005483,ENSG00000168137
ENSG00000156875,ENSG00000148110
ENSG00000169129,ENSG00000196526
ENSG00000101856,ENSG00000164040
ENSG00000106089,ENSG00000103496
ENSG00000100906,ENSG00000069399
ENSG00000131378,ENSG00000162944
ENSG00000111907,ENSG00000076554
ENSG00000244694,ENSG00000165186
ENSG00000144339,ENSG00000241697
ENSG00000204361,ENSG00000137634
ENSG00000162402,ENSG00000124486
ENSG00000114547,ENSG00000145491
ENSG00000163539,ENSG00000074054
ENSG00000115421,ENSG00000090060
ENSG00000166923,ENSG00000180875
ENSG00000172469,ENSG00000185090
ENSG00000114416,ENSG00000129245
ENSG00000101040,ENSG00000015171
ENSG00000123933,ENSG00000119950,ENSG00000059728
ENSG00000172023,ENSG00000143954
ENSG00000126705,ENSG00000135341
ENSG00000175928,ENSG00000170382
ENSG00000111725,ENSG00000131791
ENSG00000163406,ENSG00000088386
ENSG00000165140,ENSG00000130957
ENSG00000121892,ENSG00000083642
ENSG00000205126,ENSG00000110455
ENSG00000143627,ENSG00000067225
ENSG00000131100,ENSG00000250565
ENSG00000124145,ENSG00000169439
ENSG00000125895,ENSG00000164841
ENSG00000175535,ENSG00000187021
ENSG00000062598,ENSG00000155849
ENSG00000069424,ENSG00000170049,ENSG00000142961
ENSG00000103202,ENSG00000242612,ENSG00000011052
ENSG00000184840,ENSG00000158604
ENSG00000144199,ENSG00000115042
ENSG00000171150,ENSG00000180008
ENSG00000101916,ENSG00000196664
ENSG00000132744,ENSG00000108381
ENSG00000103978,ENSG00000153214
ENSG00000132437,ENSG00000140287
ENSG00000173406,ENSG00000153071
ENSG00000268350,ENSG00000179304
ENSG00000124608,ENSG00000090861
ENSG00000147883,ENSG00000129355
ENSG00000168490,ENSG00000165443
ENSG00000127328,ENSG00000167994
ENSG00000116996,ENSG00000149506
ENSG00000074219,ENSG00000197905
ENSG00000164690,ENSG00000163501
ENSG00000168671,ENSG00000174607
ENSG00000011198,ENSG00000100439
ENSG00000176383,ENSG00000179913,ENSG00000198488
ENSG00000214706,ENSG00000006652
ENSG00000149557,ENSG00000171055
ENSG00000134057,ENSG00000157456
ENSG00000123908,ENSG00000092847
ENSG00000118680,ENSG00000111245
ENSG00000198018,ENSG00000197217
ENSG00000120658,ENSG00000165675
ENSG00000151376,ENSG00000065833
ENSG00000137522,ENSG00000145428
ENSG00000008441,ENSG00000147862
ENSG00000120675,ENSG00000205981
ENSG00000107771,ENSG00000184305
ENSG00000103534,ENSG00000141524
ENSG00000152127,ENSG00000167889
ENSG00000058799,ENSG00000130733
ENSG00000185721,ENSG00000108591
ENSG00000142513,ENSG00000141577,ENSG00000134575
ENSG00000203772,ENSG00000088448
ENSG00000166509,ENSG00000163815
ENSG00000110721,ENSG00000100288
ENSG00000041515,ENSG00000166924
ENSG00000133131,ENSG00000159256
ENSG00000168010,ENSG00000085978
ENSG00000164683,ENSG00000135547
ENSG00000101298,ENSG00000147642
ENSG00000092531,ENSG00000132639
ENSG00000185652,ENSG00000134259
ENSG00000152093,ENSG00000136698
ENSG00000133401,ENSG00000172349
ENSG00000179520,ENSG00000091664,ENSG00000119899
ENSG00000141446,ENSG00000171320
ENSG00000129219,ENSG00000075651
ENSG00000187325,ENSG00000273841
ENSG00000139263,ENSG00000198799
ENSG00000181472,ENSG00000089775
ENSG00000198471,ENSG00000175077
ENSG00000179855,ENSG00000137960
ENSG00000136425,ENSG00000141977
ENSG00000077463,ENSG00000187531
ENSG00000187446,ENSG00000166869
ENSG00000162695,ENSG00000145740
ENSG00000040341,ENSG00000124214
ENSG00000172432,ENSG00000100226
ENSG00000173166,ENSG00000077420
ENSG00000079974,ENSG00000144134
ENSG00000118900,ENSG00000157741
ENSG00000158290,ENSG00000114126
ENSG00000117305,ENSG00000146151
ENSG00000143195,ENSG00000145103
ENSG00000213809,ENSG00000255819
ENSG00000157191,ENSG00000089818
ENSG00000131467,ENSG00000100911
ENSG00000153561,ENSG00000145916
ENSG00000174944,ENSG00000169313
ENSG00000187210,ENSG00000140297
ENSG00000073712,ENSG00000101311
ENSG00000185274,ENSG00000182870
ENSG00000114993,ENSG00000182010
ENSG00000182199,ENSG00000176974
ENSG00000175161,ENSG00000182985
ENSG00000131236,ENSG00000112186
ENSG00000183128,ENSG00000185933
ENSG00000118369,ENSG00000170185
ENSG00000142188,ENSG00000183726
ENSG00000178075,ENSG00000023171
ENSG00000272391,ENSG00000196313
ENSG00000183454,ENSG00000273079
ENSG00000165197,ENSG00000150630
ENSG00000013573,ENSG00000150990
ENSG00000123815,ENSG00000163050
ENSG00000167123,ENSG00000198756
ENSG00000205076,ENSG00000178934,ENSG00000171747
ENSG00000100926,ENSG00000101337
ENSG00000089597,ENSG00000214013
ENSG00000116001,ENSG00000151923
ENSG00000147475,ENSG00000107566
ENSG00000163293,ENSG00000140157
ENSG00000180957,ENSG00000174238
ENSG00000135929,ENSG00000111012
ENSG00000184402,ENSG00000141380
ENSG00000133069,ENSG00000172765
ENSG00000010318,ENSG00000092140
ENSG00000116717,ENSG00000130222
ENSG00000138032,ENSG00000100614
ENSG00000073756,ENSG00000095303
ENSG00000143387,ENSG00000135047
ENSG00000111530,ENSG00000144712
ENSG00000180287,ENSG00000105223
ENSG00000148606,ENSG00000068654
ENSG00000065621,ENSG00000148834
ENSG00000074211,ENSG00000156475
ENSG00000203805,ENSG00000147535
ENSG00000196470,ENSG00000181788
ENSG00000131831,ENSG00000112320
ENSG00000055044,ENSG00000101361
ENSG00000213903,ENSG00000213906
ENSG00000107164,ENSG00000162613
ENSG00000165632,ENSG00000065000
ENSG00000181929,ENSG00000115592
ENSG00000100592,ENSG00000146122,ENSG00000203485,ENSG00000146005,ENSG00000156011
ENSG00000182054,ENSG00000138413
ENSG00000183137,ENSG00000166037
ENSG00000188677,ENSG00000197702
ENSG00000104915,ENSG00000135823
ENSG00000112299,ENSG00000112303
ENSG00000078804,ENSG00000164938
ENSG00000115468,ENSG00000142634
ENSG00000023330,ENSG00000158578
ENSG00000113648,ENSG00000099284
ENSG00000141098,ENSG00000145990
ENSG00000179057,ENSG00000163395
ENSG00000171124,ENSG00000130383
ENSG00000117758,ENSG00000079950
ENSG00000248871,ENSG00000105254
ENSG00000198246,ENSG00000108256
ENSG00000182901,ENSG00000182732
ENSG00000102243,ENSG00000170162
ENSG00000163931,ENSG00000007350
ENSG00000135423,ENSG00000115419
ENSG00000124827,ENSG00000137270
ENSG00000111640,ENSG00000105679
ENSG00000175215,ENSG00000144579
ENSG00000176635,ENSG00000143452
ENSG00000138439,ENSG00000121104
ENSG00000139323,ENSG00000164087
ENSG00000204569,ENSG00000204576
ENSG00000023287,ENSG00000138587
ENSG00000171100,ENSG00000087053
ENSG00000197506,ENSG00000156222
ENSG00000158109,ENSG00000188001
ENSG00000163348,ENSG00000171016
ENSG00000165192,ENSG00000164122
ENSG00000125841,ENSG00000152954
ENSG00000175029,ENSG00000159692
ENSG00000115239,ENSG00000270898
ENSG00000103550,ENSG00000133226
ENSG00000109452,ENSG00000040933
ENSG00000172273,ENSG00000204590
ENSG00000242866,ENSG00000006695
ENSG00000148158,ENSG00000162627
ENSG00000116039,ENSG00000147416
ENSG00000109920,ENSG00000040199
ENSG00000166165,ENSG00000131730
ENSG00000147256,ENSG00000047648
ENSG00000100997,ENSG00000131969
ENSG00000160233,ENSG00000179796
ENSG00000100299,ENSG00000101846
ENSG00000172840,ENSG00000164951
ENSG00000110675,ENSG00000179387
ENSG00000111875,ENSG00000105011
ENSG00000247746,ENSG00000175573

MOUSE

#Each line contains one putative paralogous family.
ENSMUST00000114924,ENSMUST00000041819,ENSMUST00000165495,ENSMUST00000081945,ENSMUST00000046091,ENSMUST00000108151,ENSMUST00000024338,ENSMUST00000002466,ENSMUST00000035020,ENSMUST00000001703,ENSMUST00000072186,ENSMUST00000052670,ENSMUST00000023610,ENSMUST00000090952,ENSMUST00000062000,ENSMUST00000037359,ENSMUST00000166713,ENSMUST00000033876,ENSMUST00000084941,ENSMUST00000099944,ENSMUST00000135222,ENSMUST00000182490,ENSMUST00000164225,ENSMUST00000119070,ENSMUST00000048854,ENSMUST00000038185,ENSMUST00000102843,ENSMUST00000112389,ENSMUST00000088049,ENSMUST00000025906,ENSMUST00000067417,ENSMUST00000081503,ENSMUST00000065304,ENSMUST00000005891,ENSMUST00000073124,ENSMUST00000171811,ENSMUST00000016406,ENSMUST00000107927,ENSMUST00000055064,ENSMUST00000013995,ENSMUST00000034846,ENSMUST00000013262,ENSMUST00000096003,ENSMUST00000165230,ENSMUST00000030811,ENSMUST00000021689,ENSMUST00000102926,ENSMUST00000028377,ENSMUST00000027404,ENSMUST00000059424,ENSMUST00000164403,ENSMUST00000113846,ENSMUST00000106248,ENSMUST00000114000,ENSMUST00000118763,ENSMUST00000177184,ENSMUST00000041265,ENSMUST00000054588,ENSMUST00000121394,ENSMUST00000001327,ENSMUST00000034717,ENSMUST00000107554,ENSMUST00000170905,ENSMUST00000111879,ENSMUST00000077196,ENSMUST00000072896,ENSMUST00000081677,ENSMUST00000018478,ENSMUST00000166207,ENSMUST00000023781,ENSMUST00000036004,ENSMUST00000115038,ENSMUST00000168174,ENSMUST00000093059,ENSMUST00000001326,ENSMUST00000000449,ENSMUST00000040667,ENSMUST00000070617,ENSMUST00000089641,ENSMUST00000028633,ENSMUST00000026703,ENSMUST00000109985,ENSMUST00000064462,ENSMUST00000014174,ENSMUST00000033189,ENSMUST00000107289,ENSMUST00000036742,ENSMUST00000023712,ENSMUST00000075084,ENSMUST00000062629,ENSMUST00000110984,ENSMUST00000042438,ENSMUST00000072699,ENSMUST00000022262,ENSMUST00000188931,ENSMUST00000029603,ENSMUST00000100164,ENSMUST00000049272,ENSMUST00000026045,ENSMUST00000108331,ENSMUST00000066994,ENSMUST00000031709,ENSMUST00000046659,ENSMUST00000025681,ENSMUST00000182603,ENSMUST00000006137,ENSMUST00000200558,ENSMUST00000023673,ENSMUST00000044195,ENSMUST00000174229,ENSMUST00000044565,ENSMUST00000079042,ENSMUST00000020399,ENSMUST00000017868,ENSMUST00000000476,ENSMUST00000162645,ENSMUST00000022927,ENSMUST00000100064,ENSMUST00000023897,ENSMUST00000021832,ENSMUST00000002087,ENSMUST00000160456,ENSMUST00000058326,ENSMUST00000064091,ENSMUST00000019572,ENSMUST00000030134,ENSMUST00000154742,ENSMUST00000094705,ENSMUST00000092576,ENSMUST00000032732,ENSMUST00000023882,ENSMUST00000031119,ENSMUST00000087948,ENSMUST00000045540,ENSMUST00000089883,ENSMUST00000125871,ENSMUST00000046709,ENSMUST00000005452,ENSMUST00000022196,ENSMUST00000195272,ENSMUST00000062015,ENSMUST00000173357,ENSMUST00000098070,ENSMUST00000115642,ENSMUST00000095128,ENSMUST00000089332,ENSMUST00000056617,ENSMUST00000080953,ENSMUST00000105850,ENSMUST00000171938,ENSMUST00000163663,ENSMUST00000059042,ENSMUST00000003434,ENSMUST00000016125,ENSMUST00000140979,ENSMUST00000025732,ENSMUST00000168086,ENSMUST00000026119,ENSMUST00000045971,ENSMUST00000021209,ENSMUST00000036018,ENSMUST00000128119,ENSMUST00000102820,ENSMUST00000102481,ENSMUST00000107854,ENSMUST00000108876,ENSMUST00000169593,ENSMUST00000004201,ENSMUST00000049352,ENSMUST00000075052,ENSMUST00000110217,ENSMUST00000018522,ENSMUST00000030925,ENSMUST00000106252,ENSMUST00000045228,ENSMUST00000041871,ENSMUST00000108458,ENSMUST00000134179,ENSMUST00000153118,ENSMUST00000073890,ENSMUST00000106300,ENSMUST00000034851,ENSMUST00000113156,ENSMUST00000102821,ENSMUST00000034093,ENSMUST00000060063,ENSMUST00000024958,ENSMUST00000145165,ENSMUST00000084299,ENSMUST00000077453,ENSMUST00000116389,ENSMUST00000073924,ENSMUST00000118960,ENSMUST00000049263,ENSMUST00000023566,ENSMUST00000108418,ENSMUST00000077577,ENSMUST00000110570,ENSMUST00000029406,ENSMUST00000160505,ENSMUST00000099343,ENSMUST00000163139,ENSMUST00000032551,ENSMUST00000074077,ENSMUST00000072222,ENSMUST00000096084,ENSMUST00000105958,ENSMUST00000021513,ENSMUST00000178884,ENSMUST00000057497,ENSMUST00000006020,ENSMUST00000037974,ENSMUST00000112289,ENSMUST00000071739,ENSMUST00000027291,ENSMUST00000042299,ENSMUST00000046156,ENSMUST00000062153,ENSMUST00000057652,ENSMUST00000064797,ENSMUST00000032824,ENSMUST00000085519,ENSMUST00000028119,ENSMUST00000115366,ENSMUST00000021968,ENSMUST00000042078,ENSMUST00000190723,ENSMUST00000081232,ENSMUST00000176030,ENSMUST00000042792,ENSMUST00000089673,ENSMUST00000088233,ENSMUST00000097945,ENSMUST00000179162,ENSMUST00000108047,ENSMUST00000048680,ENSMUST00000094836,ENSMUST00000063578,ENSMUST00000075603,ENSMUST00000041659,ENSMUST00000025749,ENSMUST00000034185,ENSMUST00000044380,ENSMUST00000025081,ENSMUST00000019386,ENSMUST00000093925,ENSMUST00000034091,ENSMUST00000000707,ENSMUST00000042405,ENSMUST00000032955,ENSMUST00000103108,ENSMUST00000110505,ENSMUST00000100473,ENSMUST00000108554,ENSMUST00000062495,ENSMUST00000043396,ENSMUST00000026156,ENSMUST00000159250,ENSMUST00000011895,ENSMUST00000005815,ENSMUST00000036300,ENSMUST00000001513,ENSMUST00000006005,ENSMUST00000058295,ENSMUST00000057623,ENSMUST00000170402,ENSMUST00000018727,ENSMUST00000030792,ENSMUST00000066295,ENSMUST00000105296,ENSMUST00000169558,ENSMUST00000121820,ENSMUST00000167058,ENSMUST00000059707,ENSMUST00000100996,ENSMUST00000102576,ENSMUST00000061722,ENSMUST00000169433,ENSMUST00000011493,ENSMUST00000097773,ENSMUST00000034961,ENSMUST00000069837,ENSMUST00000006762,ENSMUST00000070143,ENSMUST00000028288,ENSMUST00000070735,ENSMUST00000065204,ENSMUST00000005103,ENSMUST00000002053,ENSMUST00000020826,ENSMUST00000059825,ENSMUST00000112366,ENSMUST00000169670,ENSMUST00000005352,ENSMUST00000130411,ENSMUST00000035351,ENSMUST00000056246,ENSMUST00000048289,ENSMUST00000049583,ENSMUST00000017743,ENSMUST00000009241,ENSMUST00000176018,ENSMUST00000115341,ENSMUST00000093369,ENSMUST00000103112,ENSMUST00000023614,ENSMUST00000056449,ENSMUST00000003313,ENSMUST00000130643,ENSMUST00000006377,ENSMUST00000165806,ENSMUST00000107789,ENSMUST00000020062,ENSMUST00000137486,ENSMUST00000064324,ENSMUST00000076615,ENSMUST00000101445,ENSMUST00000114958,ENSMUST00000043378,ENSMUST00000079812,ENSMUST00000099337,ENSMUST00000033689,ENSMUST00000199581,ENSMUST00000014753,ENSMUST00000041544,ENSMUST00000013931,ENSMUST00000026750,ENSMUST00000189022,ENSMUST00000041415,ENSMUST00000006037,ENSMUST00000022967,ENSMUST00000164932,ENSMUST00000090481,ENSMUST00000032336,ENSMUST00000035371,ENSMUST00000088652,ENSMUST00000087883,ENSMUST00000109799,ENSMUST00000056919,ENSMUST00000108382,ENSMUST00000050171,ENSMUST00000004281,ENSMUST00000168033,ENSMUST00000100652,ENSMUST00000025264,ENSMUST00000003726,ENSMUST00000078470,ENSMUST00000115713,ENSMUST00000077780,ENSMUST00000040523,ENSMUST00000029795,ENSMUST00000078521,ENSMUST00000105569,ENSMUST00000169121,ENSMUST00000040069,ENSMUST00000117785,ENSMUST00000014290,ENSMUST00000001878,ENSMUST00000072837,ENSMUST00000030985,ENSMUST00000088811,ENSMUST00000049089,ENSMUST00000011315,ENSMUST00000033187,ENSMUST00000101395,ENSMUST00000033444,ENSMUST00000076817,ENSMUST00000150639,ENSMUST00000114818,ENSMUST00000117192,ENSMUST00000001701,ENSMUST00000005532,ENSMUST00000016907,ENSMUST00000022916,ENSMUST00000170036,ENSMUST00000106644,ENSMUST00000163545,ENSMUST00000107411,ENSMUST00000067912,ENSMUST00000080469,ENSMUST00000000326,ENSMUST00000025705,ENSMUST00000080428,ENSMUST00000111872,ENSMUST00000039174,ENSMUST00000068625,ENSMUST00000055221,ENSMUST00000180025,ENSMUST00000030285,ENSMUST00000036489,ENSMUST00000025912,ENSMUST00000199357,ENSMUST00000030971,ENSMUST00000063262,ENSMUST00000120173,ENSMUST00000027151,ENSMUST00000020220,ENSMUST00000002457,ENSMUST00000057026,ENSMUST00000092073,ENSMUST00000027493,ENSMUST00000041183,ENSMUST00000113864,ENSMUST00000038149,ENSMUST00000075108,ENSMUST00000030723,ENSMUST00000035342,ENSMUST00000021956,ENSMUST00000107600,ENSMUST00000026367,ENSMUST00000043867,ENSMUST00000019660,ENSMUST00000025288,ENSMUST00000049537,ENSMUST00000023710,ENSMUST00000165307,ENSMUST00000003268,ENSMUST00000003135,ENSMUST00000044533,ENSMUST00000098822,ENSMUST00000193319,ENSMUST00000097897,ENSMUST00000040021,ENSMUST00000094491,ENSMUST00000040477,ENSMUST00000025486,ENSMUST00000085835,ENSMUST00000022693,ENSMUST00000108341,ENSMUST00000058098,ENSMUST00000122941,ENSMUST00000190708,ENSMUST00000169453,ENSMUST00000069597,ENSMUST00000075812,ENSMUST00000000811,ENSMUST00000171470,ENSMUST00000025993,ENSMUST00000042141,ENSMUST00000025271,ENSMUST00000008991,ENSMUST00000107170,ENSMUST00000169922,ENSMUST00000025292,ENSMUST00000103141,ENSMUST00000090697,ENSMUST00000049038,ENSMUST00000132580,ENSMUST00000018716,ENSMUST00000168774,ENSMUST00000168073,ENSMUST00000117488,ENSMUST00000100043,ENSMUST00000023504,ENSMUST00000108353,ENSMUST00000066807,ENSMUST00000068296,ENSMUST00000001711,ENSMUST00000200342,ENSMUST00000046384,ENSMUST00000048248,ENSMUST00000022304,ENSMUST00000080067,ENSMUST00000086195,ENSMUST00000160433,ENSMUST00000028767,ENSMUST00000042235,ENSMUST00000165180,ENSMUST00000179290,ENSMUST00000002677,ENSMUST00000027797,ENSMUST00000024739,ENSMUST00000031787,ENSMUST00000023812,ENSMUST00000190193,ENSMUST00000098441,ENSMUST00000058615,ENSMUST00000039782,ENSMUST00000163756,ENSMUST00000048715,ENSMUST00000045607,ENSMUST00000014505,ENSMUST00000115694,ENSMUST00000078752,ENSMUST00000080771,ENSMUST00000021018,ENSMUST00000066317,ENSMUST00000047577,ENSMUST00000103191,ENSMUST00000113309,ENSMUST00000103137,ENSMUST00000085461,ENSMUST00000094756,ENSMUST00000177904,ENSMUST00000150975,ENSMUST00000108851,ENSMUST00000021554,ENSMUST00000116378,ENSMUST00000037872,ENSMUST00000091924,ENSMUST00000173659,ENSMUST00000028166,ENSMUST00000171797,ENSMUST00000067925,ENSMUST00000200299,ENSMUST00000086861,ENSMUST00000049126,ENSMUST00000029654,ENSMUST00000020707,ENSMUST00000041684,ENSMUST00000035222,ENSMUST00000024627,ENSMUST00000032717,ENSMUST00000075249,ENSMUST00000035211,ENSMUST00000042601,ENSMUST00000107622,ENSMUST00000020408,ENSMUST00000006614,ENSMUST00000189482,ENSMUST00000023797,ENSMUST00000073961,ENSMUST00000027475,ENSMUST00000172775,ENSMUST00000033820,ENSMUST00000119068,ENSMUST00000077918,ENSMUST00000095755,ENSMUST00000033290,ENSMUST00000091920,ENSMUST00000045847,ENSMUST00000021135,ENSMUST00000000579,ENSMUST00000017384,ENSMUST00000000010,ENSMUST00000074253,ENSMUST00000099110,ENSMUST00000020982,ENSMUST00000059906,ENSMUST00000044250,ENSMUST00000032882,ENSMUST00000044767,ENSMUST00000061745,ENSMUST00000172467,ENSMUST00000112860,ENSMUST00000031108,ENSMUST00000057979,ENSMUST00000102705,ENSMUST00000072232,ENSMUST00000065766,ENSMUST00000032760,ENSMUST00000103199,ENSMUST00000048155,ENSMUST00000107394,ENSMUST00000001520,ENSMUST00000106403,ENSMUST00000176278,ENSMUST00000041375,ENSMUST00000110993,ENSMUST00000161779,ENSMUST00000078694,ENSMUST00000065334,ENSMUST00000024999,ENSMUST00000088246,ENSMUST00000100179,ENSMUST00000073251,ENSMUST00000035301,ENSMUST00000034478,ENSMUST00000167080,ENSMUST00000182634,ENSMUST00000057669,ENSMUST00000084460,ENSMUST00000016670,ENSMUST00000153965,ENSMUST00000098374,ENSMUST00000030078,ENSMUST00000025774,ENSMUST00000114943,ENSMUST00000177151,ENSMUST00000053819,ENSMUST00000161861,ENSMUST00000002029,ENSMUST00000113367,ENSMUST00000033380,ENSMUST00000088592,ENSMUST00000177451,ENSMUST00000023952,ENSMUST00000075759,ENSMUST00000110294,ENSMUST00000022380,ENSMUST00000113463,ENSMUST00000107626,ENSMUST00000029433,ENSMUST00000164523,ENSMUST00000036187,ENSMUST00000111180,ENSMUST00000068456,ENSMUST00000160359,ENSMUST00000164227,ENSMUST00000028681,ENSMUST00000027409,ENSMUST00000051435,ENSMUST00000108394,ENSMUST00000188028,ENSMUST00000098148,ENSMUST00000081125,ENSMUST00000172743,ENSMUST00000014578,ENSMUST00000111813,ENSMUST00000074468,ENSMUST00000025374,ENSMUST00000190771,ENSMUST00000110324,ENSMUST00000018407,ENSMUST00000027888,ENSMUST00000079652,ENSMUST00000100069,ENSMUST00000093852,ENSMUST00000027035,ENSMUST00000023295,ENSMUST00000034597,ENSMUST00000169997,ENSMUST00000022638,ENSMUST00000062694,ENSMUST00000043584,ENSMUST00000074455,ENSMUST00000027778,ENSMUST00000112931,ENSMUST00000152652,ENSMUST00000194478,ENSMUST00000074043,ENSMUST00000171600,ENSMUST00000034947,ENSMUST00000183301,ENSMUST00000057178,ENSMUST00000112946,ENSMUST00000027878,ENSMUST00000036606,ENSMUST00000018491,ENSMUST00000039132,ENSMUST00000105600,ENSMUST00000017255,ENSMUST00000039271,ENSMUST00000058488,ENSMUST00000036954,ENSMUST00000170835,ENSMUST00000113719,ENSMUST00000021527,ENSMUST00000110592,ENSMUST00000041124,ENSMUST00000062202,ENSMUST00000106913,ENSMUST00000164875,ENSMUST00000113889,ENSMUST00000021056,ENSMUST00000031931,ENSMUST00000122432,ENSMUST00000102917,ENSMUST00000045693,ENSMUST00000030025,ENSMUST00000049124,ENSMUST00000085671,ENSMUST00000006969,ENSMUST00000023629,ENSMUST00000100330,ENSMUST00000052946,ENSMUST00000107659,ENSMUST00000015723,ENSMUST00000108210,ENSMUST00000192403,ENSMUST00000030610,ENSMUST00000169485,ENSMUST00000053410,ENSMUST00000108315,ENSMUST00000109071,ENSMUST00000167107,ENSMUST00000070733,ENSMUST00000171671,ENSMUST00000038945,ENSMUST00000080211,ENSMUST00000101191,ENSMUST00000070132,ENSMUST00000065545,ENSMUST00000056097,ENSMUST00000021311,ENSMUST00000032201,ENSMUST00000049699,ENSMUST00000047034,ENSMUST00000055349,ENSMUST00000143601,ENSMUST00000055087,ENSMUST00000052509,ENSMUST00000026210,ENSMUST00000010904,ENSMUST00000009550,ENSMUST00000001036,ENSMUST00000056974,ENSMUST00000114549,ENSMUST00000097877,ENSMUST00000028630,ENSMUST00000035325,ENSMUST00000040153,ENSMUST00000115124,ENSMUST00000068135,ENSMUST00000078908,ENSMUST00000033154,ENSMUST00000089058,ENSMUST00000024035,ENSMUST00000062216,ENSMUST00000025897,ENSMUST00000098473,ENSMUST00000001700,ENSMUST00000067414,ENSMUST00000169350,ENSMUST00000033673,ENSMUST00000030922,ENSMUST00000196324,ENSMUST00000167976,ENSMUST00000025408,ENSMUST00000102517,ENSMUST00000018094,ENSMUST00000107158,ENSMUST00000011450,ENSMUST00000028593,ENSMUST00000073252,ENSMUST00000098057,ENSMUST00000052183,ENSMUST00000041674,ENSMUST00000042125,ENSMUST00000198941,ENSMUST00000179826,ENSMUST00000005820,ENSMUST00000188285,ENSMUST00000056362,ENSMUST00000031590,ENSMUST00000060747,ENSMUST00000099414,ENSMUST00000037165,ENSMUST00000166131,ENSMUST00000075641,ENSMUST00000023119,ENSMUST00000112211,ENSMUST00000161448,ENSMUST00000000395,ENSMUST00000048716,ENSMUST00000108343,ENSMUST00000109611,ENSMUST00000071119,ENSMUST00000112362,ENSMUST00000027377,ENSMUST00000156238,ENSMUST00000053230,ENSMUST00000004986,ENSMUST00000028348,ENSMUST00000006112,ENSMUST00000037059,ENSMUST00000077115,ENSMUST00000024042,ENSMUST00000114562,ENSMUST00000031061,ENSMUST00000005503,ENSMUST00000170800,ENSMUST00000027252,ENSMUST00000036333,ENSMUST00000064190,ENSMUST00000037746,ENSMUST00000021948,ENSMUST00000032559,ENSMUST00000036288,ENSMUST00000102930,ENSMUST00000047993,ENSMUST00000063292,ENSMUST00000102636,ENSMUST00000098596,ENSMUST00000087971,ENSMUST00000032356,ENSMUST00000021595,ENSMUST00000031588,ENSMUST00000084640,ENSMUST00000168348,ENSMUST00000070210,ENSMUST00000061720,ENSMUST00000119093,ENSMUST00000112064,ENSMUST00000090543,ENSMUST00000163852,ENSMUST00000087183,ENSMUST00000028842,ENSMUST00000032916,ENSMUST00000065784,ENSMUST00000096430,ENSMUST00000035908,ENSMUST00000155329,ENSMUST00000026236,ENSMUST00000004340,ENSMUST00000003238,ENSMUST00000188685,ENSMUST00000111315,ENSMUST00000066531,ENSMUST00000115438,ENSMUST00000021639,ENSMUST00000066890,ENSMUST00000029730,ENSMUST00000086831,ENSMUST00000045154,ENSMUST00000051504,ENSMUST00000108147,ENSMUST00000029696,ENSMUST00000063750,ENSMUST00000030769,ENSMUST00000075644,ENSMUST00000107696,ENSMUST00000102891,ENSMUST00000002914,ENSMUST00000164583,ENSMUST00000022419,ENSMUST00000018739,ENSMUST00000102789,ENSMUST00000080036,ENSMUST00000090558,ENSMUST00000062368,ENSMUST00000187541,ENSMUST00000076948,ENSMUST00000163727,ENSMUST00000161170,ENSMUST00000031694,ENSMUST00000012587,ENSMUST00000038627,ENSMUST00000027649,ENSMUST00000028857,ENSMUST00000094870,ENSMUST00000021685,ENSMUST00000106344,ENSMUST00000095595,ENSMUST00000126865,ENSMUST00000105847,ENSMUST00000114882,ENSMUST00000109237,ENSMUST00000102923,ENSMUST00000022257,ENSMUST00000098651,ENSMUST00000106911,ENSMUST00000172175,ENSMUST00000002121,ENSMUST00000038409,ENSMUST00000075856,ENSMUST00000074372,ENSMUST00000077962,ENSMUST00000088827,ENSMUST00000149248,ENSMUST00000018399,ENSMUST00000026617,ENSMUST00000097381,ENSMUST00000031910,ENSMUST00000105376,ENSMUST00000088311,ENSMUST00000066160,ENSMUST00000028248,ENSMUST00000005064,ENSMUST00000033711,ENSMUST00000043503,ENSMUST00000105638,ENSMUST00000109786,ENSMUST00000052448,ENSMUST00000167912,ENSMUST00000044505,ENSMUST00000087211,ENSMUST00000066384,ENSMUST00000084727,ENSMUST00000001484,ENSMUST00000032228,ENSMUST00000117242,ENSMUST00000004968,ENSMUST00000095141,ENSMUST00000179592,ENSMUST00000035521,ENSMUST00000006963,ENSMUST00000005769,ENSMUST00000037286,ENSMUST00000025058,ENSMUST00000171970,ENSMUST00000115747,ENSMUST00000099362,ENSMUST00000018748,ENSMUST00000064937,ENSMUST00000055562,ENSMUST00000085116,ENSMUST00000067086,ENSMUST00000121990,ENSMUST00000023538,ENSMUST00000032233,ENSMUST00000009617,ENSMUST00000047793,ENSMUST00000032768,ENSMUST00000108910,ENSMUST00000098180,ENSMUST00000110432,ENSMUST00000046929,ENSMUST00000026693,ENSMUST00000114590,ENSMUST00000034889,ENSMUST00000028515,ENSMUST00000000724,ENSMUST00000180016,ENSMUST00000047714,ENSMUST00000044624,ENSMUST00000040117,ENSMUST00000061828,ENSMUST00000107301,ENSMUST00000081028,ENSMUST00000108628,ENSMUST00000030693,ENSMUST00000018353,ENSMUST00000109119,ENSMUST00000160392,ENSMUST00000096200,ENSMUST00000028280,ENSMUST00000110416,ENSMUST00000044003,ENSMUST00000005164,ENSMUST00000108055,ENSMUST00000020153,ENSMUST00000116409,ENSMUST00000087158,ENSMUST00000007423,ENSMUST00000098948,ENSMUST00000024970,ENSMUST00000114242,ENSMUST00000179605,ENSMUST00000019076,ENSMUST00000167610,ENSMUST00000056129,ENSMUST00000021807,ENSMUST00000022469,ENSMUST00000046765,ENSMUST00000114694,ENSMUST00000054562,ENSMUST00000112959,ENSMUST00000049245,ENSMUST00000035751,ENSMUST00000002081,ENSMUST00000048560,ENSMUST00000023123,ENSMUST00000178486,ENSMUST00000059199,ENSMUST00000025908,ENSMUST00000060943,ENSMUST00000053293,ENSMUST00000030539,ENSMUST00000002044,ENSMUST00000022331,ENSMUST00000039013,ENSMUST00000024926,ENSMUST00000020899,ENSMUST00000022287,ENSMUST00000013759,ENSMUST00000175941,ENSMUST00000120689,ENSMUST00000070181,ENSMUST00000117245,ENSMUST00000022136,ENSMUST00000106113,ENSMUST00000182533,ENSMUST00000178142,ENSMUST00000039836,ENSMUST00000031727,ENSMUST00000019876,ENSMUST00000067646,ENSMUST00000076670,ENSMUST00000112121,ENSMUST00000165819,ENSMUST00000112480,ENSMUST00000094551,ENSMUST00000108550,ENSMUST00000118229,ENSMUST00000048786,ENSMUST00000001780,ENSMUST00000059886,ENSMUST00000031093,ENSMUST00000054052,ENSMUST00000027302,ENSMUST00000189181,ENSMUST00000044790,ENSMUST00000002911,ENSMUST00000081022,ENSMUST00000106486,ENSMUST00000006703,ENSMUST00000005279,ENSMUST00000166990,ENSMUST00000041778,ENSMUST00000109510,ENSMUST00000001059,ENSMUST00000090726,ENSMUST00000108493,ENSMUST00000163301,ENSMUST00000025965,ENSMUST00000101291,ENSMUST00000160436,ENSMUST00000131252,ENSMUST00000086281,ENSMUST00000113900,ENSMUST00000167234,ENSMUST00000023714,ENSMUST00000032471,ENSMUST00000021957,ENSMUST00000116615,ENSMUST00000030372,ENSMUST00000048770,ENSMUST00000026663,ENSMUST00000080987,ENSMUST00000081893,ENSMUST00000166447,ENSMUST00000115726,ENSMUST00000044125,ENSMUST00000034287,ENSMUST00000085513,ENSMUST00000031650,ENSMUST00000050103,ENSMUST00000105275,ENSMUST00000034863,ENSMUST00000074618,ENSMUST00000057288,ENSMUST00000078482,ENSMUST00000023790,ENSMUST00000026672,ENSMUST00000028118,ENSMUST00000023720,ENSMUST00000001965,ENSMUST00000019117,ENSMUST00000046516,ENSMUST00000099092,ENSMUST00000109134,ENSMUST00000029643,ENSMUST00000101614,ENSMUST00000103131,ENSMUST00000118869,ENSMUST00000043765,ENSMUST00000125581,ENSMUST00000005643,ENSMUST00000091403,ENSMUST00000025760,ENSMUST00000000421,ENSMUST00000098345,ENSMUST00000006128,ENSMUST00000010254,ENSMUST00000160307,ENSMUST00000138603,ENSMUST00000063854,ENSMUST00000028300,ENSMUST00000064941,ENSMUST00000107619,ENSMUST00000200535,ENSMUST00000087122,ENSMUST00000048896,ENSMUST00000029712,ENSMUST00000022925,ENSMUST00000087996,ENSMUST00000047621,ENSMUST00000167439,ENSMUST00000049703,ENSMUST00000102798,ENSMUST00000043605,ENSMUST00000164655,ENSMUST00000079773,ENSMUST00000000964,ENSMUST00000045477,ENSMUST00000039627,ENSMUST00000113438,ENSMUST00000033477,ENSMUST00000089752,ENSMUST00000154617,ENSMUST00000112250,ENSMUST00000006626,ENSMUST00000040915,ENSMUST00000172821,ENSMUST00000166811,ENSMUST00000027438,ENSMUST00000172826,ENSMUST00000019118,ENSMUST00000041377,ENSMUST00000108560,ENSMUST00000028758,ENSMUST00000030010,ENSMUST00000061508,ENSMUST00000001181,ENSMUST00000033827,ENSMUST00000178477,ENSMUST00000046095,ENSMUST00000100720,ENSMUST00000084474,ENSMUST00000088308,ENSMUST00000120016,ENSMUST00000075637,ENSMUST00000034147,ENSMUST00000026360,ENSMUST00000004494,ENSMUST00000148532,ENSMUST00000020238,ENSMUST00000034944,ENSMUST00000162350,ENSMUST00000054287,ENSMUST00000047104,ENSMUST00000068664,ENSMUST00000179205,ENSMUST00000054665,ENSMUST00000171765,ENSMUST00000115869,ENSMUST00000041761,ENSMUST00000109831,ENSMUST00000042850,ENSMUST00000164056,ENSMUST00000022059,ENSMUST00000042190,ENSMUST00000075774,ENSMUST00000054244,ENSMUST00000171904,ENSMUST00000000129,ENSMUST00000073534,ENSMUST00000033502,ENSMUST00000176038,ENSMUST00000164378,ENSMUST00000116547,ENSMUST00000050776,ENSMUST00000020948,ENSMUST00000099166,ENSMUST00000022507,ENSMUST00000089677,ENSMUST00000116354,ENSMUST00000065896,ENSMUST00000094790,ENSMUST00000113059,ENSMUST00000153102,ENSMUST00000123826,ENSMUST00000109308,ENSMUST00000021939,ENSMUST00000030763,ENSMUST00000162854,ENSMUST00000172352,ENSMUST00000005600,ENSMUST00000167994,ENSMUST00000143517,ENSMUST00000110934,ENSMUST00000049074,ENSMUST00000077303,ENSMUST00000087623,ENSMUST00000027498,ENSMUST00000108709,ENSMUST00000031913,ENSMUST00000014920,ENSMUST00000187040,ENSMUST00000026008,ENSMUST00000117282,ENSMUST00000099490,ENSMUST00000002327,ENSMUST00000029441,ENSMUST00000001975,ENSMUST00000041638,ENSMUST00000112070,ENSMUST00000100709,ENSMUST00000030741,ENSMUST00000031513,ENSMUST00000000804,ENSMUST00000000080,ENSMUST00000022531,ENSMUST00000031534,ENSMUST00000000632,ENSMUST00000025963,ENSMUST00000033153,ENSMUST00000120509,ENSMUST00000085591,ENSMUST00000080893,ENSMUST00000022782,ENSMUST00000182267,ENSMUST00000046030,ENSMUST00000033806,ENSMUST00000002765,ENSMUST00000197284,ENSMUST00000090945,ENSMUST00000122409,ENSMUST00000053016,ENSMUST00000059352,ENSMUST00000001415,ENSMUST00000040104,ENSMUST00000033770,ENSMUST00000044850,ENSMUST00000050226,ENSMUST00000065112,ENSMUST00000032561,ENSMUST00000107559,ENSMUST00000054547,ENSMUST00000057717,ENSMUST00000028970,ENSMUST00000110095,ENSMUST00000060783,ENSMUST00000027906,ENSMUST00000076264,ENSMUST00000031175,ENSMUST00000047168,ENSMUST00000173801,ENSMUST00000198931,ENSMUST00000051482,ENSMUST00000165921,ENSMUST00000085856,ENSMUST00000062829,ENSMUST00000117301,ENSMUST00000055535,ENSMUST00000006991,ENSMUST00000074982,ENSMUST00000068133,ENSMUST00000096575,ENSMUST00000111085,ENSMUST00000039152,ENSMUST00000167382,ENSMUST00000107912,ENSMUST00000058997,ENSMUST00000054014,ENSMUST00000109761,ENSMUST00000006760,ENSMUST00000068079,ENSMUST00000115317,ENSMUST00000037480,ENSMUST00000153510,ENSMUST00000120859,ENSMUST00000049150,ENSMUST00000165413,ENSMUST00000178545,ENSMUST00000164172,ENSMUST00000047257,ENSMUST00000035839,ENSMUST00000110510,ENSMUST00000046093,ENSMUST00000172240,ENSMUST00000064061,ENSMUST00000030102,ENSMUST00000032808,ENSMUST00000037748,ENSMUST00000066715,ENSMUST00000025230,ENSMUST00000105333,ENSMUST00000003964,ENSMUST00000081777,ENSMUST00000109741,ENSMUST00000092566,ENSMUST00000076275,ENSMUST00000086617,ENSMUST00000093798,ENSMUST00000092155,ENSMUST00000165771,ENSMUST00000035646,ENSMUST00000036060,ENSMUST00000086104,ENSMUST00000171996,ENSMUST00000107416,ENSMUST00000020702,ENSMUST00000067935,ENSMUST00000060722,ENSMUST00000075827,ENSMUST00000111402,ENSMUST00000178085,ENSMUST00000039733,ENSMUST00000051995,ENSMUST00000106178,ENSMUST00000051139,ENSMUST00000015612,ENSMUST00000014063,ENSMUST00000037362,ENSMUST00000056329,ENSMUST00000073387,ENSMUST00000058796,ENSMUST00000020366,ENSMUST00000025856,ENSMUST00000165117,ENSMUST00000169721,ENSMUST00000107435,ENSMUST00000000299,ENSMUST00000004985,ENSMUST00000046305,ENSMUST00000041965,ENSMUST00000024238,ENSMUST00000047835,ENSMUST00000175883,ENSMUST00000034831,ENSMUST00000067543,ENSMUST00000059286,ENSMUST00000105307,ENSMUST00000111125,ENSMUST00000033341,ENSMUST00000170131,ENSMUST00000160260,ENSMUST00000109331,ENSMUST00000035988,ENSMUST00000054500,ENSMUST00000072187,ENSMUST00000091458,ENSMUST00000064473,ENSMUST00000020549,ENSMUST00000091291,ENSMUST00000087445,ENSMUST00000154032,ENSMUST00000026217,ENSMUST00000026259,ENSMUST00000038463,ENSMUST00000056978,ENSMUST00000124830,ENSMUST00000093844,ENSMUST00000167156,ENSMUST00000120809,ENSMUST00000114730,ENSMUST00000170596,ENSMUST00000087674,ENSMUST00000035194,ENSMUST00000101560,ENSMUST00000043938,ENSMUST00000163089,ENSMUST00000026472,ENSMUST00000176684,ENSMUST00000069271,ENSMUST00000111152,ENSMUST00000082090,ENSMUST00000070785,ENSMUST00000166542,ENSMUST00000002487,ENSMUST00000002177,ENSMUST00000028068,ENSMUST00000036328,ENSMUST00000095655,ENSMUST00000028355,ENSMUST00000044564,ENSMUST00000034316,ENSMUST00000114140,ENSMUST00000072631,ENSMUST00000107762,ENSMUST00000024159,ENSMUST00000085792,ENSMUST00000106027,ENSMUST00000165147,ENSMUST00000024928,ENSMUST00000102781,ENSMUST00000086795,ENSMUST00000178048,ENSMUST00000023100,ENSMUST00000029611,ENSMUST00000003310,ENSMUST00000167487,ENSMUST00000166306,ENSMUST00000095999,ENSMUST00000187407,ENSMUST00000164786,ENSMUST00000196282,ENSMUST00000106497,ENSMUST00000113324,ENSMUST00000098237,ENSMUST00000155218,ENSMUST00000111140,ENSMUST00000012279,ENSMUST00000012259,ENSMUST00000094012,ENSMUST00000057781,ENSMUST00000018476,ENSMUST00000002444,ENSMUST00000021046,ENSMUST00000195262,ENSMUST00000036884,ENSMUST00000028763,ENSMUST00000107255,ENSMUST00000056740,ENSMUST00000053218,ENSMUST00000026094,ENSMUST00000035129,ENSMUST00000030243,ENSMUST00000074667,ENSMUST00000081574,ENSMUST00000163666,ENSMUST00000033608,ENSMUST00000096433,ENSMUST00000058914,ENSMUST00000056032,ENSMUST00000026667,ENSMUST00000075141,ENSMUST00000161286,ENSMUST00000008995,ENSMUST00000063332,ENSMUST00000177916,ENSMUST00000001112,ENSMUST00000043464,ENSMUST00000093312,ENSMUST00000099172,ENSMUST00000020071,ENSMUST00000093381,ENSMUST00000008733,ENSMUST00000108527,ENSMUST00000038558,ENSMUST00000111662,ENSMUST00000027362,ENSMUST00000170412,ENSMUST00000166820,ENSMUST00000111436,ENSMUST00000092794,ENSMUST00000161263,ENSMUST00000110774,ENSMUST00000081618,ENSMUST00000169464,ENSMUST00000189257,ENSMUST00000068045,ENSMUST00000102927,ENSMUST00000021922,ENSMUST00000064110,ENSMUST00000027534,ENSMUST00000045218,ENSMUST00000012152,ENSMUST00000049740,ENSMUST00000032371,ENSMUST00000020045,ENSMUST00000122054,ENSMUST00000109514,ENSMUST00000030588,ENSMUST00000040853,ENSMUST00000030124,ENSMUST00000041683,ENSMUST00000060092,ENSMUST00000115334,ENSMUST00000122412,ENSMUST00000118276,ENSMUST00000034854,ENSMUST00000181504,ENSMUST00000070353,ENSMUST00000024155,ENSMUST00000058444,ENSMUST00000116553,ENSMUST00000037526,ENSMUST00000040430,ENSMUST00000091436,ENSMUST00000046897,ENSMUST00000047409,ENSMUST00000060524,ENSMUST00000163389,ENSMUST00000029686,ENSMUST00000009538,ENSMUST00000043961,ENSMUST00000072868,ENSMUST00000023779,ENSMUST00000182964,ENSMUST00000067947,ENSMUST00000177549,ENSMUST00000080932,ENSMUST00000026096,ENSMUST00000094833,ENSMUST00000121004,ENSMUST00000171652,ENSMUST00000021381,ENSMUST00000087614,ENSMUST00000124973,ENSMUST00000051711,ENSMUST00000028527,ENSMUST00000089293,ENSMUST00000030207,ENSMUST00000105511,ENSMUST00000028117,ENSMUST00000087268,ENSMUST00000164996,ENSMUST00000037923,ENSMUST00000030623,ENSMUST00000064900,ENSMUST00000023509,ENSMUST00000007280,ENSMUST00000173369,ENSMUST00000043172,ENSMUST00000111644,ENSMUST00000120452,ENSMUST00000034064,ENSMUST00000082235,ENSMUST00000014917,ENSMUST00000020949,ENSMUST00000021471,ENSMUST00000037119,ENSMUST00000107168,ENSMUST00000023291,ENSMUST00000016172,ENSMUST00000183034,ENSMUST00000094116,ENSMUST00000115537,ENSMUST00000168621,ENSMUST00000047145,ENSMUST00000034368,ENSMUST00000003527,ENSMUST00000164181,ENSMUST00000075275,ENSMUST00000181904,ENSMUST00000159348,ENSMUST00000034534,ENSMUST00000005705,ENSMUST00000009143,ENSMUST00000163887,ENSMUST00000023151,ENSMUST00000005017,ENSMUST00000180217,ENSMUST00000166468,ENSMUST00000076251,ENSMUST00000079828,ENSMUST00000166004,ENSMUST00000050702,ENSMUST00000033383,ENSMUST00000000095,ENSMUST00000109368,ENSMUST00000080406,ENSMUST00000029699,ENSMUST00000066544,ENSMUST00000023593,ENSMUST00000042470,ENSMUST00000065360,ENSMUST00000091227,ENSMUST00000029422,ENSMUST00000108295,ENSMUST00000028740,ENSMUST00000132855,ENSMUST00000088392,ENSMUST00000035112,ENSMUST00000038212,ENSMUST00000022620,ENSMUST00000112238,ENSMUST00000053098,ENSMUST00000036992,ENSMUST00000119827,ENSMUST00000043757,ENSMUST00000082034,ENSMUST00000018800,ENSMUST00000109621,ENSMUST00000063470,ENSMUST00000072634,ENSMUST00000117784,ENSMUST00000122255,ENSMUST00000121265,ENSMUST00000103098,ENSMUST00000091623,ENSMUST00000060972,ENSMUST00000171109,ENSMUST00000140485,ENSMUST00000115474,ENSMUST00000025444,ENSMUST00000161739,ENSMUST00000102765,ENSMUST00000042986,ENSMUST00000102703,ENSMUST00000108075,ENSMUST00000122922,ENSMUST00000021761,ENSMUST00000102978,ENSMUST00000100482,ENSMUST00000171637,ENSMUST00000096495,ENSMUST00000160673,ENSMUST00000033821,ENSMUST00000014339,ENSMUST00000031668,ENSMUST00000086555,ENSMUST00000066834,ENSMUST00000056683,ENSMUST00000024179,ENSMUST00000052060,ENSMUST00000079510,ENSMUST00000029947,ENSMUST00000089519,ENSMUST00000060356,ENSMUST00000005292,ENSMUST00000077200,ENSMUST00000052837,ENSMUST00000015346,ENSMUST00000079080,ENSMUST00000097311,ENSMUST00000070755,ENSMUST00000005862,ENSMUST00000066650,ENSMUST00000120671,ENSMUST00000056904,ENSMUST00000026416,ENSMUST00000028062,ENSMUST00000048934,ENSMUST00000052631,ENSMUST00000001699,ENSMUST00000031434,ENSMUST00000164192,ENSMUST00000075452,ENSMUST00000041826,ENSMUST00000072182,ENSMUST00000022819,ENSMUST00000028003,ENSMUST00000026292,ENSMUST00000132846,ENSMUST00000172907,ENSMUST00000103118,ENSMUST00000004294,ENSMUST00000064795,ENSMUST00000033882,ENSMUST00000102999,ENSMUST00000159610,ENSMUST00000024810,ENSMUST00000042868,ENSMUST00000000631,ENSMUST00000179574,ENSMUST00000035716,ENSMUST00000061571,ENSMUST00000023289,ENSMUST00000078719,ENSMUST00000002825,ENSMUST00000090522,ENSMUST00000115816,ENSMUST00000113409,ENSMUST00000167316,ENSMUST00000032125,ENSMUST00000003450,ENSMUST00000004994,ENSMUST00000067529,ENSMUST00000034766,ENSMUST00000034713,ENSMUST00000021950,ENSMUST00000051097,ENSMUST00000086041,ENSMUST00000017692,ENSMUST00000028683,ENSMUST00000054654,ENSMUST00000021377,ENSMUST00000020655,ENSMUST00000029061,ENSMUST00000005470,ENSMUST00000016498,ENSMUST00000064307,ENSMUST00000184945,ENSMUST00000038815,ENSMUST00000024707,ENSMUST00000025083,ENSMUST00000018012,ENSMUST00000103132,ENSMUST00000078505,ENSMUST00000015858,ENSMUST00000001079,ENSMUST00000023467,ENSMUST00000088644,ENSMUST00000016471,ENSMUST00000144950,ENSMUST00000032738,ENSMUST00000037453,ENSMUST00000112793,ENSMUST00000142395,ENSMUST00000111967,ENSMUST00000114554,ENSMUST00000002840,ENSMUST00000024575,ENSMUST00000034184,ENSMUST00000065382,ENSMUST00000028977,ENSMUST00000001927,ENSMUST00000164290,ENSMUST00000059817,ENSMUST00000066475,ENSMUST00000109272,ENSMUST00000016511,ENSMUST00000101253,ENSMUST00000027083,ENSMUST00000040751,ENSMUST00000174681,ENSMUST00000025755,ENSMUST00000034388,ENSMUST00000066060,ENSMUST00000074941,ENSMUST00000009138,ENSMUST00000113604,ENSMUST00000112949,ENSMUST00000042754,ENSMUST00000050519,ENSMUST00000049930,ENSMUST00000044207,ENSMUST00000027062,ENSMUST00000057910,ENSMUST00000043089,ENSMUST00000045897,ENSMUST00000085814,ENSMUST00000072475,ENSMUST00000055990,ENSMUST00000058899,ENSMUST00000110485,ENSMUST00000048935,ENSMUST00000059794,ENSMUST00000052778,ENSMUST00000019913,ENSMUST00000042026,ENSMUST00000039121,ENSMUST00000023612,ENSMUST00000022226,ENSMUST00000020769,ENSMUST00000040179,ENSMUST00000025250,ENSMUST00000111980,ENSMUST00000039516,ENSMUST00000043722,ENSMUST00000035987,ENSMUST00000028689,ENSMUST00000020411,ENSMUST00000114341,ENSMUST00000056427,ENSMUST00000147914,ENSMUST00000084368,ENSMUST00000191010,ENSMUST00000016323,ENSMUST00000084953,ENSMUST00000112254,ENSMUST00000034991,ENSMUST00000039419,ENSMUST00000048647,ENSMUST00000025036,ENSMUST00000042090,ENSMUST00000153337,ENSMUST00000030164,ENSMUST00000025208,ENSMUST00000096321,ENSMUST00000082059,ENSMUST00000059826,ENSMUST00000018521,ENSMUST00000102866,ENSMUST00000048993,ENSMUST00000088095,ENSMUST00000034920,ENSMUST00000166737,ENSMUST00000026122,ENSMUST00000064187,ENSMUST00000111944,ENSMUST00000002880,ENSMUST00000047480,ENSMUST00000021458,ENSMUST00000076859,ENSMUST00000001608,ENSMUST00000092491,ENSMUST00000038379,ENSMUST00000200171,ENSMUST00000107188,ENSMUST00000168177,ENSMUST00000178372,ENSMUST00000106664,ENSMUST00000081834,ENSMUST00000087933,ENSMUST00000036540,ENSMUST00000110876,ENSMUST00000037534,ENSMUST00000094646,ENSMUST00000084338,ENSMUST00000037991,ENSMUST00000033674,ENSMUST00000107405,ENSMUST00000049079,ENSMUST00000101616,ENSMUST00000109670,ENSMUST00000008830,ENSMUST00000038228,ENSMUST00000109155,ENSMUST00000023356,ENSMUST00000106262,ENSMUST00000078508,ENSMUST00000091418,ENSMUST00000059452,ENSMUST00000009392,ENSMUST00000026093,ENSMUST00000057054,ENSMUST00000006697,ENSMUST00000032915,ENSMUST00000057798,ENSMUST00000073418,ENSMUST00000026665,ENSMUST00000164845,ENSMUST00000022610,ENSMUST00000026142,ENSMUST00000110204,ENSMUST00000091851,ENSMUST00000026428,ENSMUST00000107361,ENSMUST00000005841,ENSMUST00000001706,ENSMUST00000021552,ENSMUST00000023165,ENSMUST00000052609,ENSMUST00000090568,ENSMUST00000168807,ENSMUST00000195860,ENSMUST00000088627,ENSMUST00000119606,ENSMUST00000018143,ENSMUST00000021610,ENSMUST00000105786,ENSMUST00000047441,ENSMUST00000035237,ENSMUST00000077502,ENSMUST00000039413,ENSMUST00000062428,ENSMUST00000053764,ENSMUST00000034869,ENSMUST00000019683,ENSMUST00000180252,ENSMUST00000004156,ENSMUST00000004920,ENSMUST00000001547,ENSMUST00000008350,ENSMUST00000039118,ENSMUST00000006629,ENSMUST00000028897,ENSMUST00000069616,ENSMUST00000165088,ENSMUST00000076648,ENSMUST00000045931,ENSMUST00000059692,ENSMUST00000004076,ENSMUST00000076939,ENSMUST00000059482,ENSMUST00000079020,ENSMUST00000103079,ENSMUST00000038004,ENSMUST00000023803,ENSMUST00000034133,ENSMUST00000159569,ENSMUST00000068904,ENSMUST00000039545,ENSMUST00000164856,ENSMUST00000069292,ENSMUST00000084105,ENSMUST00000020329,ENSMUST00000025523,ENSMUST00000113941,ENSMUST00000027817,ENSMUST00000165611,ENSMUST00000162563,ENSMUST00000023132,ENSMUST00000186733,ENSMUST00000067444,ENSMUST00000062709,ENSMUST00000183104,ENSMUST00000095606,ENSMUST00000031122,ENSMUST00000166487,ENSMUST00000105778,ENSMUST00000014848,ENSMUST00000167133,ENSMUST00000033939,ENSMUST00000062990,ENSMUST00000164993,ENSMUST00000047157,ENSMUST00000022952,ENSMUST00000016231,ENSMUST00000014447,ENSMUST00000055334,ENSMUST00000032071,ENSMUST00000058787,ENSMUST00000114053,ENSMUST00000028471,ENSMUST00000100301,ENSMUST00000086978,ENSMUST00000102919,ENSMUST00000028928,ENSMUST00000002171,ENSMUST00000109080,ENSMUST00000090813,ENSMUST00000117911,ENSMUST00000008734,ENSMUST00000026474,ENSMUST00000167950,ENSMUST00000061047,ENSMUST00000102560,ENSMUST00000065478,ENSMUST00000034115,ENSMUST00000174388,ENSMUST00000031718,ENSMUST00000112883,ENSMUST00000118009,ENSMUST00000047328,ENSMUST00000056708,ENSMUST00000102976,ENSMUST00000163455,ENSMUST00000036273,ENSMUST00000077337,ENSMUST00000067549,ENSMUST00000177837,ENSMUST00000026296,ENSMUST00000024011,ENSMUST00000108307,ENSMUST00000121085,ENSMUST00000084787,ENSMUST00000080030,ENSMUST00000056232,ENSMUST00000116324,ENSMUST00000112541,ENSMUST00000023487,ENSMUST00000172997,ENSMUST00000171311,ENSMUST00000178730,ENSMUST00000027373,ENSMUST00000106473,ENSMUST00000027533,ENSMUST00000029545,ENSMUST00000037942,ENSMUST00000024779,ENSMUST00000111417,ENSMUST00000031859,ENSMUST00000097014,ENSMUST00000052678,ENSMUST00000005406,ENSMUST00000034218,ENSMUST00000111099,ENSMUST00000043812,ENSMUST00000178228,ENSMUST00000023775,ENSMUST00000189341,ENSMUST00000108640,ENSMUST00000071134,ENSMUST00000061653,ENSMUST00000056028,ENSMUST00000037636,ENSMUST00000054680,ENSMUST00000072237,ENSMUST00000117394,ENSMUST00000061512,ENSMUST00000059595,ENSMUST00000003850,ENSMUST00000062893,ENSMUST00000005413,ENSMUST00000110036,ENSMUST00000121287,ENSMUST00000017732,ENSMUST00000022639,ENSMUST00000000253,ENSMUST00000109964,ENSMUST00000179865,ENSMUST00000111160,ENSMUST00000167288,ENSMUST00000108829,ENSMUST00000023959,ENSMUST00000114275,ENSMUST00000021049,ENSMUST00000067072,ENSMUST00000042664,ENSMUST00000048572,ENSMUST00000089669,ENSMUST00000115645,ENSMUST00000108666,ENSMUST00000033731,ENSMUST00000114583,ENSMUST00000048967,ENSMUST00000027643,ENSMUST00000041475,ENSMUST00000042046,ENSMUST00000055454,ENSMUST00000094276,ENSMUST00000168937,ENSMUST00000119455,ENSMUST00000114488,ENSMUST00000020999,ENSMUST00000023351,ENSMUST00000161785,ENSMUST00000092768,ENSMUST00000027931,ENSMUST00000049567,ENSMUST00000020922,ENSMUST00000110853,ENSMUST00000019938,ENSMUST00000147147,ENSMUST00000034240,ENSMUST00000046332,ENSMUST00000047421,ENSMUST00000115324,ENSMUST00000016399,ENSMUST00000142312,ENSMUST00000061875,ENSMUST00000037423,ENSMUST00000027736,ENSMUST00000031632,ENSMUST00000097079,ENSMUST00000142739,ENSMUST00000178235,ENSMUST00000017900,ENSMUST00000055539,ENSMUST00000031347,ENSMUST00000029865,ENSMUST00000068415,ENSMUST00000029106,ENSMUST00000173495,ENSMUST00000017086,ENSMUST00000107419,ENSMUST00000029719,ENSMUST00000044115,ENSMUST00000167258,ENSMUST00000107032,ENSMUST00000076810,ENSMUST00000019199,ENSMUST00000025110,ENSMUST00000073884,ENSMUST00000164957,ENSMUST00000054923,ENSMUST00000020543,ENSMUST00000038382,ENSMUST00000037313,ENSMUST00000162827,ENSMUST00000115096,ENSMUST00000067821,ENSMUST00000171461,ENSMUST00000032874,ENSMUST00000053699,ENSMUST00000064433,ENSMUST00000039630,ENSMUST00000021201,ENSMUST00000006828,ENSMUST00000171549,ENSMUST00000173002,ENSMUST00000070380,ENSMUST00000032174,ENSMUST00000040717,ENSMUST00000059295,ENSMUST00000032735,ENSMUST00000185656,ENSMUST00000006818,ENSMUST00000055438,ENSMUST00000079204,ENSMUST00000099069,ENSMUST00000115274,ENSMUST00000047665,ENSMUST00000023776,ENSMUST00000045942,ENSMUST00000116473,ENSMUST00000033671,ENSMUST00000168175,ENSMUST00000003568,ENSMUST00000021288,ENSMUST00000101457,ENSMUST00000110534,ENSMUST00000108810,ENSMUST00000169206,ENSMUST00000060067,ENSMUST00000066166,ENSMUST00000163888,ENSMUST00000192715,ENSMUST00000082197,ENSMUST00000087313,ENSMUST00000117757,ENSMUST00000106741,ENSMUST00000043237,ENSMUST00000048026,ENSMUST00000037502,ENSMUST00000031841,ENSMUST00000020573,ENSMUST00000055844,ENSMUST00000023718,ENSMUST00000085555,ENSMUST00000173348,ENSMUST00000001130,ENSMUST00000004959,ENSMUST00000092645,ENSMUST00000110146,ENSMUST00000094821,ENSMUST00000051558,ENSMUST00000170134,ENSMUST00000032203,ENSMUST00000050312,ENSMUST00000168193,ENSMUST00000163401,ENSMUST00000033699,ENSMUST00000173492,ENSMUST00000119624,ENSMUST00000118549,ENSMUST00000185184,ENSMUST00000076638,ENSMUST00000039366,ENSMUST00000071588,ENSMUST00000051186,ENSMUST00000033640,ENSMUST00000107723,ENSMUST00000025003,ENSMUST00000090227,ENSMUST00000007272,ENSMUST00000103127,ENSMUST00000053429,ENSMUST00000166409,ENSMUST00000105454,ENSMUST00000114184,ENSMUST00000075410,ENSMUST00000100527,ENSMUST00000166783,ENSMUST00000033040,ENSMUST00000040043,ENSMUST00000106513,ENSMUST00000023713,ENSMUST00000175866,ENSMUST00000109478,ENSMUST00000187148,ENSMUST00000042399,ENSMUST00000172272,ENSMUST00000037807,ENSMUST00000115104,ENSMUST00000136591,ENSMUST00000095759,ENSMUST00000164918,ENSMUST00000081399,ENSMUST00000099967,ENSMUST00000200082,ENSMUST00000098534,ENSMUST00000110043,ENSMUST00000024936,ENSMUST00000103103,ENSMUST00000055688,ENSMUST00000025830,ENSMUST00000119800,ENSMUST00000121733,ENSMUST00000020420,ENSMUST00000118831,ENSMUST00000094863,ENSMUST00000111117,ENSMUST00000007318,ENSMUST00000023531,ENSMUST00000046306,ENSMUST00000021681,ENSMUST00000057021,ENSMUST00000129347,ENSMUST00000040131,ENSMUST00000051241,ENSMUST00000112026,ENSMUST00000088294,ENSMUST00000042957,ENSMUST00000006854,ENSMUST00000033505,ENSMUST00000168645,ENSMUST00000115808,ENSMUST00000018569,ENSMUST00000071135,ENSMUST00000074783,ENSMUST00000104926,ENSMUST00000108661,ENSMUST00000122066,ENSMUST00000112390,ENSMUST00000006679,ENSMUST00000027725,ENSMUST00000024599,ENSMUST00000094026,ENSMUST00000066597,ENSMUST00000041730,ENSMUST00000088481,ENSMUST00000100487,ENSMUST00000108796,ENSMUST00000025375,ENSMUST00000031985,ENSMUST00000043321,ENSMUST00000102790,ENSMUST00000034832,ENSMUST00000007161,ENSMUST00000077787,ENSMUST00000068387,ENSMUST00000078961,ENSMUST00000168907,ENSMUST00000038701,ENSMUST00000077290,ENSMUST00000026662,ENSMUST00000167374,ENSMUST00000057613,ENSMUST00000090006,ENSMUST00000098098,ENSMUST00000079881,ENSMUST00000040162,ENSMUST00000022195,ENSMUST00000114574,ENSMUST00000153838,ENSMUST00000033828,ENSMUST00000034599,ENSMUST00000023762,ENSMUST00000006071,ENSMUST00000010804,ENSMUST00000045766,ENSMUST00000029336,ENSMUST00000022212,ENSMUST00000029438,ENSMUST00000045246,ENSMUST00000085715,ENSMUST00000135493,ENSMUST00000027263,ENSMUST00000071104,ENSMUST00000179968,ENSMUST00000002320,ENSMUST00000029382,ENSMUST00000102522,ENSMUST00000061545,ENSMUST00000032413,ENSMUST00000022985,ENSMUST00000164280,ENSMUST00000142283,ENSMUST00000045652,ENSMUST00000113470,ENSMUST00000031555,ENSMUST00000087517,ENSMUST00000040498,ENSMUST00000085351,ENSMUST00000049861,ENSMUST00000103077,ENSMUST00000034370,ENSMUST00000015771,ENSMUST00000121796,ENSMUST00000100337,ENSMUST00000020846,ENSMUST00000034279,ENSMUST00000042286,ENSMUST00000030814,ENSMUST00000084830,ENSMUST00000109381,ENSMUST00000064780,ENSMUST00000019611,ENSMUST00000091037,ENSMUST00000174318,ENSMUST00000007981,ENSMUST00000111384,ENSMUST00000068214,ENSMUST00000007735,ENSMUST00000194641,ENSMUST00000030775,ENSMUST00000113516,ENSMUST00000107773,ENSMUST00000135573,ENSMUST00000173459,ENSMUST00000063980,ENSMUST00000025519,ENSMUST00000007275,ENSMUST00000101066,ENSMUST00000017270,ENSMUST00000067020,ENSMUST00000089140,ENSMUST00000073316,ENSMUST00000110819,ENSMUST00000030556,ENSMUST00000114323,ENSMUST00000176636,ENSMUST00000023062,ENSMUST00000144578,ENSMUST00000038676,ENSMUST00000076212,ENSMUST00000090475,ENSMUST00000160248,ENSMUST00000168707,ENSMUST00000113119,ENSMUST00000094816,ENSMUST00000169683,ENSMUST00000029053,ENSMUST00000079169,ENSMUST00000118353,ENSMUST00000045566,ENSMUST00000058266,ENSMUST00000164462,ENSMUST00000169934,ENSMUST00000032803,ENSMUST00000109097,ENSMUST00000034612,ENSMUST00000063307,ENSMUST00000090925,ENSMUST00000165087,ENSMUST00000037007,ENSMUST00000031351,ENSMUST00000057410,ENSMUST00000071152,ENSMUST00000130864,ENSMUST00000096285,ENSMUST00000116436,ENSMUST00000115487,ENSMUST00000051667,ENSMUST00000020243,ENSMUST00000015511,ENSMUST00000040638,ENSMUST00000071233,ENSMUST00000023176,ENSMUST00000039867,ENSMUST00000113926,ENSMUST00000038448,ENSMUST00000031984,ENSMUST00000081904,ENSMUST00000031591,ENSMUST00000108249,ENSMUST00000164107,ENSMUST00000114415,ENSMUST00000062483,ENSMUST00000086282,ENSMUST00000009411,ENSMUST00000108346,ENSMUST00000025718,ENSMUST00000003642,ENSMUST00000092167,ENSMUST00000044858,ENSMUST00000067375,ENSMUST00000033325,ENSMUST00000003912,ENSMUST00000041099,ENSMUST00000001872,ENSMUST00000077066,ENSMUST00000055604,ENSMUST00000037012,ENSMUST00000008542,ENSMUST00000168185,ENSMUST00000164551,ENSMUST00000133600,ENSMUST00000034435,ENSMUST00000051997,ENSMUST00000020904,ENSMUST00000038618,ENSMUST00000027952,ENSMUST00000025961,ENSMUST00000110960,ENSMUST00000045196,ENSMUST00000061318,ENSMUST00000191601,ENSMUST00000018313,ENSMUST00000001115,ENSMUST00000113457,ENSMUST00000071750,ENSMUST00000031032,ENSMUST00000094053,ENSMUST00000032422,ENSMUST00000029014,ENSMUST00000059844,ENSMUST00000085818,ENSMUST00000021333,ENSMUST00000067060,ENSMUST00000038574,ENSMUST00000174641,ENSMUST00000103115,ENSMUST00000032216,ENSMUST00000054491,ENSMUST00000015611,ENSMUST00000150068,ENSMUST00000000704,ENSMUST00000128570,ENSMUST00000078284,ENSMUST00000197748,ENSMUST00000109627,ENSMUST00000035715,ENSMUST00000114764,ENSMUST00000043359,ENSMUST00000113594,ENSMUST00000165028,ENSMUST00000088785,ENSMUST00000102715,ENSMUST00000029444,ENSMUST00000053068,ENSMUST00000014421,ENSMUST00000186207,ENSMUST00000161490,ENSMUST00000053426,ENSMUST00000001825,ENSMUST00000029907,ENSMUST00000036092,ENSMUST00000065433,ENSMUST00000164495,ENSMUST00000186548,ENSMUST00000048794,ENSMUST00000017549,ENSMUST00000036880,ENSMUST00000021918,ENSMUST00000103154,ENSMUST00000100484,ENSMUST00000110113,ENSMUST00000145664,ENSMUST00000165679,ENSMUST00000031249,ENSMUST00000128402,ENSMUST00000166156,ENSMUST00000052650,ENSMUST00000021864,ENSMUST00000161017,ENSMUST00000196403,ENSMUST00000182485,ENSMUST00000008090,ENSMUST00000163017,ENSMUST00000079589,ENSMUST00000114750,ENSMUST00000002379,ENSMUST00000028302,ENSMUST00000191497,ENSMUST00000033941,ENSMUST00000048964,ENSMUST00000025419,ENSMUST00000080292,ENSMUST00000038384,ENSMUST00000017637,ENSMUST00000182214,ENSMUST00000056558,ENSMUST00000035203,ENSMUST00000006704,ENSMUST00000060762,ENSMUST00000060271,ENSMUST00000178630,ENSMUST00000161758,ENSMUST00000031653,ENSMUST00000126153,ENSMUST00000186213,ENSMUST00000119284,ENSMUST00000005620,ENSMUST00000049400,ENSMUST00000063116,ENSMUST00000002073,ENSMUST00000068261,ENSMUST00000124341,ENSMUST00000056665,ENSMUST00000029587,ENSMUST00000061185,ENSMUST00000060444,ENSMUST00000164703,ENSMUST00000031663,ENSMUST00000107774,ENSMUST00000125763,ENSMUST00000070257,ENSMUST00000064405,ENSMUST00000046903,ENSMUST00000049149,ENSMUST00000098639,ENSMUST00000106072,ENSMUST00000116563,ENSMUST00000079360,ENSMUST00000113199,ENSMUST00000170922,ENSMUST00000033995,ENSMUST00000109655,ENSMUST00000115511,ENSMUST00000043654,ENSMUST00000110351,ENSMUST00000067689,ENSMUST00000057540,ENSMUST00000155016,ENSMUST00000033282,ENSMUST00000170089,ENSMUST00000105975,ENSMUST00000119870,ENSMUST00000031695,ENSMUST00000065090,ENSMUST00000086210,ENSMUST00000034022,ENSMUST00000090190,ENSMUST00000021062,ENSMUST00000105877,ENSMUST00000009875,ENSMUST00000022793,ENSMUST00000004780,ENSMUST00000064989,ENSMUST00000019065,ENSMUST00000043680,ENSMUST00000011302,ENSMUST00000062580,ENSMUST00000034017,ENSMUST00000100078,ENSMUST00000030404,ENSMUST00000121226,ENSMUST00000054237,ENSMUST00000075255,ENSMUST00000098402,ENSMUST00000049241,ENSMUST00000170608,ENSMUST00000044798,ENSMUST00000113136,ENSMUST00000108587,ENSMUST00000043599,ENSMUST00000092469,ENSMUST00000040504,ENSMUST00000184647,ENSMUST00000003677,ENSMUST00000025986,ENSMUST00000097974,ENSMUST00000004326,ENSMUST00000061522,ENSMUST00000032322,ENSMUST00000107717,ENSMUST00000040496,ENSMUST00000065364,ENSMUST00000114434,ENSMUST00000040561,ENSMUST00000114560,ENSMUST00000041317,ENSMUST00000044306,ENSMUST00000065957,ENSMUST00000026172,ENSMUST00000188952,ENSMUST00000107906,ENSMUST00000072177,ENSMUST00000002079,ENSMUST00000033898,ENSMUST00000077385,ENSMUST00000180430,ENSMUST00000170516,ENSMUST00000169020,ENSMUST00000180376,ENSMUST00000174146,ENSMUST00000091900,ENSMUST00000113779,ENSMUST00000112059,ENSMUST00000079125,ENSMUST00000034090,ENSMUST00000170476,ENSMUST00000108509,ENSMUST00000038194,ENSMUST00000117467,ENSMUST00000086370,ENSMUST00000041558,ENSMUST00000041649,ENSMUST00000092325,ENSMUST00000176403,ENSMUST00000106046,ENSMUST00000021813,ENSMUST00000119962,ENSMUST00000131716,ENSMUST00000040019,ENSMUST00000009699,ENSMUST00000022340,ENSMUST00000094866,ENSMUST00000059718,ENSMUST00000086556,ENSMUST00000073459,ENSMUST00000028997,ENSMUST00000086614,ENSMUST00000055032,ENSMUST00000055168,ENSMUST00000072093,ENSMUST00000171251,ENSMUST00000087256,ENSMUST00000022368,ENSMUST00000197502,ENSMUST00000021693,ENSMUST00000061799,ENSMUST00000108153,ENSMUST00000107920,ENSMUST00000029132,ENSMUST00000054234,ENSMUST00000025861,ENSMUST00000114411,ENSMUST00000105846,ENSMUST00000024869,ENSMUST00000061890,ENSMUST00000034949,ENSMUST00000164773,ENSMUST00000047830,ENSMUST00000025806,ENSMUST00000054815,ENSMUST00000174421,ENSMUST00000025054,ENSMUST00000075447,ENSMUST00000044672,ENSMUST00000001155,ENSMUST00000040718,ENSMUST00000067252,ENSMUST00000072727,ENSMUST00000177054,ENSMUST00000121744,ENSMUST00000088512,ENSMUST00000089112,ENSMUST00000107966,ENSMUST00000015645,ENSMUST00000040105,ENSMUST00000014597,ENSMUST00000035667,ENSMUST00000032988,ENSMUST00000112699,ENSMUST00000052458,ENSMUST00000058839,ENSMUST00000002291,ENSMUST00000032568,ENSMUST00000034138,ENSMUST00000068797,ENSMUST00000032211,ENSMUST00000108112,ENSMUST00000106251,ENSMUST00000117798,ENSMUST00000144258,ENSMUST00000066272,ENSMUST00000041623,ENSMUST00000005606,ENSMUST00000106763,ENSMUST00000061071,ENSMUST00000007317,ENSMUST00000017741,ENSMUST00000115731,ENSMUST00000064285,ENSMUST00000032409,ENSMUST00000057950,ENSMUST00000176670,ENSMUST00000106708,ENSMUST00000182122,ENSMUST00000108218,ENSMUST00000114255,ENSMUST00000108856,ENSMUST00000020334,ENSMUST00000018842,ENSMUST00000068975,ENSMUST00000113224,ENSMUST00000098508,ENSMUST00000160662,ENSMUST00000071816,ENSMUST00000090178,ENSMUST00000121950,ENSMUST00000078214,ENSMUST00000081872,ENSMUST00000023611,ENSMUST00000119854,ENSMUST00000107586,ENSMUST00000020617,ENSMUST00000005504,ENSMUST00000078070,ENSMUST00000091190,ENSMUST00000029964,ENSMUST00000069965,ENSMUST00000114732,ENSMUST00000111821,ENSMUST00000041804,ENSMUST00000072755,ENSMUST00000029480,ENSMUST00000023455,ENSMUST00000048962,ENSMUST00000072886,ENSMUST00000025562,ENSMUST00000036177,ENSMUST00000019133,ENSMUST00000067075,ENSMUST00000003826,ENSMUST00000184908,ENSMUST00000084535,ENSMUST00000120638,ENSMUST00000042647,ENSMUST00000166499,ENSMUST00000000450,ENSMUST00000060537,ENSMUST00000048957,ENSMUST00000115331,ENSMUST00000110116,ENSMUST00000106461,ENSMUST00000092175,ENSMUST00000042587,ENSMUST00000027929,ENSMUST00000179721,ENSMUST00000026328,ENSMUST00000028286,ENSMUST00000099401,ENSMUST00000065167,ENSMUST00000022508,ENSMUST00000113145,ENSMUST00000068593,ENSMUST00000150779,ENSMUST00000031976,ENSMUST00000169324,ENSMUST00000081496,ENSMUST00000113403,ENSMUST00000050372,ENSMUST00000076894,ENSMUST00000088823,ENSMUST00000121390,ENSMUST00000112848,ENSMUST00000034427,ENSMUST00000040312,ENSMUST00000075838,ENSMUST00000043589,ENSMUST00000108891,ENSMUST00000100523,ENSMUST00000057015,ENSMUST00000100398,ENSMUST00000163065,ENSMUST00000073837,ENSMUST00000112680,ENSMUST00000105661,ENSMUST00000163159,ENSMUST00000060397,ENSMUST00000028102,ENSMUST00000022766,ENSMUST00000005233,ENSMUST00000063918,ENSMUST00000109425,ENSMUST00000051209,ENSMUST00000021698,ENSMUST00000029711,ENSMUST00000051691,ENSMUST00000102626,ENSMUST00000173903,ENSMUST00000024839,ENSMUST00000018737,ENSMUST00000035700,ENSMUST00000001709,ENSMUST00000107678,ENSMUST00000015049,ENSMUST00000112960,ENSMUST00000107538,ENSMUST00000021120,ENSMUST00000170776,ENSMUST00000111055,ENSMUST00000042641,ENSMUST00000050101,ENSMUST00000067082,ENSMUST00000070565,ENSMUST00000177846,ENSMUST00000029462,ENSMUST00000028549,ENSMUST00000074171,ENSMUST00000102672,ENSMUST00000052478,ENSMUST00000142539,ENSMUST00000151189,ENSMUST00000014058,ENSMUST00000050668,ENSMUST00000061155,ENSMUST00000025521,ENSMUST00000000641,ENSMUST00000047527,ENSMUST00000057849,ENSMUST00000097442,ENSMUST00000009740,ENSMUST00000067538,ENSMUST00000033617,ENSMUST00000037798,ENSMUST00000079163,ENSMUST00000047762,ENSMUST00000060366,ENSMUST00000029178,ENSMUST00000162489,ENSMUST00000028836,ENSMUST00000164233,ENSMUST00000143842,ENSMUST00000057612,ENSMUST00000039987,ENSMUST00000099224,ENSMUST00000001566,ENSMUST00000064054,ENSMUST00000097694,ENSMUST00000110081,ENSMUST00000038743,ENSMUST00000170096,ENSMUST00000036225,ENSMUST00000080348,ENSMUST00000038439,ENSMUST00000021345,ENSMUST00000033070,ENSMUST00000017622,ENSMUST00000115244,ENSMUST00000037824,ENSMUST00000018274,ENSMUST00000184299,ENSMUST00000063417,ENSMUST00000021603,ENSMUST00000119010,ENSMUST00000006911,ENSMUST00000059272,ENSMUST00000042734,ENSMUST00000168489,ENSMUST00000029848,ENSMUST00000120336,ENSMUST00000034469,ENSMUST00000114777,ENSMUST00000166775,ENSMUST00000096753,ENSMUST00000093380,ENSMUST00000042065,ENSMUST00000112836,ENSMUST00000021692,ENSMUST00000006749
ENSMUST00000111504,ENSMUST00000103184,ENSMUST00000111598,ENSMUST00000058991,ENSMUST00000033554,ENSMUST00000110671,ENSMUST00000036211,ENSMUST00000057811,ENSMUST00000065587,ENSMUST00000054197,ENSMUST00000089188,ENSMUST00000177568,ENSMUST00000022185,ENSMUST00000022718,ENSMUST00000094390,ENSMUST00000165183,ENSMUST00000094109,ENSMUST00000054414,ENSMUST00000054048,ENSMUST00000050996,ENSMUST00000086473,ENSMUST00000064016,ENSMUST00000045529,ENSMUST00000048777,ENSMUST00000110289,ENSMUST00000061516,ENSMUST00000173118,ENSMUST00000078634,ENSMUST00000036653,ENSMUST00000073214,ENSMUST00000060174,ENSMUST00000180165,ENSMUST00000077757,ENSMUST00000096299,ENSMUST00000106893,ENSMUST00000073320,ENSMUST00000060225,ENSMUST00000075414,ENSMUST00000112952,ENSMUST00000052164,ENSMUST00000050227,ENSMUST00000071681,ENSMUST00000053373,ENSMUST00000053375,ENSMUST00000108767,ENSMUST00000164890,ENSMUST00000079869,ENSMUST00000080899,ENSMUST00000117699,ENSMUST00000032122,ENSMUST00000111520,ENSMUST00000062124,ENSMUST00000079692,ENSMUST00000069790,ENSMUST00000033386,ENSMUST00000168007,ENSMUST00000089296,ENSMUST00000081095,ENSMUST00000120154,ENSMUST00000172278,ENSMUST00000119717,ENSMUST00000022182,ENSMUST00000075756,ENSMUST00000033765,ENSMUST00000056614,ENSMUST00000058099,ENSMUST00000187510,ENSMUST00000087814,ENSMUST00000074740,ENSMUST00000023390,ENSMUST00000029822,ENSMUST00000038101,ENSMUST00000110066,ENSMUST00000020278,ENSMUST00000182899,ENSMUST00000049724,ENSMUST00000037261,ENSMUST00000188000,ENSMUST00000050887,ENSMUST00000111506,ENSMUST00000053306,ENSMUST00000047936,ENSMUST00000055545,ENSMUST00000159068,ENSMUST00000111527,ENSMUST00000117510,ENSMUST00000078172,ENSMUST00000111549,ENSMUST00000062215,ENSMUST00000044123,ENSMUST00000122088,ENSMUST00000053290,ENSMUST00000180182,ENSMUST00000080925,ENSMUST00000162333,ENSMUST00000056364,ENSMUST00000099505,ENSMUST00000020323,ENSMUST00000063140,ENSMUST00000066211,ENSMUST00000085548,ENSMUST00000193320,ENSMUST00000111442,ENSMUST00000026911,ENSMUST00000053389,ENSMUST00000055676,ENSMUST00000058213,ENSMUST00000057596,ENSMUST00000033556,ENSMUST00000146390,ENSMUST00000112950,ENSMUST00000107575,ENSMUST00000171656,ENSMUST00000177637,ENSMUST00000086318,ENSMUST00000075764,ENSMUST00000111543,ENSMUST00000056336,ENSMUST00000021729,ENSMUST00000074674,ENSMUST00000021932,ENSMUST00000118463,ENSMUST00000023048,ENSMUST00000034029,ENSMUST00000080165,ENSMUST00000111597,ENSMUST00000027690,ENSMUST00000182350,ENSMUST00000061796,ENSMUST00000037540,ENSMUST00000064068,ENSMUST00000079660,ENSMUST00000055923,ENSMUST00000078414,ENSMUST00000001652,ENSMUST00000087978,ENSMUST00000183482,ENSMUST00000027431,ENSMUST00000111576,ENSMUST00000120303,ENSMUST00000095473,ENSMUST00000071617,ENSMUST00000062163,ENSMUST00000066412,ENSMUST00000035444,ENSMUST00000065224,ENSMUST00000060576,ENSMUST00000172856,ENSMUST00000094124,ENSMUST00000056759,ENSMUST00000192358,ENSMUST00000050327,ENSMUST00000118820,ENSMUST00000068036,ENSMUST00000086474,ENSMUST00000063076,ENSMUST00000052172,ENSMUST00000183862,ENSMUST00000039164,ENSMUST00000040835,ENSMUST00000160777,ENSMUST00000110156,ENSMUST00000166236,ENSMUST00000034408,ENSMUST00000111508,ENSMUST00000075717,ENSMUST00000068316,ENSMUST00000026569,ENSMUST00000168318,ENSMUST00000051201,ENSMUST00000103134,ENSMUST00000053239,ENSMUST00000189174,ENSMUST00000027372,ENSMUST00000071725,ENSMUST00000075361,ENSMUST00000051715,ENSMUST00000096201
ENSMUST00000021082,ENSMUST00000102695
ENSMUST00000006094,ENSMUST00000051846,ENSMUST00000025966,ENSMUST00000109515,ENSMUST00000026552,ENSMUST00000003137,ENSMUST00000162514,ENSMUST00000055693,ENSMUST00000040944,ENSMUST00000067328,ENSMUST00000043314,ENSMUST00000168838,ENSMUST00000160476,ENSMUST00000005477,ENSMUST00000182741,ENSMUST00000025968,ENSMUST00000106337,ENSMUST00000015368,ENSMUST00000072776,ENSMUST00000164093,ENSMUST00000023083,ENSMUST00000003100,ENSMUST00000055721,ENSMUST00000031521,ENSMUST00000035488,ENSMUST00000077855,ENSMUST00000099472,ENSMUST00000026211,ENSMUST00000077356
ENSMUST00000075132,ENSMUST00000076737,ENSMUST00000117160,ENSMUST00000034443,ENSMUST00000080797,ENSMUST00000000312,ENSMUST00000164787,ENSMUST00000094626,ENSMUST00000077146,ENSMUST00000062528,ENSMUST00000128860,ENSMUST00000040562,ENSMUST00000038710,ENSMUST00000059787,ENSMUST00000172005,ENSMUST00000075190,ENSMUST00000019426,ENSMUST00000025166,ENSMUST00000075214,ENSMUST00000067784,ENSMUST00000070892,ENSMUST00000115848,ENSMUST00000026432,ENSMUST00000034339,ENSMUST00000054128
ENSMUST00000038876,ENSMUST00000078357,ENSMUST00000111907,ENSMUST00000108700
ENSMUST00000000153,ENSMUST00000058669,ENSMUST00000043604,ENSMUST00000025541,ENSMUST00000192615,ENSMUST00000043709,ENSMUST00000000001,ENSMUST00000025602,ENSMUST00000020930,ENSMUST00000074694,ENSMUST00000125716,ENSMUST00000010205,ENSMUST00000159991,ENSMUST00000030561,ENSMUST00000025402
ENSMUST00000114340,ENSMUST00000032069
ENSMUST00000034492,ENSMUST00000029881,ENSMUST00000015394,ENSMUST00000031390,ENSMUST00000034487,ENSMUST00000055226,ENSMUST00000100335,ENSMUST00000120281,ENSMUST00000018765,ENSMUST00000030937,ENSMUST00000017881,ENSMUST00000005950,ENSMUST00000120900,ENSMUST00000028045,ENSMUST00000093896,ENSMUST00000034187,ENSMUST00000034243,ENSMUST00000034488,ENSMUST00000021347,ENSMUST00000089688,ENSMUST00000018767,ENSMUST00000122367
ENSMUST00000016094,ENSMUST00000038753,ENSMUST00000081619
ENSMUST00000056442,ENSMUST00000022048,ENSMUST00000072939,ENSMUST00000108402,ENSMUST00000040960,ENSMUST00000179636,ENSMUST00000022105,ENSMUST00000064580,ENSMUST00000033752,ENSMUST00000032451,ENSMUST00000032200,ENSMUST00000022100,ENSMUST00000025520,ENSMUST00000032185,ENSMUST00000032454,ENSMUST00000163288,ENSMUST00000169449,ENSMUST00000033414
ENSMUST00000031317,ENSMUST00000035842,ENSMUST00000103182
ENSMUST00000075220,ENSMUST00000116468,ENSMUST00000109102
ENSMUST00000167868,ENSMUST00000023101,ENSMUST00000140523,ENSMUST00000033512,ENSMUST00000023099,ENSMUST00000088452
ENSMUST00000170242,ENSMUST00000182648,ENSMUST00000090287,ENSMUST00000087605,ENSMUST00000007301,ENSMUST00000134663,ENSMUST00000042103,ENSMUST00000003459,ENSMUST00000027986,ENSMUST00000059250,ENSMUST00000184480,ENSMUST00000036555,ENSMUST00000068275,ENSMUST00000116567,ENSMUST00000155282,ENSMUST00000110457,ENSMUST00000093969,ENSMUST00000018561,ENSMUST00000121875,ENSMUST00000041065,ENSMUST00000016771,ENSMUST00000092984,ENSMUST00000107128,ENSMUST00000079590,ENSMUST00000136740,ENSMUST00000081857,ENSMUST00000092995,ENSMUST00000102505,ENSMUST00000102803
ENSMUST00000101044,ENSMUST00000055941,ENSMUST00000179939,ENSMUST00000091790,ENSMUST00000088429,ENSMUST00000020383,ENSMUST00000036493,ENSMUST00000111243,ENSMUST00000085133,ENSMUST00000107396,ENSMUST00000007340,ENSMUST00000025482,ENSMUST00000095171,ENSMUST00000005692,ENSMUST00000102858,ENSMUST00000006742,ENSMUST00000080368,ENSMUST00000085913,ENSMUST00000021142,ENSMUST00000165602,ENSMUST00000077659,ENSMUST00000091237
ENSMUST00000102980,ENSMUST00000021628,ENSMUST00000021635,ENSMUST00000030455,ENSMUST00000091848,ENSMUST00000007449,ENSMUST00000021630,ENSMUST00000021632,ENSMUST00000041768,ENSMUST00000040987,ENSMUST00000080361,ENSMUST00000021634,ENSMUST00000081326,ENSMUST00000038383
ENSMUST00000087942,ENSMUST00000004565,ENSMUST00000110090,ENSMUST00000031986,ENSMUST00000032946,ENSMUST00000077451,ENSMUST00000043897,ENSMUST00000020391,ENSMUST00000003451,ENSMUST00000113598,ENSMUST00000055125,ENSMUST00000044111,ENSMUST00000097957,ENSMUST00000054387,ENSMUST00000028238,ENSMUST00000058814,ENSMUST00000196355,ENSMUST00000062117,ENSMUST00000106107,ENSMUST00000107180,ENSMUST00000167824,ENSMUST00000034722,ENSMUST00000000727,ENSMUST00000172298,ENSMUST00000070673,ENSMUST00000055390,ENSMUST00000186469,ENSMUST00000064679,ENSMUST00000037360,ENSMUST00000057442,ENSMUST00000024956,ENSMUST00000019317,ENSMUST00000176533,ENSMUST00000117692,ENSMUST00000021001,ENSMUST00000078647,ENSMUST00000009003,ENSMUST00000097680,ENSMUST00000020343,ENSMUST00000106651,ENSMUST00000033430,ENSMUST00000025804,ENSMUST00000035155,ENSMUST00000002128,ENSMUST00000065418,ENSMUST00000163483,ENSMUST00000139848,ENSMUST00000007959,ENSMUST00000117702,ENSMUST00000119472,ENSMUST00000062405,ENSMUST00000029024,ENSMUST00000008745,ENSMUST00000022765,ENSMUST00000041139,ENSMUST00000037218,ENSMUST00000153060,ENSMUST00000017288,ENSMUST00000003121,ENSMUST00000048197,ENSMUST00000098230,ENSMUST00000111710,ENSMUST00000034351,ENSMUST00000031492,ENSMUST00000164425,ENSMUST00000068449,ENSMUST00000001347,ENSMUST00000070538,ENSMUST00000053593,ENSMUST00000043214,ENSMUST00000030417,ENSMUST00000017975,ENSMUST00000019974,ENSMUST00000090678,ENSMUST00000112091,ENSMUST00000069449,ENSMUST00000023294,ENSMUST00000100489,ENSMUST00000027693,ENSMUST00000000369,ENSMUST00000057373,ENSMUST00000029692,ENSMUST00000064667,ENSMUST00000115351,ENSMUST00000021076,ENSMUST00000093040,ENSMUST00000021459,ENSMUST00000131428,ENSMUST00000026826,ENSMUST00000022665,ENSMUST00000164766,ENSMUST00000020101,ENSMUST00000107256
ENSMUST00000163767,ENSMUST00000024805,ENSMUST00000064391,ENSMUST00000048653,ENSMUST00000041203,ENSMUST00000029885,ENSMUST00000057742,ENSMUST00000037900,ENSMUST00000109608
ENSMUST00000045976,ENSMUST00000054213
ENSMUST00000034458,ENSMUST00000030778,ENSMUST00000021558,ENSMUST00000034021,ENSMUST00000066987,ENSMUST00000028378,ENSMUST00000049430,ENSMUST00000112634,ENSMUST00000040001,ENSMUST00000166729,ENSMUST00000045737,ENSMUST00000000430,ENSMUST00000024858,ENSMUST00000052069
ENSMUST00000109685,ENSMUST00000108246,ENSMUST00000110516,ENSMUST00000110677,ENSMUST00000043169,ENSMUST00000034740,ENSMUST00000163516,ENSMUST00000120904,ENSMUST00000186465,ENSMUST00000033136
ENSMUST00000024755,ENSMUST00000007257,ENSMUST00000037099,ENSMUST00000114265,ENSMUST00000023670
ENSMUST00000108653,ENSMUST00000055745,ENSMUST00000184560,ENSMUST00000167493,ENSMUST00000079476
ENSMUST00000030784,ENSMUST00000081636
ENSMUST00000055922,ENSMUST00000180248,ENSMUST00000036744
ENSMUST00000044385,ENSMUST00000005067
ENSMUST00000065916,ENSMUST00000034172,ENSMUST00000095211,ENSMUST00000028161,ENSMUST00000172032,ENSMUST00000161289,ENSMUST00000029367,ENSMUST00000043183,ENSMUST00000055052,ENSMUST00000151528,ENSMUST00000085934,ENSMUST00000034189,ENSMUST00000109582,ENSMUST00000043209
ENSMUST00000114700,ENSMUST00000115016,ENSMUST00000022040,ENSMUST00000037219
ENSMUST00000088735,ENSMUST00000034692,ENSMUST00000028020,ENSMUST00000120673,ENSMUST00000004850,ENSMUST00000041168,ENSMUST00000051259,ENSMUST00000028177,ENSMUST00000106128,ENSMUST00000057279,ENSMUST00000051309,ENSMUST00000046418,ENSMUST00000025004,ENSMUST00000046792,ENSMUST00000075843,ENSMUST00000112400,ENSMUST00000046977,ENSMUST00000152978
ENSMUST00000163153,ENSMUST00000064234,ENSMUST00000109910,ENSMUST00000090940,ENSMUST00000117399
ENSMUST00000156904,ENSMUST00000077730,ENSMUST00000108243,ENSMUST00000170430,ENSMUST00000105690,ENSMUST00000035037,ENSMUST00000087657
ENSMUST00000109594,ENSMUST00000005490,ENSMUST00000005493,ENSMUST00000108496,ENSMUST00000106713,ENSMUST00000025875
ENSMUST00000057921,ENSMUST00000022429,ENSMUST00000022225,ENSMUST00000146905,ENSMUST00000055159,ENSMUST00000036541,ENSMUST00000169841,ENSMUST00000026009,ENSMUST00000025893,ENSMUST00000053183,ENSMUST00000050063,ENSMUST00000061242,ENSMUST00000069870,ENSMUST00000116234,ENSMUST00000042971,ENSMUST00000039388
ENSMUST00000094887,ENSMUST00000003413,ENSMUST00000077639,ENSMUST00000054174,ENSMUST00000102707,ENSMUST00000058785,ENSMUST00000003574,ENSMUST00000075253,ENSMUST00000165999,ENSMUST00000095328,ENSMUST00000003416,ENSMUST00000168171,ENSMUST00000051400,ENSMUST00000030487,ENSMUST00000030486,ENSMUST00000084342,ENSMUST00000165061
ENSMUST00000041163,ENSMUST00000000127,ENSMUST00000032180,ENSMUST00000045747,ENSMUST00000006716,ENSMUST00000025279,ENSMUST00000063465,ENSMUST00000109424,ENSMUST00000031681,ENSMUST00000012426,ENSMUST00000018630,ENSMUST00000166022,ENSMUST00000010941,ENSMUST00000023734,ENSMUST00000167303,ENSMUST00000010044,ENSMUST00000006718,ENSMUST00000029429,ENSMUST00000119369,ENSMUST00000004505
ENSMUST00000170323,ENSMUST00000165971,ENSMUST00000106314,ENSMUST00000096987,ENSMUST00000058550,ENSMUST00000042266,ENSMUST00000074733,ENSMUST00000121334,ENSMUST00000179353,ENSMUST00000115239,ENSMUST00000018544,ENSMUST00000115272
ENSMUST00000110890,ENSMUST00000049527
ENSMUST00000117463,ENSMUST00000177258
ENSMUST00000033892,ENSMUST00000035278,ENSMUST00000167611
ENSMUST00000052068,ENSMUST00000030848,ENSMUST00000035029
ENSMUST00000005509,ENSMUST00000069285,ENSMUST00000106267,ENSMUST00000163425,ENSMUST00000121705,ENSMUST00000031378
ENSMUST00000035918,ENSMUST00000068317,ENSMUST00000094111,ENSMUST00000031633,ENSMUST00000067479,ENSMUST00000031741,ENSMUST00000075837
ENSMUST00000000219,ENSMUST00000006949,ENSMUST00000049298,ENSMUST00000020241
ENSMUST00000107742,ENSMUST00000108674,ENSMUST00000028187,ENSMUST00000024931,ENSMUST00000027752,ENSMUST00000159955,ENSMUST00000002979,ENSMUST00000027753,ENSMUST00000065014,ENSMUST00000020204
ENSMUST00000048129,ENSMUST00000076946,ENSMUST00000086056
ENSMUST00000016452,ENSMUST00000099329,ENSMUST00000109086
ENSMUST00000059619,ENSMUST00000068958,ENSMUST00000055458,ENSMUST00000106616
ENSMUST00000023602,ENSMUST00000110369,ENSMUST00000091678
ENSMUST00000044165,ENSMUST00000099972
ENSMUST00000034904,ENSMUST00000034796,ENSMUST00000167636,ENSMUST00000021793
ENSMUST00000025618,ENSMUST00000122232,ENSMUST00000022075,ENSMUST00000020340,ENSMUST00000028905,ENSMUST00000039059
ENSMUST00000025850,ENSMUST00000003640,ENSMUST00000021674
ENSMUST00000080371,ENSMUST00000052457
ENSMUST00000090019,ENSMUST00000040668,ENSMUST00000025590,ENSMUST00000074352,ENSMUST00000070552,ENSMUST00000090020,ENSMUST00000077972
ENSMUST00000095086,ENSMUST00000021649,ENSMUST00000021652,ENSMUST00000081541,ENSMUST00000168120,ENSMUST00000056822,ENSMUST00000166036,ENSMUST00000046422,ENSMUST00000021653
ENSMUST00000073870,ENSMUST00000170204
ENSMUST00000037708,ENSMUST00000196296,ENSMUST00000021045,ENSMUST00000023758
ENSMUST00000048028,ENSMUST00000115073,ENSMUST00000129269
ENSMUST00000109605,ENSMUST00000107893
ENSMUST00000032715,ENSMUST00000115394,ENSMUST00000107843,ENSMUST00000032500,ENSMUST00000099572
ENSMUST00000010250,ENSMUST00000041827,ENSMUST00000010251,ENSMUST00000076493,ENSMUST00000113451,ENSMUST00000019044,ENSMUST00000087012,ENSMUST00000024595,ENSMUST00000024596,ENSMUST00000084797,ENSMUST00000046959,ENSMUST00000106928
ENSMUST00000096224,ENSMUST00000098521,ENSMUST00000023007,ENSMUST00000127756,ENSMUST00000020706,ENSMUST00000114913,ENSMUST00000170223,ENSMUST00000117801
ENSMUST00000045726,ENSMUST00000100241,ENSMUST00000111859,ENSMUST00000047503
ENSMUST00000051594,ENSMUST00000120272
ENSMUST00000149349,ENSMUST00000066316
ENSMUST00000001824,ENSMUST00000023486,ENSMUST00000199054,ENSMUST00000172171
ENSMUST00000024786,ENSMUST00000043637,ENSMUST00000031533,ENSMUST00000077680
ENSMUST00000080322,ENSMUST00000086368,ENSMUST00000031542,ENSMUST00000031540
ENSMUST00000048644,ENSMUST00000057270,ENSMUST00000066532,ENSMUST00000034731,ENSMUST00000168401
ENSMUST00000179936,ENSMUST00000127305,ENSMUST00000109261,ENSMUST00000045277
ENSMUST00000107851,ENSMUST00000049575
ENSMUST00000039007,ENSMUST00000151826
ENSMUST00000115995,ENSMUST00000010807,ENSMUST00000025567,ENSMUST00000099923
ENSMUST00000090563,ENSMUST00000165208,ENSMUST00000119185,ENSMUST00000191577,ENSMUST00000169776
ENSMUST00000001631,ENSMUST00000039259,ENSMUST00000058033,ENSMUST00000028691,ENSMUST00000067215,ENSMUST00000064595,ENSMUST00000105584,ENSMUST00000027521,ENSMUST00000177374,ENSMUST00000024123
ENSMUST00000108775,ENSMUST00000105835,ENSMUST00000047488,ENSMUST00000053969,ENSMUST00000085809,ENSMUST00000137381,ENSMUST00000080824
ENSMUST00000024947,ENSMUST00000175806,ENSMUST00000043208,ENSMUST00000002495,ENSMUST00000028639,ENSMUST00000050029,ENSMUST00000049454,ENSMUST00000185131,ENSMUST00000021519
ENSMUST00000105659,ENSMUST00000088904
ENSMUST00000194598,ENSMUST00000137458,ENSMUST00000091010,ENSMUST00000078308
ENSMUST00000023958,ENSMUST00000102662,ENSMUST00000039990
ENSMUST00000182659,ENSMUST00000183032,ENSMUST00000064911
ENSMUST00000009236,ENSMUST00000108523
ENSMUST00000057801,ENSMUST00000041944,ENSMUST00000071937,ENSMUST00000099508,ENSMUST00000172015,ENSMUST00000034533,ENSMUST00000067101,ENSMUST00000042970,ENSMUST00000037154,ENSMUST00000106635,ENSMUST00000032374,ENSMUST00000062387,ENSMUST00000056136
ENSMUST00000119603,ENSMUST00000068054
ENSMUST00000132374,ENSMUST00000107376
ENSMUST00000027603,ENSMUST00000027997,ENSMUST00000108778,ENSMUST00000063771,ENSMUST00000084521,ENSMUST00000027748,ENSMUST00000189061,ENSMUST00000087684,ENSMUST00000064225,ENSMUST00000033133,ENSMUST00000127206,ENSMUST00000111810,ENSMUST00000027991
ENSMUST00000030606,ENSMUST00000044895
ENSMUST00000114723,ENSMUST00000103144,ENSMUST00000078324,ENSMUST00000003442
ENSMUST00000001921,ENSMUST00000022576,ENSMUST00000035577,ENSMUST00000096066,ENSMUST00000115139,ENSMUST00000031806,ENSMUST00000011607,ENSMUST00000049251
ENSMUST00000009390,ENSMUST00000107525,ENSMUST00000042194,ENSMUST00000105401,ENSMUST00000040210
ENSMUST00000052839,ENSMUST00000004036,ENSMUST00000001319
ENSMUST00000115103,ENSMUST00000030676,ENSMUST00000114310,ENSMUST00000114865,ENSMUST00000003468,ENSMUST00000075316,ENSMUST00000105484,ENSMUST00000063508
ENSMUST00000152208,ENSMUST00000105971,ENSMUST00000098859
ENSMUST00000029694,ENSMUST00000109426,ENSMUST00000147005,ENSMUST00000004684
ENSMUST00000082026,ENSMUST00000133064,ENSMUST00000060212,ENSMUST00000038890,ENSMUST00000098914,ENSMUST00000030434
ENSMUST00000071858,ENSMUST00000000199,ENSMUST00000109340,ENSMUST00000139450,ENSMUST00000106246,ENSMUST00000120746,ENSMUST00000162528,ENSMUST00000021290,ENSMUST00000087395,ENSMUST00000072299
ENSMUST00000090981,ENSMUST00000075770,ENSMUST00000030897,ENSMUST00000164113
ENSMUST00000061618,ENSMUST00000028665
ENSMUST00000094639,ENSMUST00000064762,ENSMUST00000019405
ENSMUST00000025257,ENSMUST00000036854,ENSMUST00000027472,ENSMUST00000001920
ENSMUST00000114431,ENSMUST00000050467,ENSMUST00000020692,ENSMUST00000041589,ENSMUST00000023570,ENSMUST00000036934,ENSMUST00000038377,ENSMUST00000184432,ENSMUST00000073536,ENSMUST00000043843,ENSMUST00000089060
ENSMUST00000032065,ENSMUST00000025472
ENSMUST00000094312,ENSMUST00000049208,ENSMUST00000170578
ENSMUST00000043739,ENSMUST00000071402
ENSMUST00000052949,ENSMUST00000000642,ENSMUST00000109823
ENSMUST00000031894,ENSMUST00000007207,ENSMUST00000006378,ENSMUST00000042617
ENSMUST00000189881,ENSMUST00000047206,ENSMUST00000106302,ENSMUST00000099078,ENSMUST00000116456,ENSMUST00000039928,ENSMUST00000088615,ENSMUST00000046373,ENSMUST00000112605,ENSMUST00000107728,ENSMUST00000043069
ENSMUST00000167529,ENSMUST00000184917,ENSMUST00000037696,ENSMUST00000103105
ENSMUST00000020673,ENSMUST00000022293,ENSMUST00000179233
ENSMUST00000005829,ENSMUST00000078912,ENSMUST00000090715
ENSMUST00000057792,ENSMUST00000031773,ENSMUST00000002663
ENSMUST00000047970,ENSMUST00000115547,ENSMUST00000080115,ENSMUST00000035515,ENSMUST00000033123,ENSMUST00000002850,ENSMUST00000180142,ENSMUST00000178136,ENSMUST00000036554,ENSMUST00000025197,ENSMUST00000073076,ENSMUST00000027396,ENSMUST00000026208,ENSMUST00000075578,ENSMUST00000003717,ENSMUST00000170086
ENSMUST00000102526,ENSMUST00000049676,ENSMUST00000031902,ENSMUST00000112225,ENSMUST00000018651,ENSMUST00000031901
ENSMUST00000038107,ENSMUST00000050551
ENSMUST00000040721,ENSMUST00000031287
ENSMUST00000071889,ENSMUST00000030183
ENSMUST00000028014,ENSMUST00000046662,ENSMUST00000028010,ENSMUST00000046049,ENSMUST00000178465,ENSMUST00000143922,ENSMUST00000027843,ENSMUST00000111510,ENSMUST00000107050
ENSMUST00000168381,ENSMUST00000037551,ENSMUST00000103116,ENSMUST00000013886,ENSMUST00000087200,ENSMUST00000070663
ENSMUST00000046498,ENSMUST00000199597,ENSMUST00000061614,ENSMUST00000108793,ENSMUST00000046532,ENSMUST00000092567,ENSMUST00000106090,ENSMUST00000068581,ENSMUST00000062944,ENSMUST00000053753,ENSMUST00000090275,ENSMUST00000055698,ENSMUST00000052130,ENSMUST00000039380
ENSMUST00000037960,ENSMUST00000064192,ENSMUST00000026154,ENSMUST00000089473,ENSMUST00000044286,ENSMUST00000035840,ENSMUST00000076957,ENSMUST00000030110,ENSMUST00000034280,ENSMUST00000081838,ENSMUST00000128166,ENSMUST00000161915,ENSMUST00000147563,ENSMUST00000089185,ENSMUST00000042070
ENSMUST00000079491,ENSMUST00000106333,ENSMUST00000093995
ENSMUST00000056117,ENSMUST00000029744,ENSMUST00000006101,ENSMUST00000061673
ENSMUST00000094787,ENSMUST00000057167,ENSMUST00000006638
ENSMUST00000098809,ENSMUST00000024738,ENSMUST00000120150,ENSMUST00000113314,ENSMUST00000000755,ENSMUST00000108520,ENSMUST00000108525,ENSMUST00000031201,ENSMUST00000108522,ENSMUST00000107735,ENSMUST00000023886
ENSMUST00000102585,ENSMUST00000100024,ENSMUST00000033473
ENSMUST00000022709,ENSMUST00000025295,ENSMUST00000038569
ENSMUST00000094203,ENSMUST00000075666
ENSMUST00000020939,ENSMUST00000102871,ENSMUST00000187861,ENSMUST00000066905
ENSMUST00000029846,ENSMUST00000050027,ENSMUST00000029188,ENSMUST00000005255,ENSMUST00000020171
ENSMUST00000085374,ENSMUST00000020102,ENSMUST00000032710
ENSMUST00000034973,ENSMUST00000066091,ENSMUST00000114939,ENSMUST00000025453,ENSMUST00000029371,ENSMUST00000109874,ENSMUST00000168918
ENSMUST00000075806,ENSMUST00000182627,ENSMUST00000037055
ENSMUST00000006380,ENSMUST00000056518,ENSMUST00000143278
ENSMUST00000003659,ENSMUST00000029682,ENSMUST00000022213,ENSMUST00000170872
ENSMUST00000031879,ENSMUST00000045054,ENSMUST00000069023
ENSMUST00000111956,ENSMUST00000113637,ENSMUST00000094559,ENSMUST00000107116,ENSMUST00000098950,ENSMUST00000164147,ENSMUST00000092033,ENSMUST00000003501,ENSMUST00000106597
ENSMUST00000068439,ENSMUST00000046246,ENSMUST00000034053,ENSMUST00000195975,ENSMUST00000018755,ENSMUST00000022327,ENSMUST00000153735,ENSMUST00000086519,ENSMUST00000008036,ENSMUST00000106003
ENSMUST00000032159,ENSMUST00000089208,ENSMUST00000089215,ENSMUST00000160216,ENSMUST00000086521
ENSMUST00000014691,ENSMUST00000113514
ENSMUST00000039049,ENSMUST00000007236,ENSMUST00000009727
ENSMUST00000025891,ENSMUST00000028749,ENSMUST00000093033,ENSMUST00000087316,ENSMUST00000066880,ENSMUST00000120717,ENSMUST00000107112,ENSMUST00000068505,ENSMUST00000048941
ENSMUST00000046461,ENSMUST00000029075,ENSMUST00000097495
ENSMUST00000003438,ENSMUST00000030477,ENSMUST00000102975,ENSMUST00000113229,ENSMUST00000101245
ENSMUST00000127638,ENSMUST00000092074,ENSMUST00000107357,ENSMUST00000004143,ENSMUST00000186057
ENSMUST00000191837,ENSMUST00000057185
ENSMUST00000039047,ENSMUST00000021834,ENSMUST00000016951,ENSMUST00000027565,ENSMUST00000112706,ENSMUST00000074693,ENSMUST00000166100,ENSMUST00000112730,ENSMUST00000112724,ENSMUST00000021495,ENSMUST00000033626,ENSMUST00000027566,ENSMUST00000191955,ENSMUST00000058464,ENSMUST00000027564,ENSMUST00000029423,ENSMUST00000112717,ENSMUST00000086690,ENSMUST00000041388,ENSMUST00000006391,ENSMUST00000064916,ENSMUST00000076352,ENSMUST00000110293,ENSMUST00000023861
ENSMUST00000038749,ENSMUST00000030765,ENSMUST00000026381,ENSMUST00000026378,ENSMUST00000026377
ENSMUST00000086310,ENSMUST00000032978,ENSMUST00000196397
ENSMUST00000021016,ENSMUST00000031535
ENSMUST00000094365,ENSMUST00000029076,ENSMUST00000056051,ENSMUST00000057653,ENSMUST00000033739,ENSMUST00000029071,ENSMUST00000029078
ENSMUST00000109563,ENSMUST00000049295
ENSMUST00000077741,ENSMUST00000072451,ENSMUST00000033463
ENSMUST00000027233,ENSMUST00000027231,ENSMUST00000073149,ENSMUST00000036208,ENSMUST00000030669
ENSMUST00000020403,ENSMUST00000027677,ENSMUST00000032658
ENSMUST00000082170,ENSMUST00000108864
ENSMUST00000055257,ENSMUST00000099955
ENSMUST00000060095,ENSMUST00000058154,ENSMUST00000148661
ENSMUST00000164578,ENSMUST00000115832
ENSMUST00000075724,ENSMUST00000022164
ENSMUST00000149964,ENSMUST00000115300,ENSMUST00000030376,ENSMUST00000009689
ENSMUST00000142734,ENSMUST00000108269,ENSMUST00000066723
ENSMUST00000098132,ENSMUST00000108006,ENSMUST00000098121
ENSMUST00000102749,ENSMUST00000047321,ENSMUST00000085077
ENSMUST00000068301,ENSMUST00000117440
ENSMUST00000102491,ENSMUST00000164082,ENSMUST00000144099,ENSMUST00000109619,ENSMUST00000035208,ENSMUST00000090750
ENSMUST00000032827,ENSMUST00000002412,ENSMUST00000090971,ENSMUST00000007738,ENSMUST00000022108,ENSMUST00000005014
ENSMUST00000081688,ENSMUST00000088373,ENSMUST00000114405,ENSMUST00000097588
ENSMUST00000032492,ENSMUST00000029800,ENSMUST00000046750,ENSMUST00000099503,ENSMUST00000028644,ENSMUST00000177840,ENSMUST00000032503,ENSMUST00000047652,ENSMUST00000030465,ENSMUST00000028646,ENSMUST00000029451,ENSMUST00000037941,ENSMUST00000117634,ENSMUST00000032501
ENSMUST00000132484,ENSMUST00000107724
ENSMUST00000159062,ENSMUST00000154256,ENSMUST00000034763,ENSMUST00000043409
ENSMUST00000032856,ENSMUST00000025439,ENSMUST00000034989
ENSMUST00000022416,ENSMUST00000031447,ENSMUST00000034756,ENSMUST00000100844,ENSMUST00000029266,ENSMUST00000001187,ENSMUST00000025561,ENSMUST00000022519,ENSMUST00000108883
ENSMUST00000021933,ENSMUST00000099451,ENSMUST00000091569,ENSMUST00000021888,ENSMUST00000015664,ENSMUST00000119694,ENSMUST00000021889
ENSMUST00000021168,ENSMUST00000094452
ENSMUST00000067778,ENSMUST00000099060
ENSMUST00000025803,ENSMUST00000033936,ENSMUST00000029665
ENSMUST00000032539,ENSMUST00000080065,ENSMUST00000061491,ENSMUST00000025500,ENSMUST00000034267,ENSMUST00000029541
ENSMUST00000093195,ENSMUST00000052125,ENSMUST00000070219
ENSMUST00000006104,ENSMUST00000031429,ENSMUST00000058016,ENSMUST00000023441,ENSMUST00000100737,ENSMUST00000028465,ENSMUST00000021141
ENSMUST00000098363,ENSMUST00000108273
ENSMUST00000018311,ENSMUST00000200323
ENSMUST00000043624,ENSMUST00000100816
ENSMUST00000036876,ENSMUST00000105748
ENSMUST00000052011,ENSMUST00000030095,ENSMUST00000178113,ENSMUST00000146358
ENSMUST00000047660,ENSMUST00000169698
ENSMUST00000030191,ENSMUST00000069183,ENSMUST00000032338,ENSMUST00000021259,ENSMUST00000029540,ENSMUST00000115733,ENSMUST00000193924,ENSMUST00000042530,ENSMUST00000029635,ENSMUST00000022501
ENSMUST00000050544,ENSMUST00000176144,ENSMUST00000003762
ENSMUST00000129507,ENSMUST00000029183,ENSMUST00000029143,ENSMUST00000023044,ENSMUST00000093019,ENSMUST00000060807
ENSMUST00000107913,ENSMUST00000003575,ENSMUST00000119570,ENSMUST00000034928
ENSMUST00000105298,ENSMUST00000107591,ENSMUST00000052521
ENSMUST00000034378,ENSMUST00000118383,ENSMUST00000045557,ENSMUST00000022787,ENSMUST00000029297,ENSMUST00000001854,ENSMUST00000197440
ENSMUST00000038446,ENSMUST00000123686,ENSMUST00000088552,ENSMUST00000032910,ENSMUST00000102921
ENSMUST00000030944,ENSMUST00000029416
ENSMUST00000080431,ENSMUST00000000809,ENSMUST00000020255
ENSMUST00000047013,ENSMUST00000034227
ENSMUST00000008579,ENSMUST00000021548,ENSMUST00000161204,ENSMUST00000020947
ENSMUST00000033800,ENSMUST00000112229,ENSMUST00000033915
ENSMUST00000032754,ENSMUST00000135790,ENSMUST00000103239,ENSMUST00000030714,ENSMUST00000090180,ENSMUST00000030568,ENSMUST00000167545,ENSMUST00000067458,ENSMUST00000179305,ENSMUST00000029700,ENSMUST00000102532,ENSMUST00000030868,ENSMUST00000043059,ENSMUST00000073957,ENSMUST00000168321,ENSMUST00000114991,ENSMUST00000110039,ENSMUST00000192727
ENSMUST00000058866,ENSMUST00000095266
ENSMUST00000052347,ENSMUST00000172148
ENSMUST00000045296,ENSMUST00000164848,ENSMUST00000070368,ENSMUST00000037928
ENSMUST00000054945,ENSMUST00000055327
ENSMUST00000092937,ENSMUST00000111668
ENSMUST00000061568,ENSMUST00000020499,ENSMUST00000039305,ENSMUST00000020502
ENSMUST00000113364,ENSMUST00000195826
ENSMUST00000043062,ENSMUST00000110371,ENSMUST00000043150,ENSMUST00000025048,ENSMUST00000034822,ENSMUST00000108904
ENSMUST00000028846,ENSMUST00000172306,ENSMUST00000048655,ENSMUST00000025025,ENSMUST00000020118,ENSMUST00000033930,ENSMUST00000019701,ENSMUST00000038287
ENSMUST00000021077,ENSMUST00000107938,ENSMUST00000109309,ENSMUST00000002572,ENSMUST00000107283
ENSMUST00000061455,ENSMUST00000167154,ENSMUST00000051676,ENSMUST00000034802
ENSMUST00000084241,ENSMUST00000105509,ENSMUST00000016143
ENSMUST00000098667,ENSMUST00000067980,ENSMUST00000098673,ENSMUST00000179314,ENSMUST00000179568
ENSMUST00000029929,ENSMUST00000029923,ENSMUST00000059091,ENSMUST00000159989,ENSMUST00000029919,ENSMUST00000098549,ENSMUST00000040465
ENSMUST00000044048,ENSMUST00000005077,ENSMUST00000036991,ENSMUST00000019192,ENSMUST00000034562
ENSMUST00000112155,ENSMUST00000063577,ENSMUST00000046751,ENSMUST00000106108,ENSMUST00000106102,ENSMUST00000022511
ENSMUST00000057283,ENSMUST00000048002
ENSMUST00000001027,ENSMUST00000040442,ENSMUST00000024866,ENSMUST00000114366
ENSMUST00000004137,ENSMUST00000029489,ENSMUST00000004136,ENSMUST00000004134,ENSMUST00000126593,ENSMUST00000106684
ENSMUST00000053913,ENSMUST00000111303,ENSMUST00000026414,ENSMUST00000089925,ENSMUST00000074729,ENSMUST00000040500,ENSMUST00000101532,ENSMUST00000027517
ENSMUST00000164710,ENSMUST00000086523,ENSMUST00000025601
ENSMUST00000027264,ENSMUST00000144660
ENSMUST00000048319,ENSMUST00000053484,ENSMUST00000021714,ENSMUST00000026900
ENSMUST00000021450,ENSMUST00000036172
ENSMUST00000182852,ENSMUST00000107353,ENSMUST00000019482
ENSMUST00000094649,ENSMUST00000072818,ENSMUST00000075858,ENSMUST00000073049,ENSMUST00000057944,ENSMUST00000031183,ENSMUST00000031195,ENSMUST00000067790
ENSMUST00000022197,ENSMUST00000045791,ENSMUST00000180350,ENSMUST00000046587
ENSMUST00000099577,ENSMUST00000102719,ENSMUST00000033035,ENSMUST00000011178,ENSMUST00000118169,ENSMUST00000020450,ENSMUST00000051552,ENSMUST00000120757
ENSMUST00000173867,ENSMUST00000151287,ENSMUST00000022842
ENSMUST00000025636,ENSMUST00000087923
ENSMUST00000099623,ENSMUST00000182341,ENSMUST00000071874,ENSMUST00000186641,ENSMUST00000121758
ENSMUST00000112878,ENSMUST00000107084
ENSMUST00000110299,ENSMUST00000026893,ENSMUST00000103122,ENSMUST00000002389,ENSMUST00000102490,ENSMUST00000028721,ENSMUST00000037491
ENSMUST00000002855,ENSMUST00000010974,ENSMUST00000110731
ENSMUST00000058745,ENSMUST00000073781
ENSMUST00000099992,ENSMUST00000031456,ENSMUST00000066728,ENSMUST00000089085,ENSMUST00000025468,ENSMUST00000163751,ENSMUST00000025956
ENSMUST00000051016,ENSMUST00000196454,ENSMUST00000061587
ENSMUST00000028307,ENSMUST00000192069,ENSMUST00000194175,ENSMUST00000112028,ENSMUST00000028188,ENSMUST00000028179,ENSMUST00000039178,ENSMUST00000030840,ENSMUST00000027885,ENSMUST00000022921,ENSMUST00000166581,ENSMUST00000043726,ENSMUST00000048246,ENSMUST00000028955,ENSMUST00000035799,ENSMUST00000004208,ENSMUST00000033873,ENSMUST00000107372,ENSMUST00000033846,ENSMUST00000002360,ENSMUST00000040522
ENSMUST00000055518,ENSMUST00000034296,ENSMUST00000030464
ENSMUST00000103198,ENSMUST00000191142
ENSMUST00000026500,ENSMUST00000027366,ENSMUST00000028239,ENSMUST00000114071,ENSMUST00000002640,ENSMUST00000051386
ENSMUST00000024742,ENSMUST00000032815
ENSMUST00000007757,ENSMUST00000000544,ENSMUST00000061101,ENSMUST00000056376,ENSMUST00000098568,ENSMUST00000087435,ENSMUST00000165044,ENSMUST00000028178,ENSMUST00000063886,ENSMUST00000049005,ENSMUST00000000542
ENSMUST00000088419,ENSMUST00000193517,ENSMUST00000114876
ENSMUST00000040110,ENSMUST00000043050,ENSMUST00000070890,ENSMUST00000078686,ENSMUST00000053017
ENSMUST00000057692,ENSMUST00000114976
ENSMUST00000001595,ENSMUST00000177752,ENSMUST00000031795
ENSMUST00000095027,ENSMUST00000031256,ENSMUST00000060945,ENSMUST00000033532
ENSMUST00000060991,ENSMUST00000020896
ENSMUST00000022496,ENSMUST00000110673,ENSMUST00000102590,ENSMUST00000029353,ENSMUST00000004054,ENSMUST00000018506
ENSMUST00000097888,ENSMUST00000069097,ENSMUST00000084289,ENSMUST00000044113
ENSMUST00000040772,ENSMUST00000045905,ENSMUST00000038280
ENSMUST00000055190,ENSMUST00000165408,ENSMUST00000026436
ENSMUST00000005256,ENSMUST00000004673,ENSMUST00000041318
ENSMUST00000032239,ENSMUST00000060484,ENSMUST00000024118
ENSMUST00000073639,ENSMUST00000092058,ENSMUST00000071646,ENSMUST00000077530,ENSMUST00000026406,ENSMUST00000063690,ENSMUST00000052652,ENSMUST00000026462,ENSMUST00000047134
ENSMUST00000093217,ENSMUST00000113306,ENSMUST00000055549,ENSMUST00000034260
ENSMUST00000040270,ENSMUST00000100497,ENSMUST00000034453,ENSMUST00000121731,ENSMUST00000000137,ENSMUST00000047630,ENSMUST00000027579,ENSMUST00000043951,ENSMUST00000071555,ENSMUST00000090269,ENSMUST00000039631,ENSMUST00000139395,ENSMUST00000029214
ENSMUST00000029271,ENSMUST00000124189,ENSMUST00000022023,ENSMUST00000050433,ENSMUST00000189137,ENSMUST00000029311,ENSMUST00000094129,ENSMUST00000040184
ENSMUST00000168552,ENSMUST00000190940,ENSMUST00000171572
ENSMUST00000067752,ENSMUST00000176287,ENSMUST00000026398,ENSMUST00000075420
ENSMUST00000119270,ENSMUST00000193874,ENSMUST00000001254,ENSMUST00000030878,ENSMUST00000001253,ENSMUST00000146409
ENSMUST00000168828,ENSMUST00000103119,ENSMUST00000111831
ENSMUST00000079195,ENSMUST00000133371
ENSMUST00000018614,ENSMUST00000159186,ENSMUST00000049230
ENSMUST00000047951,ENSMUST00000056965
ENSMUST00000093207,ENSMUST00000063957,ENSMUST00000023934,ENSMUST00000020535,ENSMUST00000033229,ENSMUST00000020531,ENSMUST00000098192,ENSMUST00000093209
ENSMUST00000011029,ENSMUST00000018909,ENSMUST00000114655,ENSMUST00000022590
ENSMUST00000063632,ENSMUST00000094578
ENSMUST00000106618,ENSMUST00000134652,ENSMUST00000102823
ENSMUST00000047408,ENSMUST00000117450,ENSMUST00000107195
ENSMUST00000046975,ENSMUST00000051929,ENSMUST00000026032,ENSMUST00000179765,ENSMUST00000165164
ENSMUST00000094556,ENSMUST00000073350,ENSMUST00000025647,ENSMUST00000024782,ENSMUST00000002274,ENSMUST00000029504,ENSMUST00000151120
ENSMUST00000172126,ENSMUST00000191678,ENSMUST00000029041,ENSMUST00000070532,ENSMUST00000165013,ENSMUST00000029034
ENSMUST00000114729,ENSMUST00000022629,ENSMUST00000114158,ENSMUST00000121805,ENSMUST00000121184,ENSMUST00000022915
ENSMUST00000025729,ENSMUST00000033929
ENSMUST00000100647,ENSMUST00000024854,ENSMUST00000014065,ENSMUST00000113919,ENSMUST00000031382
ENSMUST00000107088,ENSMUST00000035148
ENSMUST00000025680,ENSMUST00000054260,ENSMUST00000049572,ENSMUST00000025682,ENSMUST00000025685
ENSMUST00000100203,ENSMUST00000105417
ENSMUST00000042701,ENSMUST00000003870,ENSMUST00000001184
ENSMUST00000085299,ENSMUST00000057610
ENSMUST00000088896,ENSMUST00000045473,ENSMUST00000065060
ENSMUST00000089334,ENSMUST00000020208
ENSMUST00000053597,ENSMUST00000055815,ENSMUST00000046351,ENSMUST00000046254,ENSMUST00000108288
ENSMUST00000012847,ENSMUST00000011445,ENSMUST00000130372,ENSMUST00000033888
ENSMUST00000112101,ENSMUST00000099112,ENSMUST00000120375
ENSMUST00000023754,ENSMUST00000004774,ENSMUST00000026455,ENSMUST00000079081,ENSMUST00000169082,ENSMUST00000023752
ENSMUST00000160013,ENSMUST00000099462,ENSMUST00000177563,ENSMUST00000078182,ENSMUST00000096259,ENSMUST00000021734,ENSMUST00000041160,ENSMUST00000090031,ENSMUST00000043148
ENSMUST00000030696,ENSMUST00000059579
ENSMUST00000110522,ENSMUST00000167588
ENSMUST00000001280,ENSMUST00000114677,ENSMUST00000165104
ENSMUST00000077817,ENSMUST00000074950,ENSMUST00000020263,ENSMUST00000180020,ENSMUST00000078945
ENSMUST00000179429,ENSMUST00000029463,ENSMUST00000167753,ENSMUST00000044094,ENSMUST00000095691,ENSMUST00000178221,ENSMUST00000040271,ENSMUST00000107016
ENSMUST00000045744,ENSMUST00000099558,ENSMUST00000102592
ENSMUST00000040531,ENSMUST00000022386
ENSMUST00000028892,ENSMUST00000052761,ENSMUST00000167866
ENSMUST00000001226,ENSMUST00000093002,ENSMUST00000106442
ENSMUST00000037865,ENSMUST00000001801,ENSMUST00000040259,ENSMUST00000103110
ENSMUST00000035163,ENSMUST00000023464,ENSMUST00000035158
ENSMUST00000121010,ENSMUST00000106111,ENSMUST00000082254
ENSMUST00000029453,ENSMUST00000111264
ENSMUST00000045028,ENSMUST00000027090,ENSMUST00000061497,ENSMUST00000086629,ENSMUST00000087359,ENSMUST00000027082,ENSMUST00000006721,ENSMUST00000047119,ENSMUST00000031295,ENSMUST00000040592,ENSMUST00000114064,ENSMUST00000078623,ENSMUST00000118226,ENSMUST00000031286
ENSMUST00000019911,ENSMUST00000043498,ENSMUST00000102597,ENSMUST00000087916
ENSMUST00000107262,ENSMUST00000106044,ENSMUST00000041284,ENSMUST00000002603,ENSMUST00000183873,ENSMUST00000191275,ENSMUST00000001792
ENSMUST00000016664,ENSMUST00000087161
ENSMUST00000052727,ENSMUST00000055433,ENSMUST00000105684
ENSMUST00000002080,ENSMUST00000075994,ENSMUST00000169942
ENSMUST00000105342,ENSMUST00000184783,ENSMUST00000066717
ENSMUST00000081204,ENSMUST00000040961,ENSMUST00000080178,ENSMUST00000001809,ENSMUST00000192793
ENSMUST00000033419,ENSMUST00000025831,ENSMUST00000030286,ENSMUST00000034728,ENSMUST00000077946,ENSMUST00000040700
ENSMUST00000023075,ENSMUST00000017590
ENSMUST00000022618,ENSMUST00000052907,ENSMUST00000033958,ENSMUST00000084035,ENSMUST00000067880,ENSMUST00000011400,ENSMUST00000106069,ENSMUST00000184651,ENSMUST00000022642,ENSMUST00000033957,ENSMUST00000067680,ENSMUST00000022640
ENSMUST00000031691,ENSMUST00000010195,ENSMUST00000031690
ENSMUST00000107285,ENSMUST00000081721
ENSMUST00000110083,ENSMUST00000021424
ENSMUST00000047425,ENSMUST00000039769,ENSMUST00000108589,ENSMUST00000064477,ENSMUST00000028991,ENSMUST00000087984
ENSMUST00000113211,ENSMUST00000110620
ENSMUST00000041416,ENSMUST00000020190,ENSMUST00000090147
ENSMUST00000183148,ENSMUST00000121802
ENSMUST00000088386,ENSMUST00000023616
ENSMUST00000021375,ENSMUST00000028916
ENSMUST00000086029,ENSMUST00000009219,ENSMUST00000117400,ENSMUST00000025761,ENSMUST00000112113
ENSMUST00000022545,ENSMUST00000000187,ENSMUST00000031280,ENSMUST00000034014,ENSMUST00000060336,ENSMUST00000033581
ENSMUST00000107565,ENSMUST00000028081
ENSMUST00000008957,ENSMUST00000177126,ENSMUST00000022057
ENSMUST00000008451,ENSMUST00000090277
ENSMUST00000076734,ENSMUST00000039280
ENSMUST00000069803,ENSMUST00000113071,ENSMUST00000180194,ENSMUST00000112176
ENSMUST00000077458,ENSMUST00000160708,ENSMUST00000102621
ENSMUST00000113760,ENSMUST00000171139,ENSMUST00000038580,ENSMUST00000081435,ENSMUST00000068291
ENSMUST00000065308,ENSMUST00000171737,ENSMUST00000106068,ENSMUST00000023884
ENSMUST00000040359,ENSMUST00000015171
ENSMUST00000160261,ENSMUST00000036796
ENSMUST00000176029,ENSMUST00000101326,ENSMUST00000106118
ENSMUST00000057816,ENSMUST00000053686,ENSMUST00000002625
ENSMUST00000038757,ENSMUST00000008537
ENSMUST00000028781,ENSMUST00000077282
ENSMUST00000030782,ENSMUST00000086851,ENSMUST00000023171,ENSMUST00000049972,ENSMUST00000024543,ENSMUST00000049621
ENSMUST00000093290,ENSMUST00000073150,ENSMUST00000025834
ENSMUST00000038053,ENSMUST00000070635,ENSMUST00000054487,ENSMUST00000006381,ENSMUST00000026269,ENSMUST00000024119
ENSMUST00000096241,ENSMUST00000065716,ENSMUST00000058902,ENSMUST00000117338,ENSMUST00000096766,ENSMUST00000109860
ENSMUST00000019503,ENSMUST00000037528
ENSMUST00000026924,ENSMUST00000022480,ENSMUST00000093350
ENSMUST00000035931,ENSMUST00000071370,ENSMUST00000047479,ENSMUST00000149154,ENSMUST00000076807,ENSMUST00000166126,ENSMUST00000025311,ENSMUST00000039568
ENSMUST00000106786,ENSMUST00000145988,ENSMUST00000038907,ENSMUST00000033326
ENSMUST00000000500,ENSMUST00000046901
ENSMUST00000031637,ENSMUST00000035735
ENSMUST00000025835,ENSMUST00000070125,ENSMUST00000063761,ENSMUST00000028207,ENSMUST00000109313
ENSMUST00000167377,ENSMUST00000071812,ENSMUST00000068603
ENSMUST00000017920,ENSMUST00000074248,ENSMUST00000006293,ENSMUST00000029766
ENSMUST00000198128,ENSMUST00000045756,ENSMUST00000107329,ENSMUST00000036387,ENSMUST00000001046,ENSMUST00000022186,ENSMUST00000060738
ENSMUST00000045351,ENSMUST00000041055
ENSMUST00000113654,ENSMUST00000067924,ENSMUST00000060531,ENSMUST00000053035,ENSMUST00000112707
ENSMUST00000080665,ENSMUST00000018851,ENSMUST00000108659,ENSMUST00000147193,ENSMUST00000084806,ENSMUST00000048603
ENSMUST00000038398,ENSMUST00000039680
ENSMUST00000034215,ENSMUST00000034214,ENSMUST00000034207,ENSMUST00000034211
ENSMUST00000022567,ENSMUST00000037434,ENSMUST00000164988,ENSMUST00000039370
ENSMUST00000170723,ENSMUST00000113614,ENSMUST00000113599
ENSMUST00000025217,ENSMUST00000100171,ENSMUST00000080449,ENSMUST00000046283,ENSMUST00000007248,ENSMUST00000015800
ENSMUST00000048635,ENSMUST00000061986,ENSMUST00000050401,ENSMUST00000044216
ENSMUST00000000619,ENSMUST00000040729,ENSMUST00000137724,ENSMUST00000004430,ENSMUST00000115746
ENSMUST00000045779,ENSMUST00000042661,ENSMUST00000079415
ENSMUST00000037210,ENSMUST00000029804
ENSMUST00000105546,ENSMUST00000108915,ENSMUST00000084249
ENSMUST00000034409,ENSMUST00000106982,ENSMUST00000094141
ENSMUST00000096361,ENSMUST00000033567,ENSMUST00000033001,ENSMUST00000037541,ENSMUST00000064231
ENSMUST00000054990,ENSMUST00000057525
ENSMUST00000037011,ENSMUST00000041022
ENSMUST00000062322,ENSMUST00000132734
ENSMUST00000182226,ENSMUST00000168515,ENSMUST00000107779
ENSMUST00000118204,ENSMUST00000030917
ENSMUST00000161827,ENSMUST00000033450,ENSMUST00000045970,ENSMUST00000125435
ENSMUST00000062232,ENSMUST00000110836,ENSMUST00000106182,ENSMUST00000069009,ENSMUST00000163691
ENSMUST00000028232,ENSMUST00000081567,ENSMUST00000073724
ENSMUST00000065330,ENSMUST00000121931,ENSMUST00000093132,ENSMUST00000034868
ENSMUST00000021262,ENSMUST00000019068,ENSMUST00000036424,ENSMUST00000000329,ENSMUST00000021268,ENSMUST00000019051,ENSMUST00000026795
ENSMUST00000027059,ENSMUST00000110193,ENSMUST00000037294,ENSMUST00000048194,ENSMUST00000099058
ENSMUST00000030734,ENSMUST00000038091
ENSMUST00000101141,ENSMUST00000113055,ENSMUST00000103005
ENSMUST00000004913,ENSMUST00000113520
ENSMUST00000018470,ENSMUST00000198270,ENSMUST00000049531,ENSMUST00000019109,ENSMUST00000110362,ENSMUST00000067664
ENSMUST00000025377,ENSMUST00000041097,ENSMUST00000089230
ENSMUST00000026322,ENSMUST00000055296,ENSMUST00000058470
ENSMUST00000064035,ENSMUST00000164713
ENSMUST00000200466,ENSMUST00000025239
ENSMUST00000064775,ENSMUST00000019906
ENSMUST00000168076,ENSMUST00000015467,ENSMUST00000047726
ENSMUST00000170579,ENSMUST00000095749,ENSMUST00000163705,ENSMUST00000045526
ENSMUST00000100806,ENSMUST00000100811,ENSMUST00000100818
ENSMUST00000091514,ENSMUST00000043458
ENSMUST00000050962,ENSMUST00000054889,ENSMUST00000023154,ENSMUST00000108597,ENSMUST00000084309,ENSMUST00000024699
ENSMUST00000053986,ENSMUST00000114256,ENSMUST00000050975
ENSMUST00000076698,ENSMUST00000070323,ENSMUST00000141387
ENSMUST00000019043,ENSMUST00000034041
ENSMUST00000022550,ENSMUST00000028623,ENSMUST00000077273,ENSMUST00000030643
ENSMUST00000197134,ENSMUST00000022296,ENSMUST00000020085,ENSMUST00000027687
ENSMUST00000076169,ENSMUST00000073572
ENSMUST00000019516,ENSMUST00000031034
ENSMUST00000038096,ENSMUST00000026175
ENSMUST00000041767,ENSMUST00000054462,ENSMUST00000042506,ENSMUST00000084621,ENSMUST00000096313,ENSMUST00000093393,ENSMUST00000139517,ENSMUST00000101270
ENSMUST00000066489,ENSMUST00000084881
ENSMUST00000169786,ENSMUST00000017751,ENSMUST00000046144,ENSMUST00000020695
ENSMUST00000085018,ENSMUST00000025046,ENSMUST00000035214
ENSMUST00000001480,ENSMUST00000041047,ENSMUST00000061632,ENSMUST00000107392,ENSMUST00000029658,ENSMUST00000169114,ENSMUST00000025358
ENSMUST00000033610,ENSMUST00000099461,ENSMUST00000015484,ENSMUST00000115800,ENSMUST00000053734
ENSMUST00000015278,ENSMUST00000042699,ENSMUST00000031411,ENSMUST00000087638,ENSMUST00000032175,ENSMUST00000034723,ENSMUST00000044384
ENSMUST00000030896,ENSMUST00000056087
ENSMUST00000047349,ENSMUST00000023580
ENSMUST00000098257,ENSMUST00000045270,ENSMUST00000127984
ENSMUST00000189702,ENSMUST00000059401
ENSMUST00000172378,ENSMUST00000087950,ENSMUST00000068423,ENSMUST00000034076
ENSMUST00000045289,ENSMUST00000164016,ENSMUST00000114737
ENSMUST00000165810,ENSMUST00000021177
ENSMUST00000160180,ENSMUST00000034400
ENSMUST00000023128,ENSMUST00000028106,ENSMUST00000028499,ENSMUST00000103086
ENSMUST00000056365,ENSMUST00000143829
ENSMUST00000031734,ENSMUST00000112819,ENSMUST00000177545,ENSMUST00000088970,ENSMUST00000135193
ENSMUST00000084215,ENSMUST00000115460
ENSMUST00000086787,ENSMUST00000095726,ENSMUST00000097403,ENSMUST00000065302
ENSMUST00000034150,ENSMUST00000004622
ENSMUST00000000260,ENSMUST00000002397
ENSMUST00000103015,ENSMUST00000134108
ENSMUST00000051572,ENSMUST00000060792
ENSMUST00000081564,ENSMUST00000045173
ENSMUST00000007216,ENSMUST00000003117
ENSMUST00000001984,ENSMUST00000108491,ENSMUST00000075934
ENSMUST00000032057,ENSMUST00000020629
ENSMUST00000038896,ENSMUST00000034377
ENSMUST00000081635,ENSMUST00000059271
ENSMUST00000053266,ENSMUST00000027601,ENSMUST00000164309,ENSMUST00000058011,ENSMUST00000023353,ENSMUST00000000505
ENSMUST00000051226,ENSMUST00000020522
ENSMUST00000067918,ENSMUST00000002298,ENSMUST00000140761
ENSMUST00000167556,ENSMUST00000026858
ENSMUST00000165628,ENSMUST00000026027
ENSMUST00000049184,ENSMUST00000033169,ENSMUST00000053288
ENSMUST00000163867,ENSMUST00000021898,ENSMUST00000094378,ENSMUST00000042246
ENSMUST00000165665,ENSMUST00000039476,ENSMUST00000098683
ENSMUST00000113383,ENSMUST00000110057,ENSMUST00000057324
ENSMUST00000079160,ENSMUST00000005431
ENSMUST00000080299,ENSMUST00000101118
ENSMUST00000184485,ENSMUST00000047450,ENSMUST00000055833
ENSMUST00000109905,ENSMUST00000004508
ENSMUST00000103145,ENSMUST00000020908,ENSMUST00000102948,ENSMUST00000015003
ENSMUST00000020524,ENSMUST00000103029
ENSMUST00000039071,ENSMUST00000092891
ENSMUST00000060311,ENSMUST00000000939
ENSMUST00000045542,ENSMUST00000060864,ENSMUST00000101638,ENSMUST00000015137
ENSMUST00000004375,ENSMUST00000125172
ENSMUST00000114627,ENSMUST00000107596
ENSMUST00000162947,ENSMUST00000113560
ENSMUST00000171337,ENSMUST00000022682
ENSMUST00000081998,ENSMUST00000034371,ENSMUST00000019422
ENSMUST00000000388,ENSMUST00000109800
ENSMUST00000054212,ENSMUST00000051996
ENSMUST00000111700,ENSMUST00000114082
ENSMUST00000039750,ENSMUST00000039775,ENSMUST00000047331,ENSMUST00000198518
ENSMUST00000024894,ENSMUST00000034865,ENSMUST00000034860
ENSMUST00000017851,ENSMUST00000049488,ENSMUST00000120126,ENSMUST00000056312,ENSMUST00000020027
ENSMUST00000027800,ENSMUST00000110187,ENSMUST00000113523
ENSMUST00000074018,ENSMUST00000082287,ENSMUST00000075973
ENSMUST00000028866,ENSMUST00000110320
ENSMUST00000165913,ENSMUST00000043112
ENSMUST00000027279,ENSMUST00000166608
ENSMUST00000055294,ENSMUST00000099575
ENSMUST00000109820,ENSMUST00000112751
ENSMUST00000086421,ENSMUST00000116522,ENSMUST00000005889,ENSMUST00000056176,ENSMUST00000046864
ENSMUST00000028259,ENSMUST00000017974
ENSMUST00000018610,ENSMUST00000102557,ENSMUST00000030834
ENSMUST00000173533,ENSMUST00000019608,ENSMUST00000105325
ENSMUST00000024660,ENSMUST00000110347
ENSMUST00000045521,ENSMUST00000111142,ENSMUST00000031607
ENSMUST00000090339,ENSMUST00000119336,ENSMUST00000050183
ENSMUST00000018005,ENSMUST00000088658
ENSMUST00000035288,ENSMUST00000036618
ENSMUST00000029900,ENSMUST00000013304
ENSMUST00000105644,ENSMUST00000115310,ENSMUST00000108658
ENSMUST00000026084,ENSMUST00000037478
ENSMUST00000091197,ENSMUST00000050328
ENSMUST00000112177,ENSMUST00000041105
ENSMUST00000037843,ENSMUST00000057676,ENSMUST00000098109
ENSMUST00000163895,ENSMUST00000190571
ENSMUST00000026994,ENSMUST00000168630,ENSMUST00000075282,ENSMUST00000077925
ENSMUST00000054776,ENSMUST00000098513
ENSMUST00000068698,ENSMUST00000048121,ENSMUST00000027528
ENSMUST00000090171,ENSMUST00000106247,ENSMUST00000004232,ENSMUST00000005964
ENSMUST00000099697,ENSMUST00000039721,ENSMUST00000021769
ENSMUST00000038920,ENSMUST00000179766
ENSMUST00000145910,ENSMUST00000019220,ENSMUST00000013130
ENSMUST00000161677,ENSMUST00000147663,ENSMUST00000091636,ENSMUST00000105439
ENSMUST00000109416,ENSMUST00000034282,ENSMUST00000088476,ENSMUST00000159958
ENSMUST00000069800,ENSMUST00000008605,ENSMUST00000040636
ENSMUST00000036748,ENSMUST00000040481
ENSMUST00000111416,ENSMUST00000001279,ENSMUST00000023617
ENSMUST00000159278,ENSMUST00000042352
ENSMUST00000170757,ENSMUST00000065080
ENSMUST00000147399,ENSMUST00000195164
ENSMUST00000110148,ENSMUST00000087143,ENSMUST00000078079,ENSMUST00000101168
ENSMUST00000047923,ENSMUST00000048657
ENSMUST00000106766,ENSMUST00000093362,ENSMUST00000006667
ENSMUST00000111996,ENSMUST00000185641,ENSMUST00000178611
ENSMUST00000107801,ENSMUST00000114799,ENSMUST00000059768
ENSMUST00000030791,ENSMUST00000023759,ENSMUST00000021052
ENSMUST00000166341,ENSMUST00000074989
ENSMUST00000111694,ENSMUST00000102754,ENSMUST00000081728,ENSMUST00000115613
ENSMUST00000167242,ENSMUST00000102815
ENSMUST00000038361,ENSMUST00000103027,ENSMUST00000055559
ENSMUST00000105686,ENSMUST00000085206
ENSMUST00000037048,ENSMUST00000004050
ENSMUST00000108695,ENSMUST00000109579
ENSMUST00000019246,ENSMUST00000179433,ENSMUST00000051803,ENSMUST00000143380
ENSMUST00000030724,ENSMUST00000034507,ENSMUST00000099931
ENSMUST00000169492,ENSMUST00000058230
ENSMUST00000055946,ENSMUST00000093942
ENSMUST00000041772,ENSMUST00000118163
ENSMUST00000044823,ENSMUST00000105097,ENSMUST00000039480
ENSMUST00000041901,ENSMUST00000098630
ENSMUST00000067975,ENSMUST00000108875,ENSMUST00000013949,ENSMUST00000022142,ENSMUST00000074246
ENSMUST00000008878,ENSMUST00000032327,ENSMUST00000053361,ENSMUST00000050104
ENSMUST00000021903,ENSMUST00000043098,ENSMUST00000015456
ENSMUST00000119706,ENSMUST00000195117,ENSMUST00000111920,ENSMUST00000050687
ENSMUST00000003436,ENSMUST00000052556,ENSMUST00000117085
ENSMUST00000029946,ENSMUST00000030399,ENSMUST00000194150,ENSMUST00000120394,ENSMUST00000079945,ENSMUST00000108428,ENSMUST00000105634,ENSMUST00000160810,ENSMUST00000102518
ENSMUST00000001166,ENSMUST00000099373,ENSMUST00000165311,ENSMUST00000153128
ENSMUST00000111228,ENSMUST00000034590,ENSMUST00000096057,ENSMUST00000029773,ENSMUST00000001384
ENSMUST00000117831,ENSMUST00000048207
ENSMUST00000118432,ENSMUST00000101362,ENSMUST00000091259,ENSMUST00000172164,ENSMUST00000048116
ENSMUST00000041723,ENSMUST00000118927
ENSMUST00000047812,ENSMUST00000102732
ENSMUST00000178168,ENSMUST00000178864,ENSMUST00000095114,ENSMUST00000098128
ENSMUST00000074991,ENSMUST00000044002
ENSMUST00000111808,ENSMUST00000053020
ENSMUST00000029548,ENSMUST00000032179
ENSMUST00000110384,ENSMUST00000043531,ENSMUST00000099073
ENSMUST00000040925,ENSMUST00000027053,ENSMUST00000154208,ENSMUST00000031251
ENSMUST00000029082,ENSMUST00000040860
ENSMUST00000037850,ENSMUST00000034946
ENSMUST00000010298,ENSMUST00000045105
ENSMUST00000169273,ENSMUST00000047490,ENSMUST00000172537,ENSMUST00000173932
ENSMUST00000044359,ENSMUST00000014642,ENSMUST00000014640
ENSMUST00000020454,ENSMUST00000034879
ENSMUST00000008297,ENSMUST00000039144
ENSMUST00000021466,ENSMUST00000068282,ENSMUST00000025668
ENSMUST00000041042,ENSMUST00000176149,ENSMUST00000120705,ENSMUST00000112642,ENSMUST00000045864
ENSMUST00000040448,ENSMUST00000034396,ENSMUST00000048898,ENSMUST00000119628,ENSMUST00000022563
ENSMUST00000036116,ENSMUST00000008088,ENSMUST00000096751
ENSMUST00000029987,ENSMUST00000102478,ENSMUST00000087566
ENSMUST00000097593,ENSMUST00000076316,ENSMUST00000113826,ENSMUST00000093893
ENSMUST00000090569,ENSMUST00000160027
ENSMUST00000031583,ENSMUST00000029259,ENSMUST00000068004,ENSMUST00000038374
ENSMUST00000039652,ENSMUST00000105932
ENSMUST00000033756,ENSMUST00000033918
ENSMUST00000021530,ENSMUST00000024954,ENSMUST00000108492
ENSMUST00000028278,ENSMUST00000027050
ENSMUST00000115229,ENSMUST00000041956
ENSMUST00000103060,ENSMUST00000036872
ENSMUST00000084615,ENSMUST00000021066,ENSMUST00000019290
ENSMUST00000040583,ENSMUST00000097281
ENSMUST00000078386,ENSMUST00000042767,ENSMUST00000192477,ENSMUST00000166241
ENSMUST00000030551,ENSMUST00000044878,ENSMUST00000027455,ENSMUST00000113270
ENSMUST00000047045,ENSMUST00000066465,ENSMUST00000106529
ENSMUST00000112471,ENSMUST00000061143,ENSMUST00000080553,ENSMUST00000116259
ENSMUST00000094324,ENSMUST00000028804,ENSMUST00000060710
ENSMUST00000058735,ENSMUST00000057254,ENSMUST00000008748
ENSMUST00000131309,ENSMUST00000022906
ENSMUST00000109737,ENSMUST00000016081,ENSMUST00000020283
ENSMUST00000084513,ENSMUST00000084030,ENSMUST00000074849
ENSMUST00000034086,ENSMUST00000022051
ENSMUST00000156722,ENSMUST00000117551,ENSMUST00000034984,ENSMUST00000042135
ENSMUST00000159861,ENSMUST00000084501
ENSMUST00000184635,ENSMUST00000038572,ENSMUST00000029388
ENSMUST00000030121,ENSMUST00000111313,ENSMUST00000023482,ENSMUST00000106421,ENSMUST00000109221,ENSMUST00000070080
ENSMUST00000015796,ENSMUST00000112643
ENSMUST00000041093,ENSMUST00000167751,ENSMUST00000150235,ENSMUST00000028663,ENSMUST00000023769,ENSMUST00000117422,ENSMUST00000190348,ENSMUST00000029547
ENSMUST00000018644,ENSMUST00000169927,ENSMUST00000000574,ENSMUST00000105420
ENSMUST00000024047,ENSMUST00000023087
ENSMUST00000111827,ENSMUST00000032364,ENSMUST00000081380,ENSMUST00000042119
ENSMUST00000093883,ENSMUST00000097580
ENSMUST00000044532,ENSMUST00000084488,ENSMUST00000039135
ENSMUST00000090379,ENSMUST00000035340
ENSMUST00000106221,ENSMUST00000165774,ENSMUST00000196255
ENSMUST00000043484,ENSMUST00000047218,ENSMUST00000020023,ENSMUST00000121469
ENSMUST00000026985,ENSMUST00000046892
ENSMUST00000135846,ENSMUST00000020169
ENSMUST00000111235,ENSMUST00000133213
ENSMUST00000177608,ENSMUST00000109249,ENSMUST00000040344
ENSMUST00000023400,ENSMUST00000093905
ENSMUST00000139624,ENSMUST00000115749,ENSMUST00000086074,ENSMUST00000172482
ENSMUST00000015100,ENSMUST00000078434,ENSMUST00000003183,ENSMUST00000046094,ENSMUST00000028087,ENSMUST00000009774,ENSMUST00000032936,ENSMUST00000086294,ENSMUST00000056758,ENSMUST00000020608
ENSMUST00000120301,ENSMUST00000026635,ENSMUST00000060650
ENSMUST00000042724,ENSMUST00000168435
ENSMUST00000002839,ENSMUST00000021447,ENSMUST00000084985,ENSMUST00000025695,ENSMUST00000067976
ENSMUST00000173858,ENSMUST00000111178
ENSMUST00000110725,ENSMUST00000075845
ENSMUST00000032373,ENSMUST00000014545,ENSMUST00000005051
ENSMUST00000098272,ENSMUST00000100050
ENSMUST00000189661,ENSMUST00000023806
ENSMUST00000037370,ENSMUST00000072685
ENSMUST00000031255,ENSMUST00000167004
ENSMUST00000038160,ENSMUST00000065494,ENSMUST00000048183
ENSMUST00000017783,ENSMUST00000122103
ENSMUST00000090243,ENSMUST00000165149,ENSMUST00000161114
ENSMUST00000023686,ENSMUST00000105863
ENSMUST00000035540,ENSMUST00000168501
ENSMUST00000063775,ENSMUST00000036248
ENSMUST00000163147,ENSMUST00000095076
ENSMUST00000028328,ENSMUST00000047687,ENSMUST00000134063,ENSMUST00000044078
ENSMUST00000029477,ENSMUST00000040280,ENSMUST00000028160,ENSMUST00000058661,ENSMUST00000029478
ENSMUST00000120512,ENSMUST00000066368
ENSMUST00000051522,ENSMUST00000116403
ENSMUST00000052286,ENSMUST00000184142
ENSMUST00000055408,ENSMUST00000062967
ENSMUST00000169423,ENSMUST00000082237,ENSMUST00000091852,ENSMUST00000036299,ENSMUST00000062946
ENSMUST00000081746,ENSMUST00000036462
ENSMUST00000109975,ENSMUST00000129339
ENSMUST00000035269,ENSMUST00000045441,ENSMUST00000071250
ENSMUST00000046212,ENSMUST00000009522,ENSMUST00000063318,ENSMUST00000092445,ENSMUST00000039752,ENSMUST00000168579
ENSMUST00000025867,ENSMUST00000021413,ENSMUST00000073116,ENSMUST00000094762,ENSMUST00000029812
ENSMUST00000110491,ENSMUST00000193987,ENSMUST00000004453
ENSMUST00000126150,ENSMUST00000090071,ENSMUST00000054651,ENSMUST00000094665
ENSMUST00000008907,ENSMUST00000040833,ENSMUST00000003843,ENSMUST00000038628,ENSMUST00000042390
ENSMUST00000026148,ENSMUST00000026144
ENSMUST00000039517,ENSMUST00000040580
ENSMUST00000102739,ENSMUST00000022163
ENSMUST00000180164,ENSMUST00000011733
ENSMUST00000037419,ENSMUST00000155735,ENSMUST00000037356
ENSMUST00000139049,ENSMUST00000026839,ENSMUST00000004955,ENSMUST00000106391
ENSMUST00000006669,ENSMUST00000019721,ENSMUST00000071056,ENSMUST00000038431,ENSMUST00000045748
ENSMUST00000069511,ENSMUST00000002084
ENSMUST00000033087,ENSMUST00000032165
ENSMUST00000031594,ENSMUST00000066540
ENSMUST00000056710,ENSMUST00000034934,ENSMUST00000169282
ENSMUST00000025739,ENSMUST00000113039
ENSMUST00000026917,ENSMUST00000114157
ENSMUST00000180015,ENSMUST00000016105
ENSMUST00000053287,ENSMUST00000092382
ENSMUST00000022535,ENSMUST00000112777
ENSMUST00000183271,ENSMUST00000172288,ENSMUST00000036877,ENSMUST00000079282
ENSMUST00000064104,ENSMUST00000107201
ENSMUST00000023088,ENSMUST00000033621
ENSMUST00000102578,ENSMUST00000056888,ENSMUST00000092892
ENSMUST00000110249,ENSMUST00000175916
ENSMUST00000056635,ENSMUST00000047950
ENSMUST00000160834,ENSMUST00000029910,ENSMUST00000167320,ENSMUST00000130509
ENSMUST00000095572,ENSMUST00000023835,ENSMUST00000031263,ENSMUST00000031127
ENSMUST00000046575,ENSMUST00000003049
ENSMUST00000049308,ENSMUST00000053273,ENSMUST00000032192
ENSMUST00000090839,ENSMUST00000090848
ENSMUST00000080721,ENSMUST00000049344,ENSMUST00000036372,ENSMUST00000130214
ENSMUST00000103007,ENSMUST00000103006,ENSMUST00000025050,ENSMUST00000020217
ENSMUST00000085248,ENSMUST00000166478
ENSMUST00000087629,ENSMUST00000006367,ENSMUST00000163898,ENSMUST00000089645,ENSMUST00000084031
ENSMUST00000170315,ENSMUST00000111803
ENSMUST00000058659,ENSMUST00000169133
ENSMUST00000028123,ENSMUST00000094934,ENSMUST00000023805
ENSMUST00000031391,ENSMUST00000031692,ENSMUST00000061468
ENSMUST00000147139,ENSMUST00000040084
ENSMUST00000076470,ENSMUST00000037728,ENSMUST00000119386
ENSMUST00000097811,ENSMUST00000171363,ENSMUST00000044734,ENSMUST00000042917
ENSMUST00000112916,ENSMUST00000047177
ENSMUST00000027769,ENSMUST00000169406
ENSMUST00000072514,ENSMUST00000044210,ENSMUST00000027730,ENSMUST00000000445
ENSMUST00000009877,ENSMUST00000084885,ENSMUST00000027629
ENSMUST00000101137,ENSMUST00000082357,ENSMUST00000178342,ENSMUST00000026029
ENSMUST00000058906,ENSMUST00000094280
ENSMUST00000098760,ENSMUST00000077788,ENSMUST00000013851,ENSMUST00000148159
ENSMUST00000144408,ENSMUST00000047379
ENSMUST00000184666,ENSMUST00000107953
ENSMUST00000084891,ENSMUST00000025786
ENSMUST00000164960,ENSMUST00000063444,ENSMUST00000031276
ENSMUST00000020926,ENSMUST00000100635,ENSMUST00000171010
ENSMUST00000111080,ENSMUST00000069041
ENSMUST00000046121,ENSMUST00000073527
ENSMUST00000002292,ENSMUST00000001081
ENSMUST00000171300,ENSMUST00000032191
ENSMUST00000077037,ENSMUST00000024260,ENSMUST00000001148
ENSMUST00000020077,ENSMUST00000025254
ENSMUST00000110218,ENSMUST00000097970
ENSMUST00000037097,ENSMUST00000014922
ENSMUST00000048188,ENSMUST00000090933,ENSMUST00000037401
ENSMUST00000017576,ENSMUST00000171751,ENSMUST00000056416
ENSMUST00000068681,ENSMUST00000031750,ENSMUST00000079300,ENSMUST00000030898,ENSMUST00000006618
ENSMUST00000019924,ENSMUST00000040821
ENSMUST00000034830,ENSMUST00000005019
ENSMUST00000109681,ENSMUST00000053922
ENSMUST00000003351,ENSMUST00000032331,ENSMUST00000002848,ENSMUST00000053880
ENSMUST00000030306,ENSMUST00000064495
ENSMUST00000113621,ENSMUST00000199854
ENSMUST00000068567,ENSMUST00000110297
ENSMUST00000021050,ENSMUST00000076623,ENSMUST00000084896,ENSMUST00000110865
ENSMUST00000023024,ENSMUST00000004051,ENSMUST00000080885
ENSMUST00000089561,ENSMUST00000039016,ENSMUST00000001080,ENSMUST00000185176
ENSMUST00000135158,ENSMUST00000109222,ENSMUST00000065797,ENSMUST00000034430,ENSMUST00000036267,ENSMUST00000044138
ENSMUST00000090601,ENSMUST00000098763
ENSMUST00000011896,ENSMUST00000020768,ENSMUST00000045372
ENSMUST00000093823,ENSMUST00000006123
ENSMUST00000177594,ENSMUST00000166580
ENSMUST00000102973,ENSMUST00000034843
ENSMUST00000028619,ENSMUST00000039832,ENSMUST00000036049
ENSMUST00000053157,ENSMUST00000043061
ENSMUST00000063663,ENSMUST00000096243,ENSMUST00000160899
ENSMUST00000072156,ENSMUST00000163370
ENSMUST00000027777,ENSMUST00000036126
ENSMUST00000036127,ENSMUST00000072838,ENSMUST00000079833
ENSMUST00000054202,ENSMUST00000079584
ENSMUST00000032766,ENSMUST00000171887,ENSMUST00000024721
ENSMUST00000020315,ENSMUST00000075995
ENSMUST00000108262,ENSMUST00000179919
ENSMUST00000168916,ENSMUST00000165095,ENSMUST00000045896
ENSMUST00000072312,ENSMUST00000047510
ENSMUST00000095342,ENSMUST00000050325
ENSMUST00000140840,ENSMUST00000035608,ENSMUST00000047786
ENSMUST00000094014,ENSMUST00000098032
ENSMUST00000020938,ENSMUST00000026972,ENSMUST00000122424
ENSMUST00000081769,ENSMUST00000032825
ENSMUST00000102572,ENSMUST00000092959
ENSMUST00000055242,ENSMUST00000022102
ENSMUST00000030192,ENSMUST00000020504
ENSMUST00000045903,ENSMUST00000027186
ENSMUST00000109457,ENSMUST00000126681,ENSMUST00000067124
ENSMUST00000002180,ENSMUST00000098483
ENSMUST00000046614,ENSMUST00000045102,ENSMUST00000019577
ENSMUST00000092966,ENSMUST00000179569,ENSMUST00000179554,ENSMUST00000169415
ENSMUST00000098799,ENSMUST00000028755,ENSMUST00000025684,ENSMUST00000024860
ENSMUST00000077175,ENSMUST00000031167
ENSMUST00000169622,ENSMUST00000078717
ENSMUST00000080353,ENSMUST00000031680,ENSMUST00000140131,ENSMUST00000027505
ENSMUST00000087324,ENSMUST00000084935
ENSMUST00000094467,ENSMUST00000072061
ENSMUST00000079791,ENSMUST00000045898
ENSMUST00000000221,ENSMUST00000081440
ENSMUST00000120339,ENSMUST00000032146
ENSMUST00000079644,ENSMUST00000018698,ENSMUST00000032309
ENSMUST00000167352,ENSMUST00000040361
ENSMUST00000089362,ENSMUST00000066760,ENSMUST00000165607,ENSMUST00000023457
ENSMUST00000114058,ENSMUST00000093800,ENSMUST00000145303
ENSMUST00000054107,ENSMUST00000108070,ENSMUST00000002902,ENSMUST00000168989
ENSMUST00000020500,ENSMUST00000036570
ENSMUST00000047085,ENSMUST00000048112,ENSMUST00000020339,ENSMUST00000081799
ENSMUST00000037998,ENSMUST00000027068
ENSMUST00000071782,ENSMUST00000026670
ENSMUST00000181998,ENSMUST00000121932,ENSMUST00000087622
ENSMUST00000195708,ENSMUST00000101206
ENSMUST00000109935,ENSMUST00000095550
ENSMUST00000005548,ENSMUST00000118885
ENSMUST00000112024,ENSMUST00000046856,ENSMUST00000036074,ENSMUST00000037958,ENSMUST00000105373
ENSMUST00000027144,ENSMUST00000013773
ENSMUST00000044019,ENSMUST00000039956,ENSMUST00000086559
ENSMUST00000043884,ENSMUST00000027706,ENSMUST00000049285
ENSMUST00000098594,ENSMUST00000034881
ENSMUST00000172282,ENSMUST00000174586,ENSMUST00000029780
ENSMUST00000163200,ENSMUST00000041477,ENSMUST00000015596
ENSMUST00000018711,ENSMUST00000032264,ENSMUST00000034428
ENSMUST00000039695,ENSMUST00000091137
ENSMUST00000076372,ENSMUST00000101055
ENSMUST00000110525,ENSMUST00000110521,ENSMUST00000026820,ENSMUST00000022036
ENSMUST00000027131,ENSMUST00000022688,ENSMUST00000073428,ENSMUST00000167859,ENSMUST00000180196,ENSMUST00000070726
ENSMUST00000039127,ENSMUST00000052449
ENSMUST00000055244,ENSMUST00000199876,ENSMUST00000007814
ENSMUST00000065118,ENSMUST00000026266,ENSMUST00000059555,ENSMUST00000038356,ENSMUST00000118976
ENSMUST00000004646,ENSMUST00000048043,ENSMUST00000008893,ENSMUST00000032949,ENSMUST00000107757,ENSMUST00000108391
ENSMUST00000106643,ENSMUST00000023072,ENSMUST00000163667
ENSMUST00000022446,ENSMUST00000114829
ENSMUST00000008004,ENSMUST00000032326
ENSMUST00000100052,ENSMUST00000013559,ENSMUST00000031838
ENSMUST00000110708,ENSMUST00000021407
ENSMUST00000159939,ENSMUST00000111293
ENSMUST00000105359,ENSMUST00000079362
ENSMUST00000109242,ENSMUST00000109093,ENSMUST00000034164
ENSMUST00000051171,ENSMUST00000088276
ENSMUST00000108311,ENSMUST00000115979
ENSMUST00000035732,ENSMUST00000043415
ENSMUST00000032909,ENSMUST00000043259
ENSMUST00000163680,ENSMUST00000168693,ENSMUST00000182208
ENSMUST00000034697,ENSMUST00000007249,ENSMUST00000039197,ENSMUST00000107647,ENSMUST00000089948
ENSMUST00000026469,ENSMUST00000069792
ENSMUST00000031420,ENSMUST00000030661
ENSMUST00000114141,ENSMUST00000022269
ENSMUST00000030585,ENSMUST00000114045,ENSMUST00000044255
ENSMUST00000008573,ENSMUST00000161576
ENSMUST00000048309,ENSMUST00000114167,ENSMUST00000171962
ENSMUST00000187182,ENSMUST00000107618,ENSMUST00000045817
ENSMUST00000173984,ENSMUST00000027974
ENSMUST00000113852,ENSMUST00000181283,ENSMUST00000159592
ENSMUST00000114077,ENSMUST00000053917
ENSMUST00000035701,ENSMUST00000021346,ENSMUST00000024916
ENSMUST00000032958,ENSMUST00000034146,ENSMUST00000126534
ENSMUST00000070118,ENSMUST00000020759
ENSMUST00000070533,ENSMUST00000119973,ENSMUST00000037235
ENSMUST00000033956,ENSMUST00000121992
ENSMUST00000169169,ENSMUST00000114551,ENSMUST00000022009,ENSMUST00000103095,ENSMUST00000062769
ENSMUST00000115242,ENSMUST00000054607,ENSMUST00000029490
ENSMUST00000113300,ENSMUST00000032093,ENSMUST00000032376,ENSMUST00000115467,ENSMUST00000033485
ENSMUST00000178948,ENSMUST00000176171
ENSMUST00000118174,ENSMUST00000063717
ENSMUST00000044441,ENSMUST00000054245
ENSMUST00000113172,ENSMUST00000113159,ENSMUST00000118821,ENSMUST00000113173
ENSMUST00000079213,ENSMUST00000117396,ENSMUST00000075632,ENSMUST00000050556,ENSMUST00000058060
ENSMUST00000109269,ENSMUST00000110633
ENSMUST00000118788,ENSMUST00000150324,ENSMUST00000093427
ENSMUST00000026624,ENSMUST00000089027
ENSMUST00000122202,ENSMUST00000008477
ENSMUST00000073211,ENSMUST00000033842,ENSMUST00000105854
ENSMUST00000113838,ENSMUST00000108329,ENSMUST00000159985
ENSMUST00000019726,ENSMUST00000113072,ENSMUST00000000466
ENSMUST00000049999,ENSMUST00000095797
ENSMUST00000120472,ENSMUST00000064571,ENSMUST00000111584
ENSMUST00000019576,ENSMUST00000173731
ENSMUST00000019920,ENSMUST00000038841
ENSMUST00000161938,ENSMUST00000075258,ENSMUST00000049658
ENSMUST00000032111,ENSMUST00000099376
ENSMUST00000003569,ENSMUST00000041301,ENSMUST00000034808
ENSMUST00000040789,ENSMUST00000032566
ENSMUST00000020964,ENSMUST00000032508,ENSMUST00000044011
ENSMUST00000160272,ENSMUST00000075374
ENSMUST00000054730,ENSMUST00000029570
ENSMUST00000038252,ENSMUST00000042456,ENSMUST00000113800
ENSMUST00000163511,ENSMUST00000021784,ENSMUST00000047737,ENSMUST00000076521,ENSMUST00000134863
ENSMUST00000025946,ENSMUST00000073391,ENSMUST00000077705
ENSMUST00000025394,ENSMUST00000073471,ENSMUST00000120285
ENSMUST00000122242,ENSMUST00000028200,ENSMUST00000009707,ENSMUST00000028199
ENSMUST00000023146,ENSMUST00000044252
ENSMUST00000004094,ENSMUST00000030367,ENSMUST00000049908
ENSMUST00000027688,ENSMUST00000122225,ENSMUST00000026902
ENSMUST00000039101,ENSMUST00000179212
ENSMUST00000016279,ENSMUST00000118316,ENSMUST00000087264
ENSMUST00000047903,ENSMUST00000047521,ENSMUST00000126532,ENSMUST00000032152,ENSMUST00000044311
ENSMUST00000001304,ENSMUST00000003643,ENSMUST00000000317,ENSMUST00000047020
ENSMUST00000036407,ENSMUST00000022690
ENSMUST00000071106,ENSMUST00000065573
ENSMUST00000030348,ENSMUST00000032307
ENSMUST00000057500,ENSMUST00000023036
ENSMUST00000067984,ENSMUST00000070449,ENSMUST00000182947,ENSMUST00000027560
ENSMUST00000139783,ENSMUST00000068088,ENSMUST00000089295,ENSMUST00000050756
ENSMUST00000037418,ENSMUST00000027780
ENSMUST00000064139,ENSMUST00000063879,ENSMUST00000016144
ENSMUST00000063982,ENSMUST00000058755
ENSMUST00000177757,ENSMUST00000113769,ENSMUST00000079056,ENSMUST00000179755
ENSMUST00000030578,ENSMUST00000053232,ENSMUST00000076587
ENSMUST00000178636,ENSMUST00000048490,ENSMUST00000092295,ENSMUST00000074058,ENSMUST00000146867
ENSMUST00000002708,ENSMUST00000164097,ENSMUST00000023737
ENSMUST00000028986,ENSMUST00000028985
ENSMUST00000105875,ENSMUST00000029139,ENSMUST00000013771
ENSMUST00000121759,ENSMUST00000001202,ENSMUST00000115791,ENSMUST00000094782
ENSMUST00000026221,ENSMUST00000058856,ENSMUST00000041331,ENSMUST00000026220
ENSMUST00000170000,ENSMUST00000114249
ENSMUST00000003154,ENSMUST00000029566,ENSMUST00000029674,ENSMUST00000029673
ENSMUST00000171403,ENSMUST00000109864
ENSMUST00000189776,ENSMUST00000038403
ENSMUST00000115378,ENSMUST00000006750
ENSMUST00000048010,ENSMUST00000035462
ENSMUST00000148178,ENSMUST00000152367
ENSMUST00000063588,ENSMUST00000117780,ENSMUST00000030797
ENSMUST00000026565,ENSMUST00000081649
ENSMUST00000014221,ENSMUST00000033152
ENSMUST00000090602,ENSMUST00000101534
ENSMUST00000052346,ENSMUST00000177736
ENSMUST00000020312,ENSMUST00000029624
ENSMUST00000033018,ENSMUST00000032443
ENSMUST00000095074,ENSMUST00000068880
ENSMUST00000020316,ENSMUST00000062108
ENSMUST00000149992,ENSMUST00000020822
ENSMUST00000022704,ENSMUST00000027425
ENSMUST00000093811,ENSMUST00000159816,ENSMUST00000170102
ENSMUST00000031367,ENSMUST00000025646
ENSMUST00000164891,ENSMUST00000055931
ENSMUST00000020350,ENSMUST00000044828,ENSMUST00000046548
ENSMUST00000038489,ENSMUST00000060061
ENSMUST00000113026,ENSMUST00000078525
ENSMUST00000031713,ENSMUST00000001122,ENSMUST00000031868,ENSMUST00000029208
ENSMUST00000113440,ENSMUST00000085096,ENSMUST00000040182
ENSMUST00000059433,ENSMUST00000110277
ENSMUST00000031291,ENSMUST00000106340
ENSMUST00000023826,ENSMUST00000114268,ENSMUST00000036825
ENSMUST00000076333,ENSMUST00000138356,ENSMUST00000073325
ENSMUST00000162300,ENSMUST00000138410
ENSMUST00000113623,ENSMUST00000063042,ENSMUST00000034448,ENSMUST00000040398
ENSMUST00000179269,ENSMUST00000066679,ENSMUST00000066041
ENSMUST00000185893,ENSMUST00000108204,ENSMUST00000114769,ENSMUST00000038684
ENSMUST00000016023,ENSMUST00000020003
ENSMUST00000163808,ENSMUST00000096691
ENSMUST00000054564,ENSMUST00000015498
ENSMUST00000029639,ENSMUST00000030080
ENSMUST00000112713,ENSMUST00000198140,ENSMUST00000191347,ENSMUST00000171188
ENSMUST00000033730,ENSMUST00000033464
ENSMUST00000109981,ENSMUST00000061169
ENSMUST00000114573,ENSMUST00000047446
ENSMUST00000023061,ENSMUST00000120852
ENSMUST00000036649,ENSMUST00000107898
ENSMUST00000022697,ENSMUST00000026241
ENSMUST00000057186,ENSMUST00000170448,ENSMUST00000111064
ENSMUST00000042471,ENSMUST00000168844
ENSMUST00000065111,ENSMUST00000026710
ENSMUST00000074519,ENSMUST00000099356,ENSMUST00000002989,ENSMUST00000048068
ENSMUST00000041382,ENSMUST00000039620,ENSMUST00000039659
ENSMUST00000069148,ENSMUST00000098782
ENSMUST00000004681,ENSMUST00000045295
ENSMUST00000090464,ENSMUST00000109770
ENSMUST00000114439,ENSMUST00000021246
ENSMUST00000099090,ENSMUST00000048371
ENSMUST00000052368,ENSMUST00000069309
ENSMUST00000150843,ENSMUST00000036584,ENSMUST00000018990
ENSMUST00000151365,ENSMUST00000115777
ENSMUST00000070203,ENSMUST00000051720
ENSMUST00000003669,ENSMUST00000079086,ENSMUST00000026922
ENSMUST00000029385,ENSMUST00000064517
ENSMUST00000021030,ENSMUST00000112186,ENSMUST00000055303
ENSMUST00000002740,ENSMUST00000044752
ENSMUST00000152459,ENSMUST00000120594,ENSMUST00000068023
ENSMUST00000165993,ENSMUST00000084882,ENSMUST00000199089
ENSMUST00000057608,ENSMUST00000163937
ENSMUST00000107273,ENSMUST00000072899
ENSMUST00000024206,ENSMUST00000165335,ENSMUST00000111027
ENSMUST00000023435,ENSMUST00000048050
ENSMUST00000005057,ENSMUST00000109315
ENSMUST00000107233,ENSMUST00000013970,ENSMUST00000018691,ENSMUST00000045469,ENSMUST00000025800
ENSMUST00000055104,ENSMUST00000163584
ENSMUST00000027337,ENSMUST00000022953
ENSMUST00000115577,ENSMUST00000166320
ENSMUST00000102533,ENSMUST00000103042,ENSMUST00000165720
ENSMUST00000050872,ENSMUST00000020461,ENSMUST00000109764
ENSMUST00000085114,ENSMUST00000171091,ENSMUST00000085113
ENSMUST00000075433,ENSMUST00000031327
ENSMUST00000072519,ENSMUST00000103088,ENSMUST00000109375
ENSMUST00000103204,ENSMUST00000069620
ENSMUST00000167992,ENSMUST00000151689
ENSMUST00000119103,ENSMUST00000034308
ENSMUST00000090246,ENSMUST00000151289,ENSMUST00000022292
ENSMUST00000174651,ENSMUST00000173969,ENSMUST00000179306
ENSMUST00000038665,ENSMUST00000048691
ENSMUST00000122375,ENSMUST00000121783
ENSMUST00000112935,ENSMUST00000105693
ENSMUST00000069799,ENSMUST00000040514,ENSMUST00000057314
ENSMUST00000093321,ENSMUST00000019456
ENSMUST00000049768,ENSMUST00000103177,ENSMUST00000020779,ENSMUST00000021005
ENSMUST00000117100,ENSMUST00000022851
ENSMUST00000044068,ENSMUST00000087401
ENSMUST00000102942,ENSMUST00000175734,ENSMUST00000096029,ENSMUST00000038959
ENSMUST00000020365,ENSMUST00000113042
ENSMUST00000103100,ENSMUST00000110816,ENSMUST00000099096
ENSMUST00000020991,ENSMUST00000056495,ENSMUST00000151242
ENSMUST00000078856,ENSMUST00000034969,ENSMUST00000073490
ENSMUST00000000305,ENSMUST00000094381,ENSMUST00000108799
ENSMUST00000017153,ENSMUST00000020911,ENSMUST00000022871,ENSMUST00000070478
ENSMUST00000084628,ENSMUST00000058652,ENSMUST00000044922,ENSMUST00000117944,ENSMUST00000094103,ENSMUST00000167191
ENSMUST00000025010,ENSMUST00000107866
ENSMUST00000064174,ENSMUST00000096194
ENSMUST00000054599,ENSMUST00000062160,ENSMUST00000058142
ENSMUST00000006181,ENSMUST00000028926
ENSMUST00000020974,ENSMUST00000008016,ENSMUST00000021810
ENSMUST00000069537,ENSMUST00000025659
ENSMUST00000025293,ENSMUST00000181969
ENSMUST00000110425,ENSMUST00000098873
ENSMUST00000097981,ENSMUST00000107131
ENSMUST00000120405,ENSMUST00000069772,ENSMUST00000041460
ENSMUST00000030032,ENSMUST00000081851
ENSMUST00000029752,ENSMUST00000022849,ENSMUST00000032728
ENSMUST00000065263,ENSMUST00000042771
ENSMUST00000066439,ENSMUST00000160197
ENSMUST00000161880,ENSMUST00000015903,ENSMUST00000025805
ENSMUST00000165835,ENSMUST00000033602
ENSMUST00000030254,ENSMUST00000033910
ENSMUST00000055884,ENSMUST00000036227
ENSMUST00000006435,ENSMUST00000006431
ENSMUST00000027269,ENSMUST00000026408
ENSMUST00000032736,ENSMUST00000038172,ENSMUST00000054356
ENSMUST00000031697,ENSMUST00000162301
ENSMUST00000014698,ENSMUST00000031311
ENSMUST00000103220,ENSMUST00000035606
ENSMUST00000026558,ENSMUST00000038523
ENSMUST00000057831,ENSMUST00000048762
ENSMUST00000019268,ENSMUST00000090811,ENSMUST00000021249
ENSMUST00000018710,ENSMUST00000029240,ENSMUST00000032476,ENSMUST00000030398
ENSMUST00000058210,ENSMUST00000026577,ENSMUST00000171445
ENSMUST00000178999,ENSMUST00000106435
ENSMUST00000030584,ENSMUST00000022890
ENSMUST00000022529,ENSMUST00000010127
ENSMUST00000037341,ENSMUST00000087085
ENSMUST00000070139,ENSMUST00000025546
ENSMUST00000152954,ENSMUST00000001416
ENSMUST00000073228,ENSMUST00000023220
ENSMUST00000103045,ENSMUST00000029002,ENSMUST00000030636,ENSMUST00000120229
ENSMUST00000027487,ENSMUST00000016033,ENSMUST00000077340
ENSMUST00000127896,ENSMUST00000170122
ENSMUST00000174236,ENSMUST00000034751
ENSMUST00000097709,ENSMUST00000107384
ENSMUST00000007444,ENSMUST00000027185
ENSMUST00000102628,ENSMUST00000185036
ENSMUST00000040856,ENSMUST00000028834
ENSMUST00000112149,ENSMUST00000044773
ENSMUST00000065353,ENSMUST00000120977
ENSMUST00000066921,ENSMUST00000018821
ENSMUST00000046704,ENSMUST00000066912
ENSMUST00000168445,ENSMUST00000028403
ENSMUST00000095580,ENSMUST00000121785
ENSMUST00000075290,ENSMUST00000032421
ENSMUST00000043881,ENSMUST00000105853,ENSMUST00000080919
ENSMUST00000141118,ENSMUST00000066337,ENSMUST00000006544
ENSMUST00000069128,ENSMUST00000059647,ENSMUST00000063839
ENSMUST00000095410,ENSMUST00000032570,ENSMUST00000046331
ENSMUST00000169794,ENSMUST00000179799,ENSMUST00000046515
ENSMUST00000098134,ENSMUST00000111623
ENSMUST00000067786,ENSMUST00000110315
ENSMUST00000067036,ENSMUST00000177292,ENSMUST00000040624
ENSMUST00000111351,ENSMUST00000102925
ENSMUST00000030315,ENSMUST00000168361
ENSMUST00000036188,ENSMUST00000022831,ENSMUST00000165519,ENSMUST00000039484,ENSMUST00000082183
ENSMUST00000032347,ENSMUST00000051937,ENSMUST00000031646
ENSMUST00000109103,ENSMUST00000172361,ENSMUST00000086900
ENSMUST00000092940,ENSMUST00000032994,ENSMUST00000045303
ENSMUST00000052919,ENSMUST00000026409
ENSMUST00000061179,ENSMUST00000028049
ENSMUST00000112140,ENSMUST00000115555
ENSMUST00000029875,ENSMUST00000160835
ENSMUST00000027367,ENSMUST00000073109
ENSMUST00000091184,ENSMUST00000034049,ENSMUST00000016463
ENSMUST00000110408,ENSMUST00000023530
ENSMUST00000043813,ENSMUST00000042061
ENSMUST00000035232,ENSMUST00000046071
ENSMUST00000063138,ENSMUST00000033725
ENSMUST00000031822,ENSMUST00000031239
ENSMUST00000091039,ENSMUST00000171292
ENSMUST00000174408,ENSMUST00000043775,ENSMUST00000065509
ENSMUST00000059155,ENSMUST00000160968
ENSMUST00000034276,ENSMUST00000109821
ENSMUST00000114013,ENSMUST00000106989
ENSMUST00000089414,ENSMUST00000085678,ENSMUST00000017090,ENSMUST00000003857
ENSMUST00000100544,ENSMUST00000186302
ENSMUST00000093162,ENSMUST00000180110
ENSMUST00000046945,ENSMUST00000102905
ENSMUST00000044155,ENSMUST00000048656
ENSMUST00000088174,ENSMUST00000088172
ENSMUST00000080453,ENSMUST00000117593
ENSMUST00000032462,ENSMUST00000020234,ENSMUST00000017610
ENSMUST00000046038,ENSMUST00000037064
ENSMUST00000008052,ENSMUST00000030432
ENSMUST00000089217,ENSMUST00000190013,ENSMUST00000035216
ENSMUST00000019050,ENSMUST00000057023,ENSMUST00000105466
ENSMUST00000159679,ENSMUST00000041830
ENSMUST00000033049,ENSMUST00000040154
ENSMUST00000029644,ENSMUST00000020286
ENSMUST00000109691,ENSMUST00000126854
ENSMUST00000021930,ENSMUST00000062213,ENSMUST00000045846,ENSMUST00000026011
ENSMUST00000022120,ENSMUST00000065253
ENSMUST00000051053,ENSMUST00000026170
ENSMUST00000028234,ENSMUST00000021706,ENSMUST00000085573,ENSMUST00000114234
ENSMUST00000163856,ENSMUST00000070514
ENSMUST00000164095,ENSMUST00000179265
ENSMUST00000120796,ENSMUST00000037580
ENSMUST00000030530,ENSMUST00000030526,ENSMUST00000030528,ENSMUST00000102513,ENSMUST00000023364
ENSMUST00000107666,ENSMUST00000015391
ENSMUST00000033975,ENSMUST00000042942,ENSMUST00000087320
ENSMUST00000135884,ENSMUST00000021217,ENSMUST00000024978
ENSMUST00000033783,ENSMUST00000066819,ENSMUST00000113100
ENSMUST00000131446,ENSMUST00000143514,ENSMUST00000154148
ENSMUST00000035180,ENSMUST00000050881,ENSMUST00000035179
ENSMUST00000022589,ENSMUST00000114914
ENSMUST00000033468,ENSMUST00000097891,ENSMUST00000110909,ENSMUST00000024709,ENSMUST00000073094
ENSMUST00000095753,ENSMUST00000106226
ENSMUST00000160211,ENSMUST00000038257,ENSMUST00000001713
ENSMUST00000118286,ENSMUST00000105716
ENSMUST00000037585,ENSMUST00000078953
ENSMUST00000105235,ENSMUST00000088716
ENSMUST00000118216,ENSMUST00000062723,ENSMUST00000002172
ENSMUST00000035471,ENSMUST00000015791,ENSMUST00000019992
ENSMUST00000062058,ENSMUST00000115576
ENSMUST00000130481,ENSMUST00000061925
ENSMUST00000037618,ENSMUST00000017151
ENSMUST00000095758,ENSMUST00000030660
ENSMUST00000030143,ENSMUST00000064639
ENSMUST00000021796,ENSMUST00000030384
ENSMUST00000135074,ENSMUST00000096246
ENSMUST00000152420,ENSMUST00000037198
ENSMUST00000108182,ENSMUST00000045366,ENSMUST00000087181,ENSMUST00000034499
ENSMUST00000027393,ENSMUST00000151524,ENSMUST00000038116,ENSMUST00000098333
ENSMUST00000034702,ENSMUST00000066386
ENSMUST00000102683,ENSMUST00000124566,ENSMUST00000019135,ENSMUST00000078847,ENSMUST00000041587
ENSMUST00000018568,ENSMUST00000020741
ENSMUST00000021929,ENSMUST00000042990
ENSMUST00000183277,ENSMUST00000068714
ENSMUST00000080926,ENSMUST00000004378,ENSMUST00000076155,ENSMUST00000072841
ENSMUST00000056433,ENSMUST00000005975
ENSMUST00000101225,ENSMUST00000111108
ENSMUST00000018437,ENSMUST00000066882
ENSMUST00000164560,ENSMUST00000115286
ENSMUST00000066889,ENSMUST00000029482
ENSMUST00000100214,ENSMUST00000073089
ENSMUST00000020513,ENSMUST00000109901
ENSMUST00000028950,ENSMUST00000029912
ENSMUST00000071535,ENSMUST00000106259
ENSMUST00000028838,ENSMUST00000178704
ENSMUST00000111999,ENSMUST00000045743
ENSMUST00000041401,ENSMUST00000107537,ENSMUST00000020258
ENSMUST00000022895,ENSMUST00000105855
ENSMUST00000069994,ENSMUST00000106410
ENSMUST00000169744,ENSMUST00000027727
ENSMUST00000086046,ENSMUST00000038570
ENSMUST00000002456,ENSMUST00000068262
ENSMUST00000029180,ENSMUST00000046206
ENSMUST00000066330,ENSMUST00000109690
ENSMUST00000121288,ENSMUST00000052835
ENSMUST00000076383,ENSMUST00000065601
ENSMUST00000108086,ENSMUST00000020630,ENSMUST00000074846
ENSMUST00000163816,ENSMUST00000112487
ENSMUST00000045560,ENSMUST00000144234,ENSMUST00000044021
ENSMUST00000109852,ENSMUST00000137266
ENSMUST00000056533,ENSMUST00000090469
ENSMUST00000113296,ENSMUST00000047877,ENSMUST00000020381
ENSMUST00000098537,ENSMUST00000027067,ENSMUST00000034902,ENSMUST00000034903
ENSMUST00000170239,ENSMUST00000081650
ENSMUST00000028981,ENSMUST00000031058
ENSMUST00000118522,ENSMUST00000043195
ENSMUST00000094018,ENSMUST00000068916
ENSMUST00000034980,ENSMUST00000032891
ENSMUST00000051011,ENSMUST00000113575
ENSMUST00000029049,ENSMUST00000044277
ENSMUST00000172222,ENSMUST00000190212
ENSMUST00000066279,ENSMUST00000048880
ENSMUST00000113997,ENSMUST00000064099,ENSMUST00000088788
ENSMUST00000065499,ENSMUST00000163762
ENSMUST00000072836,ENSMUST00000141798
ENSMUST00000084207,ENSMUST00000105799
ENSMUST00000161502,ENSMUST00000048016
ENSMUST00000189808,ENSMUST00000042700,ENSMUST00000169613
ENSMUST00000022597,ENSMUST00000029303
ENSMUST00000023760,ENSMUST00000146623
ENSMUST00000065745,ENSMUST00000078527
ENSMUST00000025826,ENSMUST00000097317
ENSMUST00000033720,ENSMUST00000102598
ENSMUST00000095270,ENSMUST00000042221
ENSMUST00000081111,ENSMUST00000159124
ENSMUST00000072889,ENSMUST00000076236
ENSMUST00000090212,ENSMUST00000099396
ENSMUST00000009099,ENSMUST00000096240
ENSMUST00000028241,ENSMUST00000029307
ENSMUST00000114849,ENSMUST00000020112
ENSMUST00000102606,ENSMUST00000038661
ENSMUST00000025364,ENSMUST00000031045
ENSMUST00000106933,ENSMUST00000046603
ENSMUST00000113005,ENSMUST00000145353
ENSMUST00000046028,ENSMUST00000064759
ENSMUST00000079176,ENSMUST00000027297
ENSMUST00000028469,ENSMUST00000042561
ENSMUST00000192429,ENSMUST00000164954,ENSMUST00000068233
ENSMUST00000027446,ENSMUST00000112439
ENSMUST00000177710,ENSMUST00000022580
ENSMUST00000099502,ENSMUST00000150434
ENSMUST00000066498,ENSMUST00000167505
ENSMUST00000116560,ENSMUST00000103172,ENSMUST00000078124
ENSMUST00000022634,ENSMUST00000106112
ENSMUST00000054514,ENSMUST00000102514,ENSMUST00000059589
ENSMUST00000183108,ENSMUST00000115000
ENSMUST00000074628,ENSMUST00000023089
ENSMUST00000177978,ENSMUST00000177768
ENSMUST00000110451,ENSMUST00000016344
ENSMUST00000043735,ENSMUST00000005810,ENSMUST00000021443
ENSMUST00000064991,ENSMUST00000063063
ENSMUST00000014614,ENSMUST00000109214
ENSMUST00000033952,ENSMUST00000029625,ENSMUST00000018966
ENSMUST00000014927,ENSMUST00000182760
ENSMUST00000013338,ENSMUST00000021800,ENSMUST00000043551,ENSMUST00000171975,ENSMUST00000032842
ENSMUST00000051849,ENSMUST00000078568
ENSMUST00000121137,ENSMUST00000032705
ENSMUST00000026196,ENSMUST00000034097
ENSMUST00000018880,ENSMUST00000023359
ENSMUST00000182642,ENSMUST00000068150
ENSMUST00000115582,ENSMUST00000138563
ENSMUST00000089302,ENSMUST00000165709,ENSMUST00000091188
ENSMUST00000060010,ENSMUST00000094055
ENSMUST00000040383,ENSMUST00000030320
ENSMUST00000179106,ENSMUST00000049055
ENSMUST00000117577,ENSMUST00000122163
ENSMUST00000033098,ENSMUST00000032402
ENSMUST00000084892,ENSMUST00000051377
ENSMUST00000052107,ENSMUST00000017908
ENSMUST00000005952,ENSMUST00000031037,ENSMUST00000037240,ENSMUST00000105874
ENSMUST00000079390,ENSMUST00000051674
ENSMUST00000044776,ENSMUST00000114513
ENSMUST00000122182,ENSMUST00000093943,ENSMUST00000094623
ENSMUST00000003079,ENSMUST00000035220
ENSMUST00000055776,ENSMUST00000069548,ENSMUST00000182213,ENSMUST00000107024
ENSMUST00000034817,ENSMUST00000147991
ENSMUST00000074807,ENSMUST00000046316
ENSMUST00000160719,ENSMUST00000020830
ENSMUST00000043616,ENSMUST00000043793
ENSMUST00000081932,ENSMUST00000021314
ENSMUST00000033498,ENSMUST00000081104
ENSMUST00000023432,ENSMUST00000111295
ENSMUST00000111770,ENSMUST00000041252
ENSMUST00000021802,ENSMUST00000069533
ENSMUST00000047311,ENSMUST00000110942
ENSMUST00000089317,ENSMUST00000121198
ENSMUST00000038529,ENSMUST00000115861
ENSMUST00000108557,ENSMUST00000123539
ENSMUST00000003544,ENSMUST00000048544
ENSMUST00000043249,ENSMUST00000015585,ENSMUST00000022834,ENSMUST00000015583
ENSMUST00000030036,ENSMUST00000074622,ENSMUST00000004133
ENSMUST00000102981,ENSMUST00000032168
ENSMUST00000031341,ENSMUST00000025779
ENSMUST00000107896,ENSMUST00000093914,ENSMUST00000034511
ENSMUST00000072289,ENSMUST00000001569
ENSMUST00000027125,ENSMUST00000043211
ENSMUST00000040880,ENSMUST00000068973
ENSMUST00000036226,ENSMUST00000034775
ENSMUST00000023112,ENSMUST00000023396
ENSMUST00000042158,ENSMUST00000100986
ENSMUST00000027802,ENSMUST00000053918,ENSMUST00000026133
ENSMUST00000065967,ENSMUST00000063888,ENSMUST00000117611
ENSMUST00000090993,ENSMUST00000077755
ENSMUST00000033427,ENSMUST00000114240,ENSMUST00000015449
ENSMUST00000028083,ENSMUST00000034369
ENSMUST00000144585,ENSMUST00000033058
ENSMUST00000024104,ENSMUST00000021791
ENSMUST00000080880,ENSMUST00000106830
ENSMUST00000030460,ENSMUST00000047627
ENSMUST00000049994,ENSMUST00000068242
ENSMUST00000168871,ENSMUST00000185470
ENSMUST00000039327,ENSMUST00000045593
ENSMUST00000195008,ENSMUST00000089017
ENSMUST00000026270,ENSMUST00000043138
ENSMUST00000106657,ENSMUST00000022217
ENSMUST00000186949,ENSMUST00000020856
ENSMUST00000046259,ENSMUST00000058716
ENSMUST00000021425,ENSMUST00000020529
ENSMUST00000145482,ENSMUST00000076313
ENSMUST00000030381,ENSMUST00000112301
ENSMUST00000052438,ENSMUST00000027726
ENSMUST00000067708,ENSMUST00000112525
ENSMUST00000024594,ENSMUST00000166360
ENSMUST00000041370,ENSMUST00000037964,ENSMUST00000046425
ENSMUST00000031673,ENSMUST00000031670,ENSMUST00000036088
ENSMUST00000052939,ENSMUST00000050918
ENSMUST00000101094,ENSMUST00000025679
ENSMUST00000068569,ENSMUST00000098486,ENSMUST00000098485
ENSMUST00000133144,ENSMUST00000067087
ENSMUST00000113304,ENSMUST00000044789
ENSMUST00000041197,ENSMUST00000156520
ENSMUST00000020227,ENSMUST00000111278
ENSMUST00000073705,ENSMUST00000043650
ENSMUST00000047275,ENSMUST00000034591,ENSMUST00000109995
ENSMUST00000034197,ENSMUST00000200397,ENSMUST00000179989,ENSMUST00000092640
ENSMUST00000018875,ENSMUST00000009234
ENSMUST00000050574,ENSMUST00000119316
ENSMUST00000027874,ENSMUST00000162746
ENSMUST00000094695,ENSMUST00000040368
ENSMUST00000035597,ENSMUST00000028844
ENSMUST00000060404,ENSMUST00000097527
ENSMUST00000055341,ENSMUST00000013294
ENSMUST00000027339,ENSMUST00000043200
ENSMUST00000118623,ENSMUST00000108231
ENSMUST00000044954,ENSMUST00000061093
ENSMUST00000032078,ENSMUST00000047672
ENSMUST00000102881,ENSMUST00000021544
ENSMUST00000021567,ENSMUST00000113615
ENSMUST00000004683,ENSMUST00000039450,ENSMUST00000011152
ENSMUST00000170901,ENSMUST00000108023
ENSMUST00000036350,ENSMUST00000159283
ENSMUST00000087321,ENSMUST00000070481
ENSMUST00000023065,ENSMUST00000028795
ENSMUST00000165432,ENSMUST00000022821
ENSMUST00000030408,ENSMUST00000045921
ENSMUST00000129411,ENSMUST00000105682
ENSMUST00000106357,ENSMUST00000090729
ENSMUST00000068999,ENSMUST00000022543
ENSMUST00000054867,ENSMUST00000027682
ENSMUST00000036354,ENSMUST00000172818
ENSMUST00000075069,ENSMUST00000107974,ENSMUST00000171691
ENSMUST00000029754,ENSMUST00000109949
ENSMUST00000003687,ENSMUST00000195201,ENSMUST00000002678
ENSMUST00000016383,ENSMUST00000147695
ENSMUST00000102574,ENSMUST00000011492
ENSMUST00000031793,ENSMUST00000092688
ENSMUST00000020378,ENSMUST00000059072
ENSMUST00000022553,ENSMUST00000113360
ENSMUST00000066257,ENSMUST00000027226
ENSMUST00000005583,ENSMUST00000172450
ENSMUST00000041126,ENSMUST00000035113,ENSMUST00000040924
ENSMUST00000027121,ENSMUST00000044503
ENSMUST00000074510,ENSMUST00000037646,ENSMUST00000095849
ENSMUST00000034085,ENSMUST00000099384
ENSMUST00000004497,ENSMUST00000111284
ENSMUST00000057561,ENSMUST00000018993
ENSMUST00000095020,ENSMUST00000027241,ENSMUST00000087983
ENSMUST00000033763,ENSMUST00000060265
ENSMUST00000166395,ENSMUST00000081335
ENSMUST00000055984,ENSMUST00000107425
ENSMUST00000056815,ENSMUST00000075159
ENSMUST00000079132,ENSMUST00000159963,ENSMUST00000029510
ENSMUST00000059348,ENSMUST00000031359
ENSMUST00000085585,ENSMUST00000055485
ENSMUST00000020625,ENSMUST00000022858,ENSMUST00000166187
ENSMUST00000098576,ENSMUST00000076635,ENSMUST00000107270
ENSMUST00000069808,ENSMUST00000028517
ENSMUST00000035861,ENSMUST00000193289
ENSMUST00000020161,ENSMUST00000021550
ENSMUST00000046513,ENSMUST00000003561
ENSMUST00000052876,ENSMUST00000042974
ENSMUST00000030332,ENSMUST00000022282
ENSMUST00000028921,ENSMUST00000034981
ENSMUST00000115637,ENSMUST00000027956
ENSMUST00000120267,ENSMUST00000113190
ENSMUST00000045923,ENSMUST00000028410,ENSMUST00000073691
ENSMUST00000106925,ENSMUST00000112244,ENSMUST00000058879,ENSMUST00000111042
ENSMUST00000021116,ENSMUST00000039734
ENSMUST00000112845,ENSMUST00000110626
ENSMUST00000100162,ENSMUST00000018816
ENSMUST00000129492,ENSMUST00000153892
ENSMUST00000087241,ENSMUST00000053949
ENSMUST00000121292,ENSMUST00000115231
ENSMUST00000080217,ENSMUST00000021514
ENSMUST00000007005,ENSMUST00000043923
ENSMUST00000035202,ENSMUST00000179926
ENSMUST00000183177,ENSMUST00000000188,ENSMUST00000093962
ENSMUST00000107368,ENSMUST00000164945
ENSMUST00000197256,ENSMUST00000097649
ENSMUST00000188750,ENSMUST00000170909
ENSMUST00000075693,ENSMUST00000180365
ENSMUST00000111663,ENSMUST00000164751,ENSMUST00000029447
ENSMUST00000021097,ENSMUST00000036852
ENSMUST00000032924,ENSMUST00000001125,ENSMUST00000108277
ENSMUST00000121871,ENSMUST00000022720
ENSMUST00000019994,ENSMUST00000023494
ENSMUST00000003754,ENSMUST00000029876
ENSMUST00000075853,ENSMUST00000029679
ENSMUST00000028135,ENSMUST00000148810
ENSMUST00000103181,ENSMUST00000031273
ENSMUST00000182006,ENSMUST00000029346
ENSMUST00000035099,ENSMUST00000028509
ENSMUST00000030760,ENSMUST00000032477
ENSMUST00000010736,ENSMUST00000087585
ENSMUST00000049206,ENSMUST00000091853
ENSMUST00000099452,ENSMUST00000091892
ENSMUST00000046890,ENSMUST00000032388
ENSMUST00000028583,ENSMUST00000003971,ENSMUST00000020057
ENSMUST00000025356,ENSMUST00000028854
ENSMUST00000030571,ENSMUST00000151309
ENSMUST00000119033,ENSMUST00000198607
ENSMUST00000115617,ENSMUST00000105365
ENSMUST00000032089,ENSMUST00000101272
ENSMUST00000120381,ENSMUST00000035010
ENSMUST00000049385,ENSMUST00000007139
ENSMUST00000078975,ENSMUST00000019469
ENSMUST00000000194,ENSMUST00000034230,ENSMUST00000021011,ENSMUST00000000342
ENSMUST00000180283,ENSMUST00000073156
ENSMUST00000007799,ENSMUST00000075477
ENSMUST00000038794,ENSMUST00000034960
ENSMUST00000070748,ENSMUST00000156585
ENSMUST00000051950,ENSMUST00000040202
ENSMUST00000047404,ENSMUST00000041769
ENSMUST00000023750,ENSMUST00000113796
ENSMUST00000003681,ENSMUST00000019512
ENSMUST00000105651,ENSMUST00000046893
ENSMUST00000077706,ENSMUST00000107014
ENSMUST00000102780,ENSMUST00000025696
ENSMUST00000047037,ENSMUST00000096452
ENSMUST00000096332,ENSMUST00000170883
ENSMUST00000020174,ENSMUST00000030698
ENSMUST00000097591,ENSMUST00000094715
ENSMUST00000023774,ENSMUST00000027368
ENSMUST00000117386,ENSMUST00000106426
ENSMUST00000039046,ENSMUST00000027061
ENSMUST00000042281,ENSMUST00000168612
ENSMUST00000002837,ENSMUST00000034698
ENSMUST00000110160,ENSMUST00000041890
ENSMUST00000001583,ENSMUST00000093454,ENSMUST00000052135
ENSMUST00000029116,ENSMUST00000061280
ENSMUST00000005607,ENSMUST00000020004
ENSMUST00000048432,ENSMUST00000105286
ENSMUST00000195324,ENSMUST00000191107
ENSMUST00000033088,ENSMUST00000167496
ENSMUST00000050916,ENSMUST00000109241
ENSMUST00000087212,ENSMUST00000020679,ENSMUST00000117812
ENSMUST00000021592,ENSMUST00000102691
ENSMUST00000026879,ENSMUST00000109421
ENSMUST00000034648,ENSMUST00000024829
ENSMUST00000107165,ENSMUST00000057207
ENSMUST00000067530,ENSMUST00000024897
ENSMUST00000064364,ENSMUST00000015622
ENSMUST00000046022,ENSMUST00000022281
ENSMUST00000010899,ENSMUST00000049461
ENSMUST00000060500,ENSMUST00000108611
ENSMUST00000028764,ENSMUST00000046001
ENSMUST00000115011,ENSMUST00000021940
ENSMUST00000033051,ENSMUST00000033053
ENSMUST00000163837,ENSMUST00000053543
ENSMUST00000042923,ENSMUST00000106048,ENSMUST00000072965
ENSMUST00000038598,ENSMUST00000169314
ENSMUST00000062069,ENSMUST00000035065
ENSMUST00000179869,ENSMUST00000090746
ENSMUST00000015877,ENSMUST00000094028
ENSMUST00000105852,ENSMUST00000027036
ENSMUST00000097999,ENSMUST00000045329,ENSMUST00000097622
ENSMUST00000020884,ENSMUST00000022904
ENSMUST00000050714,ENSMUST00000169237
ENSMUST00000062678,ENSMUST00000081339
ENSMUST00000154364,ENSMUST00000125476
ENSMUST00000073128,ENSMUST00000140002
ENSMUST00000025196,ENSMUST00000022803
ENSMUST00000089860,ENSMUST00000040506,ENSMUST00000062883
ENSMUST00000126390,ENSMUST00000101102
ENSMUST00000093029,ENSMUST00000010267
ENSMUST00000058383,ENSMUST00000041314
ENSMUST00000036904,ENSMUST00000019333
ENSMUST00000038584,ENSMUST00000106941
ENSMUST00000160292,ENSMUST00000025434
ENSMUST00000115118,ENSMUST00000016680
ENSMUST00000167085,ENSMUST00000063517
ENSMUST00000060719,ENSMUST00000049023
ENSMUST00000063838,ENSMUST00000069066
ENSMUST00000003369,ENSMUST00000109795
ENSMUST00000003038,ENSMUST00000166972
ENSMUST00000028100,ENSMUST00000092123
ENSMUST00000146150,ENSMUST00000166115,ENSMUST00000021738
ENSMUST00000020909,ENSMUST00000022867
ENSMUST00000015435,ENSMUST00000059515
ENSMUST00000121863,ENSMUST00000079205
ENSMUST00000075181,ENSMUST00000064883
ENSMUST00000109856,ENSMUST00000112830
ENSMUST00000031009,ENSMUST00000020537
ENSMUST00000096000,ENSMUST00000066594
ENSMUST00000031104,ENSMUST00000038900
ENSMUST00000098346,ENSMUST00000086723
ENSMUST00000110442,ENSMUST00000022246,ENSMUST00000020568
ENSMUST00000059115,ENSMUST00000085558
ENSMUST00000066058,ENSMUST00000108190
ENSMUST00000074300,ENSMUST00000106581
ENSMUST00000200298,ENSMUST00000179521
ENSMUST00000095487,ENSMUST00000061469
ENSMUST00000059049,ENSMUST00000058667
ENSMUST00000112682,ENSMUST00000019226
ENSMUST00000011623,ENSMUST00000102787
ENSMUST00000024733,ENSMUST00000034441
ENSMUST00000046463,ENSMUST00000172170
ENSMUST00000114471,ENSMUST00000037644
ENSMUST00000097724,ENSMUST00000030849
ENSMUST00000079996,ENSMUST00000027394
ENSMUST00000177456,ENSMUST00000038696
ENSMUST00000081079,ENSMUST00000184973
ENSMUST00000034060,ENSMUST00000072008
ENSMUST00000192866,ENSMUST00000066646
ENSMUST00000029666,ENSMUST00000025833
ENSMUST00000032931,ENSMUST00000043437
ENSMUST00000034567,ENSMUST00000011058
ENSMUST00000125249,ENSMUST00000064547
ENSMUST00000034470,ENSMUST00000092473
ENSMUST00000041369,ENSMUST00000065562
ENSMUST00000030279,ENSMUST00000065005
ENSMUST00000077954,ENSMUST00000077221
ENSMUST00000067936,ENSMUST00000032344
ENSMUST00000024857,ENSMUST00000150384
ENSMUST00000107187,ENSMUST00000049031
ENSMUST00000055490,ENSMUST00000114099
ENSMUST00000030795,ENSMUST00000003319
ENSMUST00000033096,ENSMUST00000183175
ENSMUST00000050120,ENSMUST00000170111
ENSMUST00000113607,ENSMUST00000048774
ENSMUST00000178384,ENSMUST00000089236
ENSMUST00000079847,ENSMUST00000022706
ENSMUST00000037633,ENSMUST00000109554
ENSMUST00000033611,ENSMUST00000015486
ENSMUST00000179802,ENSMUST00000035007
ENSMUST00000032372,ENSMUST00000094557
ENSMUST00000061070,ENSMUST00000172136
ENSMUST00000051118,ENSMUST00000014321
ENSMUST00000105287,ENSMUST00000169489
ENSMUST00000049053,ENSMUST00000191307
ENSMUST00000029740,ENSMUST00000047203
ENSMUST00000023478,ENSMUST00000002011
ENSMUST00000023330,ENSMUST00000093389
ENSMUST00000052999,ENSMUST00000021913
ENSMUST00000025403,ENSMUST00000065938
ENSMUST00000020898,ENSMUST00000042101
ENSMUST00000034136,ENSMUST00000023203
ENSMUST00000159780,ENSMUST00000030533
ENSMUST00000030787,ENSMUST00000024518
ENSMUST00000045866,ENSMUST00000020270
ENSMUST00000025053,ENSMUST00000078090
ENSMUST00000059472,ENSMUST00000047286
ENSMUST00000046168,ENSMUST00000111063
ENSMUST00000047666,ENSMUST00000102783
ENSMUST00000031090,ENSMUST00000114276
ENSMUST00000087315,ENSMUST00000043674
ENSMUST00000099441,ENSMUST00000150285
ENSMUST00000026050,ENSMUST00000056159
ENSMUST00000092888,ENSMUST00000021907
ENSMUST00000037302,ENSMUST00000124036
ENSMUST00000117661,ENSMUST00000033289
ENSMUST00000137768,ENSMUST00000026452
ENSMUST00000025811,ENSMUST00000032809
ENSMUST00000043338,ENSMUST00000154553
ENSMUST00000133010,ENSMUST00000170356
ENSMUST00000160973,ENSMUST00000159747
ENSMUST00000086461,ENSMUST00000115338
ENSMUST00000036136,ENSMUST00000036737
ENSMUST00000100303,ENSMUST00000164826
ENSMUST00000035625,ENSMUST00000029905
ENSMUST00000001592,ENSMUST00000002845,ENSMUST00000007130
ENSMUST00000151952,ENSMUST00000041725
ENSMUST00000120009,ENSMUST00000119932
ENSMUST00000042166,ENSMUST00000168767
ENSMUST00000069044,ENSMUST00000100538
ENSMUST00000090046,ENSMUST00000110325
ENSMUST00000159572,ENSMUST00000005069
ENSMUST00000028944,ENSMUST00000103142
ENSMUST00000079746,ENSMUST00000169570
ENSMUST00000049032,ENSMUST00000105964
ENSMUST00000028389,ENSMUST00000002883
ENSMUST00000166592,ENSMUST00000109401
ENSMUST00000167087,ENSMUST00000033880
ENSMUST00000182816,ENSMUST00000032907
ENSMUST00000019615,ENSMUST00000050148
ENSMUST00000047208,ENSMUST00000112885
ENSMUST00000102747,ENSMUST00000138977
ENSMUST00000111327,ENSMUST00000093552
ENSMUST00000026831,ENSMUST00000017836
ENSMUST00000099195,ENSMUST00000169404
ENSMUST00000073945,ENSMUST00000033074
ENSMUST00000022698,ENSMUST00000089651
ENSMUST00000120120,ENSMUST00000029970
ENSMUST00000193734,ENSMUST00000088217
ENSMUST00000061030,ENSMUST00000038730
ENSMUST00000092298,ENSMUST00000162431
ENSMUST00000022378,ENSMUST00000071973
ENSMUST00000081726,ENSMUST00000063433
ENSMUST00000109384,ENSMUST00000047348
ENSMUST00000032196,ENSMUST00000027684
ENSMUST00000058702,ENSMUST00000111299
ENSMUST00000062991,ENSMUST00000031099
ENSMUST00000027766,ENSMUST00000108378
ENSMUST00000073339,ENSMUST00000058578
ENSMUST00000110005,ENSMUST00000056950
ENSMUST00000026013,ENSMUST00000040820
ENSMUST00000154169,ENSMUST00000176104
ENSMUST00000001790,ENSMUST00000100314
ENSMUST00000022271,ENSMUST00000072948
ENSMUST00000162280,ENSMUST00000080780
ENSMUST00000002891,ENSMUST00000119787
ENSMUST00000101165,ENSMUST00000162503
ENSMUST00000028129,ENSMUST00000045702
ENSMUST00000027149,ENSMUST00000050077
ENSMUST00000028815,ENSMUST00000025212
ENSMUST00000025076,ENSMUST00000103223
ENSMUST00000039784,ENSMUST00000010795
ENSMUST00000065767,ENSMUST00000037853
ENSMUST00000058232,ENSMUST00000030014
ENSMUST00000026297,ENSMUST00000037739
ENSMUST00000114160,ENSMUST00000039605
ENSMUST00000023370,ENSMUST00000119129
ENSMUST00000097420,ENSMUST00000179728
ENSMUST00000018744,ENSMUST00000026470
ENSMUST00000066379,ENSMUST00000032172
ENSMUST00000005798,ENSMUST00000110030
ENSMUST00000037596,ENSMUST00000115513
ENSMUST00000187839,ENSMUST00000016072
ENSMUST00000099349,ENSMUST00000066285
ENSMUST00000080202,ENSMUST00000035672
ENSMUST00000066778,ENSMUST00000031081
ENSMUST00000047226,ENSMUST00000034141
ENSMUST00000041920,ENSMUST00000029717
ENSMUST00000197850,ENSMUST00000068641
ENSMUST00000007708,ENSMUST00000174628
ENSMUST00000174259,ENSMUST00000161807
ENSMUST00000063492,ENSMUST00000092623
ENSMUST00000048615,ENSMUST00000095925
ENSMUST00000106407,ENSMUST00000108533
ENSMUST00000165540,ENSMUST00000003554
ENSMUST00000020980,ENSMUST00000022901
ENSMUST00000051867,ENSMUST00000020203
ENSMUST00000016088,ENSMUST00000020699
ENSMUST00000021040,ENSMUST00000031402
ENSMUST00000199754,ENSMUST00000065169
ENSMUST00000040008,ENSMUST00000020550
ENSMUST00000021539,ENSMUST00000109504
ENSMUST00000121391,ENSMUST00000200401
ENSMUST00000106655,ENSMUST00000195235
ENSMUST00000051806,ENSMUST00000109837
ENSMUST00000018430,ENSMUST00000174576
ENSMUST00000118144,ENSMUST00000042485
ENSMUST00000164235,ENSMUST00000119664
ENSMUST00000030145,ENSMUST00000115056
ENSMUST00000028656,ENSMUST00000028653
ENSMUST00000065758,ENSMUST00000019354
ENSMUST00000033634,ENSMUST00000035779
ENSMUST00000169479,ENSMUST00000043227
ENSMUST00000034834,ENSMUST00000047111
ENSMUST00000021728,ENSMUST00000077997
ENSMUST00000177390,ENSMUST00000059680
ENSMUST00000150602,ENSMUST00000078170
ENSMUST00000197238,ENSMUST00000029270
ENSMUST00000183130,ENSMUST00000074233
ENSMUST00000067469,ENSMUST00000060196
ENSMUST00000014684,ENSMUST00000171912
ENSMUST00000172307,ENSMUST00000111331
ENSMUST00000033333,ENSMUST00000117950
ENSMUST00000028382,ENSMUST00000111755
ENSMUST00000025397,ENSMUST00000045068
ENSMUST00000027587,ENSMUST00000169707
ENSMUST00000123572,ENSMUST00000025840
ENSMUST00000110111,ENSMUST00000062149
ENSMUST00000064444,ENSMUST00000041374
ENSMUST00000163623,ENSMUST00000166232
ENSMUST00000102825,ENSMUST00000102826
ENSMUST00000109875,ENSMUST00000090057
ENSMUST00000061611,ENSMUST00000025702
ENSMUST00000076052,ENSMUST00000028332
ENSMUST00000068830,ENSMUST00000057188
ENSMUST00000113972,ENSMUST00000108583
ENSMUST00000102759,ENSMUST00000102960
ENSMUST00000085758,ENSMUST00000057927
ENSMUST00000040967,ENSMUST00000087951
ENSMUST00000032629,ENSMUST00000093165
