# Supplementary material for: Both Maintenance and Avoidance of RNA-Binding Protein Interactions Constrain Coding Sequence Evolution
Source: Mol Biol Evol. 2017 Jan 30;34(5):1110–26. doi: 10.1093/molbev/msx061 (PMC5400389; doi:10.1093/molbev/msx061)
Supplement: Supplementary Data [file msx061_Supp.zip › Additional File 3.txt]

#Each line contains one putative paralogous family.
ENSG00000177151,ENSG00000177212,ENSG00000170605,ENSG00000205030,ENSG00000149133,ENSG00000182634,ENSG00000196936,ENSG00000197938,ENSG00000155249,ENSG00000171944,ENSG00000255012,ENSG00000176299,ENSG00000254737,ENSG00000150261,ENSG00000176922,ENSG00000179919,ENSG00000197403,ENSG00000204695,ENSG00000236981,ENSG00000186117,ENSG00000221931,ENSG00000273547,ENSG00000167822,ENSG00000175393,ENSG00000205497,ENSG00000205496,ENSG00000274102,ENSG00000168124,ENSG00000198965,ENSG00000196661,ENSG00000206536,ENSG00000172365,ENSG00000170929,ENSG00000171561,ENSG00000254834,ENSG00000176495,ENSG00000277556,ENSG00000197887,ENSG00000203663,ENSG00000172519,ENSG00000197532,ENSG00000171942,ENSG00000221989,ENSG00000196778,ENSG00000278566,ENSG00000172320,ENSG00000196341,ENSG00000221933,ENSG00000198657,ENSG00000167825,ENSG00000172464,ENSG00000169208,ENSG00000198128,ENSG00000172154,ENSG00000171014,ENSG00000196240,ENSG00000204293,ENSG00000182652,ENSG00000176900,ENSG00000276119,ENSG00000172377,ENSG00000255713,ENSG00000188340,ENSG00000148215,ENSG00000176742,ENSG00000177201,ENSG00000181074,ENSG00000174339,ENSG00000166884,ENSG00000176253,ENSG00000183303,ENSG00000170782,ENSG00000197790,ENSG00000184140,ENSG00000165762,ENSG00000165202,ENSG00000176893,ENSG00000197454,ENSG00000175619,ENSG00000182083,ENSG00000196099,ENSG00000176230,ENSG00000213215,ENSG00000198283,ENSG00000176231,ENSG00000186943,ENSG00000172324,ENSG00000188000,ENSG00000179626,ENSG00000188124,ENSG00000197125,ENSG00000176269,ENSG00000189181,ENSG00000237388,ENSG00000186440,ENSG00000198967,ENSG00000170953,ENSG00000230178,ENSG00000172457,ENSG00000177462,ENSG00000221813,ENSG00000182613,ENSG00000175398
ENSG00000168875,ENSG00000172238,ENSG00000176887,ENSG00000125285,ENSG00000177432,ENSG00000176165,ENSG00000181449,ENSG00000119669,ENSG00000186564,ENSG00000170604,ENSG00000204612,ENSG00000124766,ENSG00000134595,ENSG00000187140,ENSG00000179772,ENSG00000245848,ENSG00000178919,ENSG00000176692
ENSG00000120289,ENSG00000198934,ENSG00000182636,ENSG00000185115,ENSG00000187601,ENSG00000177383
ENSG00000212724,ENSG00000204873,ENSG00000212721,ENSG00000221852,ENSG00000182591,ENSG00000180386,ENSG00000221880,ENSG00000241595,ENSG00000212933,ENSG00000170950
ENSG00000184270,ENSG00000276368,ENSG00000184260,ENSG00000277075,ENSG00000181218,ENSG00000278463,ENSG00000274997
ENSG00000181408,ENSG00000173080,ENSG00000162881,ENSG00000130943,ENSG00000170128,ENSG00000182631,ENSG00000120436,ENSG00000175514,ENSG00000125522,ENSG00000132671,ENSG00000183729
ENSG00000154165,ENSG00000186912
ENSG00000198944,ENSG00000187808
ENSG00000182584,ENSG00000181786,ENSG00000148156,ENSG00000169067,ENSG00000169717,ENSG00000187003
ENSG00000124575,ENSG00000184357,ENSG00000184897,ENSG00000124610,ENSG00000168298
ENSG00000143105,ENSG00000162975,ENSG00000177272,ENSG00000130037
ENSG00000181541,ENSG00000180660
ENSG00000177606,ENSG00000171223
ENSG00000165572,ENSG00000120696
ENSG00000150594,ENSG00000274286,ENSG00000179546,ENSG00000135312,ENSG00000169676,ENSG00000169252
ENSG00000156284,ENSG00000178015,ENSG00000213937,ENSG00000165215,ENSG00000156282
ENSG00000185112,ENSG00000183114,ENSG00000273604
ENSG00000189241,ENSG00000180543
ENSG00000179673,ENSG00000177519
ENSG00000186288,ENSG00000184388,ENSG00000151846
ENSG00000236637,ENSG00000186803
ENSG00000177468,ENSG00000180828
ENSG00000132446,ENSG00000181867
ENSG00000121377,ENSG00000121318
ENSG00000182308,ENSG00000176566
ENSG00000196659,ENSG00000197557
