# Supplementary material for: Both Maintenance and Avoidance of RNA-Binding Protein Interactions Constrain Coding Sequence Evolution
Source: Mol Biol Evol. 2017 Jan 30;34(5):1110–26. doi: 10.1093/molbev/msx061 (PMC5400389; doi:10.1093/molbev/msx061)
Supplement: Supplementary Data [file msx061_Supp.zip › Additional File 4.xlsx]

## Sheet: Sheet1
gene	raw density	ND
ENSG00000173409	0.556373	0.0825479
ENSG00000161610	0.578283	0.290977
ENSG00000117620	0.540761	0.0169509
ENSG00000105865	0.528302	-0.0132371
ENSG00000121005	0.497671	-0.0406185
ENSG00000143811	0.53271	0.0927239
ENSG00000183779	0.553864	0.149431
ENSG00000168209	0.567954	0.18993
ENSG00000120314	0.592014	0.197289
ENSG00000087245	0.560767	0.106429
ENSG00000018510	0.502782	-0.0526404
ENSG00000262304	0.616667	0.231628
ENSG00000142319	0.630703	0.342461
ENSG00000180035	0.577275	0.139042
ENSG00000141448	0.580537	0.207472
ENSG00000188822	0.603878	0.256817
ENSG00000114978	0.563748	0.0732218
ENSG00000144063	0.458874	-0.0775068
ENSG00000104133	0.579514	0.101883
ENSG00000104419	0.583966	0.165015
ENSG00000151090	0.566038	0.088056
ENSG00000158773	0.574491	0.141711
ENSG00000171222	0.511111	0.0625642
ENSG00000040731	0.564005	0.0553602
ENSG00000113721	0.598314	0.202072
ENSG00000040531	0.55611	0.151417
ENSG00000196263	0.547581	0.00518205
ENSG00000073910	0.561823	0.0787271
ENSG00000261052	0.587196	0.160526
ENSG00000135502	0.58747	0.244197
ENSG00000109475	0.5	-0.03457
ENSG00000127511	0.644311	0.283957
ENSG00000119335	0.624284	0.104527
ENSG00000137124	0.605534	0.216871
ENSG00000132326	0.596338	0.163265
ENSG00000059769	0.569714	0.0834921
ENSG00000125818	0.577206	0.13304
ENSG00000101255	0.610535	0.244361
ENSG00000162614	0.632643	0.0913641
ENSG00000132972	0.524425	-0.0411031
ENSG00000112624	0.553704	0.0779119
ENSG00000151065	0.573355	0.115932
ENSG00000112697	0.520258	-0.0265485
ENSG00000148834	0.517906	-0.0174866
ENSG00000117399	0.497333	0.00140142
ENSG00000111737	0.648515	0.281387
ENSG00000111229	0.515829	-0.0551912
ENSG00000163444	0.566755	0.110134
ENSG00000109756	0.584444	0.106468
ENSG00000141985	0.600723	0.174546
ENSG00000155511	0.557979	0.081225
ENSG00000157766	0.641907	0.260357
ENSG00000111536	0.606589	0.154828
ENSG00000165914	0.575829	0.131159
ENSG00000139597	0.560109	0.0434057
ENSG00000163521	0.547583	0.0642128
ENSG00000173166	0.564083	0.0820487
ENSG00000156983	0.602512	0.181674
ENSG00000134107	0.60452	0.184977
ENSG00000109466	0.589186	0.131761
ENSG00000006059	0.539918	0.093645
ENSG00000115758	0.51443	-0.00337706
ENSG00000174944	0.593904	0.168667
ENSG00000117479	0.550201	0.126656
ENSG00000171793	0.5625	0.0743172
ENSG00000198574	0.506266	-0.0586963
ENSG00000186532	0.570186	0.126239
ENSG00000220205	0.67507	0.390476
ENSG00000168658	0.570914	0.0863938
ENSG00000170835	0.619551	0.238313
ENSG00000078246	0.553785	0.0767584
ENSG00000100422	0.584882	0.18784
ENSG00000126858	0.582852	0.0879534
ENSG00000143761	0.6337	0.282588
ENSG00000100650	0.483516	-0.0926359
ENSG00000006659	0.607495	0.217295
ENSG00000198498	0.596405	0.0890321
ENSG00000184986	0.589583	0.325766
ENSG00000278535	0.52235	0.0647659
ENSG00000100426	0.569681	0.13401
ENSG00000163376	0.567553	0.0639148
ENSG00000169744	0.587344	0.103719
ENSG00000275700	0.559715	0.041692
ENSG00000167196	0.579208	0.131981
ENSG00000141564	0.590319	0.190548
ENSG00000140285	0.622222	0.157378
ENSG00000184436	0.613978	0.23596
ENSG00000171862	0.537129	-0.0260032
ENSG00000141579	0.5907	0.141081
ENSG00000160959	0.606613	0.303427
ENSG00000135631	0.556065	0.134386
ENSG00000164038	0.579306	0.145091
ENSG00000129170	0.504274	0.00167738
ENSG00000005100	0.567326	0.126162
ENSG00000185352	0.61935	0.223135
ENSG00000169760	0.583333	0.105357
ENSG00000119953	0.574616	0.0595155
ENSG00000142303	0.589372	0.213899
ENSG00000112715	0.642346	0.279673
ENSG00000177409	0.533123	-0.0262064
ENSG00000144191	0.614211	0.219801
ENSG00000091732	0.564612	0.105501
ENSG00000178038	0.655486	0.351522
ENSG00000040487	0.624429	0.344271
ENSG00000176463	0.576653	0.198989
ENSG00000204681	0.54158	0.0838383
ENSG00000142733	0.623222	0.286967
ENSG00000204859	0.615868	0.24275
ENSG00000178033	0.580645	0.161001
ENSG00000142409	0.604874	0.283187
ENSG00000127022	0.558741	0.0297146
ENSG00000176040	0.577409	0.140319
ENSG00000188807	0.569215	0.192076
ENSG00000163812	0.573852	0.140543
ENSG00000136273	0.551601	0.0412188
ENSG00000130813	0.618721	0.233528
ENSG00000170162	0.560797	0.139661
ENSG00000158604	0.580409	0.20113
ENSG00000266524	0.533751	0.0805906
ENSG00000115556	0.572746	0.129883
ENSG00000061656	0.56621	0.138365
ENSG00000136261	0.572222	0.0946716
ENSG00000149050	0.563976	0.0551482
ENSG00000130787	0.65014	0.306504
ENSG00000169981	0.575126	0.0754732
ENSG00000119630	0.665165	0.413718
ENSG00000142615	0.533333	0.127887
ENSG00000166396	0.55993	0.0787632
ENSG00000166033	0.529453	0.0681117
ENSG00000036054	0.585714	0.112425
ENSG00000071189	0.52888	-0.0343173
ENSG00000126067	0.470297	-0.0916566
ENSG00000112306	0.538847	0.0327403
ENSG00000038382	0.564773	0.097255
ENSG00000197442	0.56	0.0560922
ENSG00000189114	0.596059	0.258219
ENSG00000168517	0.577236	0.127378
ENSG00000147799	0.61435	0.238258
ENSG00000135744	0.589163	0.209326
ENSG00000013523	0.600596	0.208659
ENSG00000138795	0.655	0.266533
ENSG00000004975	0.602442	0.214675
ENSG00000138771	0.577533	0.135104
ENSG00000169403	0.584062	0.236114
ENSG00000078070	0.555096	0.0566104
ENSG00000143502	0.540394	0.0732883
ENSG00000115946	0.552042	0.0343125
ENSG00000141756	0.603202	0.221886
ENSG00000234545	0.63172	0.120964
ENSG00000106636	0.489112	-0.0476625
ENSG00000102038	0.544351	-0.00895735
ENSG00000023041	0.570048	0.0798609
ENSG00000218891	0.589698	0.220093
ENSG00000067225	0.583333	0.173416
ENSG00000146457	0.572628	0.0916227
ENSG00000091986	0.601472	0.144403
ENSG00000150687	0.546007	0.065116
ENSG00000117543	0.595571	0.12057
ENSG00000163380	0.604872	0.108883
ENSG00000169118	0.601541	0.136734
ENSG00000185551	0.574297	0.180337
ENSG00000178301	0.582108	0.23714
ENSG00000204580	0.586594	0.205943
ENSG00000113194	0.646487	0.222337
ENSG00000115540	0.553097	0.0389251
ENSG00000137876	0.469512	-0.146199
ENSG00000083812	0.61432	0.257402
ENSG00000019144	0.591679	0.181391
ENSG00000176979	0.504237	-0.0644151
ENSG00000177191	0.600503	0.252106
ENSG00000205639	0.622442	0.31863
ENSG00000060339	0.602375	0.0948555
ENSG00000037749	0.513315	-0.00113824
ENSG00000198704	0.573152	0.141974
ENSG00000137473	0.560425	0.0463428
ENSG00000141736	0.611996	0.229389
ENSG00000160999	0.566568	0.169488
ENSG00000116406	0.591283	0.10345
ENSG00000197256	0.59845	0.221088
ENSG00000124788	0.631944	0.276748
ENSG00000048028	0.561843	0.0711302
ENSG00000100196	0.529412	0.068129
ENSG00000140564	0.560168	0.139957
ENSG00000077254	0.53199	-0.0140064
ENSG00000183726	0.548523	0.0664523
ENSG00000107140	0.556087	0.12657
ENSG00000130640	0.591121	0.200143
ENSG00000004487	0.533257	0.0281665
ENSG00000155115	0.546729	0.00367155
ENSG00000155926	0.611987	0.190559
ENSG00000119414	0.533528	0.00982046
ENSG00000168710	0.497803	-0.0118208
ENSG00000131725	0.539752	-0.0108314
ENSG00000188641	0.512995	-0.018839
ENSG00000162755	0.585714	0.200644
ENSG00000106336	0.659666	0.335967
ENSG00000163162	0.53616	0.067621
ENSG00000139537	0.599732	0.101289
ENSG00000100084	0.583824	0.178349
ENSG00000185222	0.631746	0.104463
ENSG00000048707	0.554872	0.0584523
ENSG00000147872	0.589041	0.16387
ENSG00000164045	0.580317	0.112105
ENSG00000240654	0.607784	0.172349
ENSG00000204120	0.620524	0.176577
ENSG00000180613	0.586885	0.241814
ENSG00000160741	0.603266	0.209254
ENSG00000072501	0.567261	0.0610911
ENSG00000170340	0.553601	0.0464258
ENSG00000116191	0.553082	0.0236918
ENSG00000182511	0.614824	0.257104
ENSG00000138780	0.575184	0.0862075
ENSG00000125931	0.60303	0.229294
ENSG00000198471	0.644543	0.37901
ENSG00000136931	0.61039	0.253174
ENSG00000161031	0.626772	0.286878
ENSG00000142657	0.582645	0.13622
ENSG00000248592	0.592493	0.177237
ENSG00000115896	0.562956	0.062251
ENSG00000080298	0.515111	0.000227834
ENSG00000148356	0.559853	0.0967642
ENSG00000138162	0.621454	0.201567
ENSG00000069812	0.6341	0.360885
ENSG00000135069	0.522013	0.017465
ENSG00000151779	0.546234	0.0414579
ENSG00000049768	0.611233	0.25442
ENSG00000189409	0.59335	0.241345
ENSG00000114353	0.635768	0.266267
ENSG00000181788	0.56	0.131705
ENSG00000166670	0.581412	0.112997
ENSG00000154096	0.565844	0.169347
ENSG00000119535	0.626543	0.267896
ENSG00000166598	0.604478	0.101473
ENSG00000169218	0.588384	0.233875
ENSG00000138759	0.586073	0.176535
ENSG00000125505	0.630021	0.321598
ENSG00000115761	0.540397	-0.0203516
ENSG00000138081	0.547773	0.0278268
ENSG00000162542	0.571129	0.159948
ENSG00000114019	0.618934	0.25405
ENSG00000126768	0.594918	0.250849
ENSG00000148400	0.589984	0.220781
ENSG00000124237	0.548309	0.0870658
ENSG00000137558	0.491634	-0.0419294
ENSG00000136244	0.541471	0.036729
ENSG00000168056	0.62909	0.306784
ENSG00000162396	0.55042	0.0898079
ENSG00000072786	0.591675	0.139859
ENSG00000122121	0.571852	0.138229
ENSG00000172568	0.613333	0.246211
ENSG00000140025	0.613821	0.148857
ENSG00000182324	0.559115	0.17949
ENSG00000165072	0.581271	0.114775
ENSG00000101849	0.545559	0.077558
ENSG00000168096	0.592593	0.188898
ENSG00000166794	0.612903	0.208077
ENSG00000108576	0.576862	0.177378
ENSG00000197275	0.556897	0.0296125
ENSG00000112167	0.581522	0.155549
ENSG00000240891	0.581699	0.144977
ENSG00000105447	0.606264	0.239809
ENSG00000085276	0.574601	0.0775249
ENSG00000078900	0.577185	0.152671
ENSG00000126337	0.592593	0.201364
ENSG00000182674	0.604532	0.155831
ENSG00000081087	0.60995	0.23346
ENSG00000100934	0.535683	0.0184791
ENSG00000198740	0.622186	0.182969
ENSG00000115484	0.503704	-0.0461116
ENSG00000197565	0.565379	0.101533
ENSG00000120709	0.592875	0.211983
ENSG00000164938	0.600277	0.178179
ENSG00000274180	0.584795	0.243472
ENSG00000141447	0.593761	0.115036
ENSG00000112799	0.498978	-0.0142051
ENSG00000134594	0.561625	0.118225
ENSG00000077157	0.608681	0.160347
ENSG00000180787	0.579854	0.0528203
ENSG00000079999	0.5808	0.201683
ENSG00000163754	0.554606	0.0774769
ENSG00000142330	0.648836	0.351015
ENSG00000163596	0.533471	0.00261354
ENSG00000164930	0.529939	0.011713
ENSG00000164011	0.530591	0.028895
ENSG00000023191	0.588023	0.258853
ENSG00000229859	0.586118	0.192924
ENSG00000121680	0.619597	0.306038
ENSG00000164754	0.542194	-0.0143778
ENSG00000058668	0.535655	0.0594761
ENSG00000154655	0.558226	0.0576688
ENSG00000172071	0.553865	0.054416
ENSG00000065150	0.534648	0.0122219
ENSG00000131435	0.579053	0.191421
ENSG00000132383	0.574824	0.102852
ENSG00000129696	0.521938	0.00345228
ENSG00000139973	0.553664	0.0704812
ENSG00000100916	0.561728	0.0178003
ENSG00000266028	0.577425	0.113862
ENSG00000236287	0.545149	0.0175174
ENSG00000100445	0.604167	0.200972
ENSG00000119147	0.557047	0.0965685
ENSG00000107902	0.525215	0.0778664
ENSG00000215472	0.494905	-0.0596539
ENSG00000105771	0.557262	0.105298
ENSG00000171148	0.575828	0.108794
ENSG00000135047	0.606786	0.166901
ENSG00000187764	0.615295	0.218674
ENSG00000166971	0.552154	0.0502004
ENSG00000176472	0.578744	0.152131
ENSG00000120049	0.585082	0.151051
ENSG00000169344	0.56715	0.162188
ENSG00000099284	0.607685	0.180113
ENSG00000140284	0.618894	0.206903
ENSG00000170477	0.584133	0.163962
ENSG00000136100	0.608958	0.135493
ENSG00000109184	0.537092	-0.00386164
ENSG00000183733	0.587879	0.170437
ENSG00000168385	0.542401	0.0192297
ENSG00000185046	0.589538	0.111601
ENSG00000140153	0.549212	0.0673419
ENSG00000115085	0.608602	0.244763
ENSG00000111530	0.565665	0.0602748
ENSG00000077498	0.556604	0.0730316
ENSG00000106804	0.568475	0.0569446
ENSG00000111203	0.61756	0.271158
ENSG00000167721	0.556108	0.0491769
ENSG00000106772	0.579152	0.0913097
ENSG00000083782	0.592363	0.0987854
ENSG00000182400	0.528302	0.0130898
ENSG00000138674	0.592119	0.143402
ENSG00000169764	0.581081	0.0925114
ENSG00000124767	0.511712	-0.0584428
ENSG00000171747	0.626543	0.268964
ENSG00000149596	0.544237	0.100595
ENSG00000126261	0.553822	0.0288304
ENSG00000008294	0.555976	0.0594681
ENSG00000165525	0.586506	0.0597035
ENSG00000078618	0.564754	0.0682706
ENSG00000077150	0.618942	0.236631
ENSG00000161958	0.560472	0.166729
ENSG00000253117	0.619247	0.245905
ENSG00000125821	0.612698	0.193008
ENSG00000140443	0.627437	0.232997
ENSG00000146166	0.567974	0.0654119
ENSG00000113088	0.503145	-0.0269439
ENSG00000113328	0.523649	-0.0154563
ENSG00000141526	0.608727	0.339632
ENSG00000119280	0.611789	0.221821
ENSG00000138640	0.56901	0.0577733
ENSG00000132677	0.620189	0.31122
ENSG00000138400	0.617855	0.172286
ENSG00000123472	0.528409	0.0452629
ENSG00000174238	0.589176	0.10796
ENSG00000075624	0.567376	0.1472
ENSG00000166025	0.602229	0.157972
ENSG00000066629	0.559681	0.108579
ENSG00000122484	0.546493	-0.000240738
ENSG00000167378	0.573184	0.213484
ENSG00000248333	0.65871	0.249518
ENSG00000129691	0.533121	-0.00200195
ENSG00000169018	0.557856	0.0766622
ENSG00000259030	0.555789	0.077661
ENSG00000075413	0.571429	0.0802727
ENSG00000139352	0.609001	0.305542
ENSG00000124713	0.581081	0.195394
ENSG00000175449	0.57188	0.0849725
ENSG00000167861	0.621884	0.27205
ENSG00000149657	0.587219	0.151871
ENSG00000077514	0.562455	0.0617714
ENSG00000134243	0.564904	0.111564
ENSG00000171700	0.58104	0.203362
ENSG00000166333	0.561295	0.107504
ENSG00000257727	0.508197	-0.0219895
ENSG00000232040	0.543489	0.0019181
ENSG00000113946	0.610022	0.217132
ENSG00000154309	0.591475	0.155906
ENSG00000063176	0.62249	0.308257
ENSG00000127419	0.619802	0.323727
ENSG00000144843	0.613594	0.202151
ENSG00000140022	0.591024	0.151549
ENSG00000111605	0.551217	0.0429784
ENSG00000078114	0.5608	0.0062001
ENSG00000100379	0.627329	0.304542
ENSG00000140830	0.5	-0.0617768
ENSG00000124134	0.572423	0.22665
ENSG00000158079	0.548002	0.0632957
ENSG00000122547	0.61462	0.211893
ENSG00000197702	0.603713	0.164288
ENSG00000168702	0.546739	0.0338132
ENSG00000183020	0.565002	0.130935
ENSG00000118298	0.567061	0.123095
ENSG00000170324	0.576336	0.136751
ENSG00000149575	0.623457	0.254467
ENSG00000157168	0.581903	0.108493
ENSG00000105778	0.534155	0.0180508
ENSG00000149926	0.68	0.484889
ENSG00000183862	0.57193	0.128561
ENSG00000165929	0.553971	0.0211156
ENSG00000107447	0.564706	0.0554657
ENSG00000171724	0.564286	0.121105
ENSG00000072133	0.561215	0.0486609
ENSG00000183628	0.660633	0.356474
ENSG00000167720	0.595308	0.167631
ENSG00000083097	0.556856	0.0566519
ENSG00000181555	0.577908	0.0678884
ENSG00000198003	0.620805	0.213311
ENSG00000184564	0.556611	0.0331975
ENSG00000148444	0.545918	0.027588
ENSG00000101958	0.523915	-0.0162811
ENSG00000183644	0.529611	0.00206817
ENSG00000164941	0.548193	0.0220853
ENSG00000174227	0.58706	0.178052
ENSG00000103202	0.581197	0.206744
ENSG00000135249	0.552753	0.0399622
ENSG00000110237	0.585594	0.187493
ENSG00000105879	0.566396	0.0808868
ENSG00000156510	0.576616	0.138741
ENSG00000128191	0.55168	0.0638598
ENSG00000117245	0.607443	0.224388
ENSG00000055732	0.519254	-0.0178371
ENSG00000125877	0.553846	0.103839
ENSG00000197959	0.555939	0.0447207
ENSG00000169826	0.566605	0.0619559
ENSG00000127580	0.56207	0.16767
ENSG00000061938	0.637841	0.290607
ENSG00000171492	0.504075	-0.054442
ENSG00000042813	0.530303	0.0102924
ENSG00000115514	0.565345	0.0210197
ENSG00000181656	0.592208	0.346284
ENSG00000128731	0.562634	0.12154
ENSG00000135503	0.558196	0.123492
ENSG00000178202	0.589239	0.112741
ENSG00000174562	0.555123	0.161295
ENSG00000108384	0.563218	0.0712022
ENSG00000132603	0.574586	0.129858
ENSG00000134343	0.518669	-0.0289535
ENSG00000157601	0.597788	0.134011
ENSG00000115084	0.590967	0.14325
ENSG00000139899	0.564725	0.201956
ENSG00000273079	0.600898	0.195074
ENSG00000159363	0.602314	0.255287
ENSG00000145888	0.544396	0.0547437
ENSG00000159708	0.579249	0.110695
ENSG00000166313	0.647914	0.301315
ENSG00000160882	0.605217	0.243048
ENSG00000213722	0.564103	0.190813
ENSG00000159189	0.604336	0.243778
ENSG00000164440	0.617032	0.157149
ENSG00000119950	0.576577	0.0928472
ENSG00000140157	0.556787	0.116543
ENSG00000106462	0.578014	0.0779416
ENSG00000196422	0.610468	0.209715
ENSG00000128052	0.565463	0.0804702
ENSG00000127720	0.543046	0.024699
ENSG00000144021	0.580392	0.192491
ENSG00000167106	0.57316	0.171632
ENSG00000136243	0.605346	0.173521
ENSG00000070718	0.609387	0.170463
ENSG00000114770	0.598285	0.171978
ENSG00000196776	0.597737	0.136457
ENSG00000126822	0.631148	0.249564
ENSG00000186648	0.564457	0.124613
ENSG00000105202	0.563147	0.123874
ENSG00000003989	0.548879	0.0964808
ENSG00000119899	0.540323	0.0485475
ENSG00000121578	0.582609	0.110663
ENSG00000137494	0.547348	0.0230499
ENSG00000120563	0.499145	-0.00485644
ENSG00000162496	0.620462	0.27523
ENSG00000133874	0.532051	0.0939429
ENSG00000173230	0.582671	0.0560474
ENSG00000185163	0.589205	0.205652
ENSG00000114125	0.552632	0.160613
ENSG00000213246	0.550847	0.0990064
ENSG00000151304	0.572868	0.0419149
ENSG00000140995	0.602339	0.248539
ENSG00000144591	0.599156	0.197046
ENSG00000078295	0.599512	0.194827
ENSG00000182944	0.55287	0.0615568
ENSG00000000938	0.62956	0.272274
ENSG00000092871	0.59707	0.187127
ENSG00000144045	0.621634	0.242764
ENSG00000137500	0.520261	-0.0499697
ENSG00000135299	0.623626	0.212473
ENSG00000180008	0.562358	0.0399195
ENSG00000055208	0.564361	0.0696706
ENSG00000065427	0.539404	0.0359356
ENSG00000125409	0.54243	0.013355
ENSG00000074356	0.52818	-0.0201916
ENSG00000168938	0.486698	-0.0209874
ENSG00000134072	0.604672	0.202625
ENSG00000125823	0.525114	0.0224858
ENSG00000162344	0.652842	0.367483
ENSG00000165474	0.572687	0.175559
ENSG00000152784	0.583575	0.201815
ENSG00000188921	0.53505	0.0421979
ENSG00000167769	0.544654	0.143147
ENSG00000064547	0.519886	0.138322
ENSG00000134533	0.546667	0.052956
ENSG00000184524	0.651111	0.273775
ENSG00000157350	0.567901	0.158235
ENSG00000147912	0.570881	0.141227
ENSG00000112761	0.561215	0.0990184
ENSG00000165644	0.572877	0.187786
ENSG00000136918	0.590717	0.220286
ENSG00000183918	0.583979	0.14551
ENSG00000106006	0.498575	-0.0137678
ENSG00000140297	0.569476	0.0989059
ENSG00000148704	0.526368	0.071718
ENSG00000157227	0.601487	0.201835
ENSG00000265190	0.602914	0.177749
ENSG00000118972	0.592593	0.172269
ENSG00000170965	0.568075	0.160271
ENSG00000182220	0.524217	0.0214694
ENSG00000183722	0.656716	0.417967
ENSG00000102978	0.551932	0.0706864
ENSG00000213901	0.60797	0.293294
ENSG00000278619	0.548964	0.132096
ENSG00000146576	0.571852	0.148733
ENSG00000162571	0.588526	0.162498
ENSG00000169340	0.520798	0.00324243
ENSG00000171617	0.572881	0.15406
ENSG00000104213	0.54078	0.066689
ENSG00000158571	0.525424	0.0100187
ENSG00000162931	0.67643	0.363779
ENSG00000171522	0.531016	0.100045
ENSG00000145920	0.698765	0.379021
ENSG00000136826	0.534028	0.0755621
ENSG00000243667	0.524209	-0.00599405
ENSG00000174989	0.511408	0.0206121
ENSG00000138271	0.561746	0.0950464
ENSG00000136040	0.550457	0.0570458
ENSG00000108825	0.565588	0.112428
ENSG00000203909	0.441595	-0.135551
ENSG00000010803	0.596571	0.165777
ENSG00000144893	0.576111	0.115119
ENSG00000158089	0.58184	0.156936
ENSG00000132702	0.573803	0.194067
ENSG00000103264	0.625309	0.265559
ENSG00000131626	0.591854	0.115083
ENSG00000172375	0.565913	0.132959
ENSG00000118513	0.551181	0.0382043
ENSG00000101695	0.533619	0.0339513
ENSG00000159164	0.606101	0.242603
ENSG00000166508	0.536111	0.0718501
ENSG00000129152	0.553479	0.120751
ENSG00000187555	0.511937	-0.0561044
ENSG00000167862	0.555556	0.074435
ENSG00000032742	0.507994	-0.0810897
ENSG00000198046	0.598472	0.104572
ENSG00000076067	0.560458	0.0837129
ENSG00000081138	0.582697	0.106132
ENSG00000110104	0.558633	0.0670156
ENSG00000235173	0.603581	0.260502
ENSG00000119596	0.563577	0.0547625
ENSG00000112280	0.586406	0.128781
ENSG00000004961	0.645601	0.247351
ENSG00000169439	0.575908	0.112609
ENSG00000162999	0.515291	-0.0227465
ENSG00000042286	0.585561	0.21025
ENSG00000166851	0.588852	0.172214
ENSG00000173273	0.552711	0.079974
ENSG00000102908	0.586185	0.128498
ENSG00000101109	0.538251	-0.0205401
ENSG00000134480	0.478395	-0.11847
ENSG00000001084	0.559039	0.047105
ENSG00000107651	0.626041	0.186383
ENSG00000164318	0.555992	0.0962562
ENSG00000112530	0.468013	-0.102938
ENSG00000147140	0.625706	0.186262
ENSG00000164691	0.613843	0.194232
ENSG00000171777	0.600396	0.21495
ENSG00000155066	0.59481	0.231116
ENSG00000104823	0.535968	0.0782363
ENSG00000143942	0.641441	0.20671
ENSG00000185000	0.596455	0.268675
ENSG00000120438	0.530221	0.0026095
ENSG00000009830	0.603196	0.233244
ENSG00000125912	0.608747	0.270839
ENSG00000072182	0.597201	0.216547
ENSG00000102096	0.604701	0.218709
ENSG00000145864	0.545159	0.0313181
ENSG00000167524	0.613139	0.244049
ENSG00000160991	0.588235	0.245237
ENSG00000038219	0.58803	0.0833554
ENSG00000131469	0.493917	-0.0403661
ENSG00000078399	0.557998	0.113084
ENSG00000144119	0.515046	0.0518528
ENSG00000056736	0.640159	0.267297
ENSG00000122965	0.612556	0.17509
ENSG00000117697	0.567376	0.0592472
ENSG00000058600	0.566996	0.131623
ENSG00000244242	0.608443	0.221665
ENSG00000068137	0.582284	0.205963
ENSG00000118922	0.564103	0.099867
ENSG00000145901	0.602826	0.171789
ENSG00000196376	0.546047	0.0911395
ENSG00000119865	0.638384	0.272116
ENSG00000095970	0.685426	0.423392
ENSG00000156735	0.528384	0.0153136
ENSG00000130724	0.562033	0.0908194
ENSG00000172379	0.519499	0.02121
ENSG00000016402	0.573406	0.109719
ENSG00000128283	0.598639	0.221597
ENSG00000121903	0.562899	0.0764683
ENSG00000109424	0.548701	0.080565
ENSG00000187134	0.534359	0.0218912
ENSG00000103241	0.559649	0.177608
ENSG00000143033	0.561167	0.0568423
ENSG00000170260	0.614919	0.230351
ENSG00000163877	0.594458	0.142557
ENSG00000124120	0.581147	0.129094
ENSG00000115457	0.593047	0.259583
ENSG00000167985	0.568862	0.0768167
ENSG00000166886	0.647022	0.3021
ENSG00000144596	0.593339	0.192919
ENSG00000132912	0.560541	0.0793997
ENSG00000171532	0.510879	0.0521335
ENSG00000157657	0.57836	0.149085
ENSG00000147650	0.519767	-0.00427102
ENSG00000174839	0.553366	0.0361038
ENSG00000079805	0.589744	0.155228
ENSG00000004848	0.553582	0.147874
ENSG00000147852	0.534706	0.0454198
ENSG00000022277	0.622156	0.177671
ENSG00000101986	0.600536	0.259991
ENSG00000144040	0.556207	0.14058
ENSG00000260230	0.623188	0.262033
ENSG00000112033	0.652338	0.313055
ENSG00000115970	0.556465	0.0683995
ENSG00000141497	0.620506	0.231601
ENSG00000198663	0.580282	0.123355
ENSG00000119685	0.579043	0.10336
ENSG00000137692	0.537815	-0.00418295
ENSG00000111046	0.587106	0.142808
ENSG00000123124	0.546046	0.00431683
ENSG00000135625	0.60904	0.255485
ENSG00000156869	0.567251	0.101168
ENSG00000066926	0.569767	0.118201
ENSG00000083814	0.553561	0.0729477
ENSG00000006459	0.574664	0.0762401
ENSG00000196470	0.493631	-0.0268913
ENSG00000144115	0.608247	0.234737
ENSG00000165682	0.597101	0.167959
ENSG00000025796	0.557162	0.01956
ENSG00000240038	0.544922	0.0430166
ENSG00000155363	0.555445	0.0979527
ENSG00000127831	0.586151	0.149749
ENSG00000244752	0.627832	0.25321
ENSG00000140057	0.61418	0.146285
ENSG00000163599	0.491071	-0.0165488
ENSG00000171497	0.489668	-0.10498
ENSG00000106688	0.551111	0.0964968
ENSG00000144476	0.658402	0.426213
ENSG00000108759	0.529324	0.0643046
ENSG00000171466	0.611241	0.132878
ENSG00000103035	0.558974	0.0491321
ENSG00000155304	0.504237	-0.0579518
ENSG00000168143	0.530962	-0.0286389
ENSG00000114850	0.656616	0.312679
ENSG00000085721	0.559305	0.0592707
ENSG00000185652	0.554736	0.0763132
ENSG00000153767	0.569697	0.0699083
ENSG00000092847	0.590521	0.171791
ENSG00000109101	0.597843	0.183852
ENSG00000152270	0.550464	0.0739388
ENSG00000153820	0.578287	0.116792
ENSG00000126947	0.568282	0.0738337
ENSG00000104885	0.584525	0.168129
ENSG00000198542	0.556902	0.143813
ENSG00000143847	0.598989	0.187364
ENSG00000083799	0.530477	-0.0108302
ENSG00000164081	0.613588	0.252761
ENSG00000147443	0.647296	0.304578
ENSG00000137747	0.567291	0.162542
ENSG00000273706	0.577396	0.159856
ENSG00000134363	0.535266	0.0605773
ENSG00000143851	0.590129	0.16719
ENSG00000140332	0.58791	0.175781
ENSG00000165887	0.593721	0.174747
ENSG00000120008	0.535238	0.0347061
ENSG00000125503	0.61771	0.233965
ENSG00000149150	0.586905	0.216066
ENSG00000070423	0.619658	0.259807
ENSG00000125815	0.615385	0.189918
ENSG00000133020	0.558996	0.0456721
ENSG00000146426	0.590025	0.130998
ENSG00000146830	0.638353	0.288897
ENSG00000106052	0.565111	0.0349164
ENSG00000001460	0.569154	0.0965501
ENSG00000100764	0.588813	0.10352
ENSG00000186635	0.620032	0.264154
ENSG00000131845	0.609147	0.168868
ENSG00000132294	0.527981	-0.00288719
ENSG00000105655	0.557543	0.161381
ENSG00000087338	0.603359	0.148557
ENSG00000137601	0.562549	0.0202073
ENSG00000006625	0.507937	-0.0548266
ENSG00000110786	0.619552	0.253703
ENSG00000198910	0.606253	0.213953
ENSG00000118407	0.577979	0.0512453
ENSG00000124226	0.586608	0.185437
ENSG00000189159	0.57326	0.140766
ENSG00000073921	0.573252	0.0800455
ENSG00000122786	0.68178	0.220235
ENSG00000125347	0.582822	0.140299
ENSG00000125630	0.505111	-0.0277679
ENSG00000130939	0.554618	0.0731372
ENSG00000093144	0.577922	0.0816986
ENSG00000176095	0.53997	0.0831319
ENSG00000161647	0.573923	0.113653
ENSG00000114209	0.460094	-0.159214
ENSG00000128228	0.555556	0.205235
ENSG00000162736	0.566667	0.131003
ENSG00000015153	0.585366	0.099821
ENSG00000153310	0.595897	0.104391
ENSG00000180616	0.576577	0.192528
ENSG00000064225	0.619913	0.182703
ENSG00000154917	0.623604	0.236399
ENSG00000111640	0.549603	0.126552
ENSG00000120539	0.537121	-0.00173113
ENSG00000173626	0.650183	0.218616
ENSG00000072041	0.54902	0.051286
ENSG00000171763	0.538462	0.0624666
ENSG00000149968	0.583682	0.0981341
ENSG00000109083	0.66457	0.230213
ENSG00000124507	0.558801	0.077345
ENSG00000062194	0.591093	0.086261
ENSG00000168785	0.562577	0.115964
ENSG00000119820	0.672109	0.295313
ENSG00000196712	0.545423	0.0379913
ENSG00000169375	0.564103	0.0723333
ENSG00000178537	0.546358	0.0865175
ENSG00000179593	0.656327	0.342628
ENSG00000196700	0.626726	0.2503
ENSG00000171246	0.559661	0.138902
ENSG00000197951	0.596599	0.191392
ENSG00000148459	0.530449	0.0233816
ENSG00000159840	0.581152	0.16309
ENSG00000170412	0.596851	0.257031
ENSG00000163510	0.588559	0.0608575
ENSG00000154767	0.5774	0.102948
ENSG00000172613	0.583333	0.199676
ENSG00000068078	0.587557	0.218829
ENSG00000164591	0.654762	0.309673
ENSG00000100075	0.561966	0.160006
ENSG00000164219	0.542328	0.0387829
ENSG00000158201	0.504878	-0.0253656
ENSG00000215788	0.587041	0.22826
ENSG00000152413	0.524883	-0.0418763
ENSG00000221986	0.575587	0.139734
ENSG00000037280	0.591398	0.211348
ENSG00000180185	0.634538	0.304387
ENSG00000125459	0.625803	0.272085
ENSG00000155011	0.571795	0.150576
ENSG00000249915	0.475694	-0.0450699
ENSG00000197860	0.471038	-0.120148
ENSG00000164627	0.579959	0.0738593
ENSG00000101844	0.577277	0.0851403
ENSG00000117115	0.617618	0.231684
ENSG00000139977	0.5427	0.0589519
ENSG00000106633	0.59172	0.21393
ENSG00000184207	0.55383	0.153241
ENSG00000158825	0.557823	0.128642
ENSG00000144747	0.597197	0.0959842
ENSG00000137054	0.593361	0.143512
ENSG00000112139	0.57974	0.188947
ENSG00000123064	0.610797	0.221214
ENSG00000175662	0.627953	0.235478
ENSG00000168172	0.574409	0.0378597
ENSG00000162688	0.539248	-0.00287077
ENSG00000129159	0.550626	0.115111
ENSG00000198843	0.535714	0.0671997
ENSG00000168646	0.561611	0.0916855
ENSG00000244694	0.590712	0.168501
ENSG00000148426	0.61315	0.230648
ENSG00000196110	0.577501	0.0550471
ENSG00000128218	0.639785	0.352703
ENSG00000250067	0.598889	0.257923
ENSG00000170471	0.563434	0.0720364
ENSG00000156049	0.590824	0.142412
ENSG00000101444	0.56659	0.144572
ENSG00000180921	0.590113	0.208574
ENSG00000088726	0.61396	0.205358
ENSG00000087077	0.653389	0.336539
ENSG00000167377	0.531056	-0.00742689
ENSG00000115944	0.484058	-0.0702128
ENSG00000196132	0.606324	0.187576
ENSG00000142252	0.583333	0.193262
ENSG00000151229	0.570108	0.149297
ENSG00000094914	0.612431	0.259943
ENSG00000145041	0.604332	0.181216
ENSG00000163687	0.606754	0.17132
ENSG00000162063	0.591698	0.191158
ENSG00000179562	0.599227	0.161473
ENSG00000151117	0.586445	0.285203
ENSG00000157335	0.548246	0.139004
ENSG00000087995	0.53562	0.0178925
ENSG00000028528	0.624253	0.204472
ENSG00000159216	0.550243	0.0975704
ENSG00000147383	0.593583	0.15719
ENSG00000174950	0.533333	0.123402
ENSG00000019186	0.5411	0.0486546
ENSG00000167914	0.598655	0.163683
ENSG00000274211	0.621993	0.264571
ENSG00000006747	0.57216	0.0867576
ENSG00000213424	0.546171	-0.00531184
ENSG00000167925	0.621469	0.30156
ENSG00000132330	0.61674	0.22141
ENSG00000136146	0.590406	0.110936
ENSG00000041982	0.567666	0.122337
ENSG00000140521	0.603763	0.214502
ENSG00000196932	0.588076	0.172853
ENSG00000116679	0.478486	-0.0866703
ENSG00000273899	0.629283	0.212922
ENSG00000117395	0.534991	0.00224773
ENSG00000043514	0.554131	0.0617624
ENSG00000141378	0.570902	0.123486
ENSG00000172954	0.606426	0.153685
ENSG00000149313	0.488172	-0.0917475
ENSG00000090530	0.561354	0.0867567
ENSG00000188316	0.618972	0.205824
ENSG00000172053	0.570876	0.140864
ENSG00000067177	0.556809	0.0768965
ENSG00000169562	0.618545	0.315546
ENSG00000134940	0.570175	0.127449
ENSG00000125945	0.561217	0.0542325
ENSG00000148835	0.545152	0.041506
ENSG00000071205	0.579416	0.0845428
ENSG00000072849	0.629167	0.203353
ENSG00000104081	0.682883	0.378593
ENSG00000083168	0.566916	0.0817653
ENSG00000006007	0.616466	0.197308
ENSG00000140090	0.607812	0.24502
ENSG00000112038	0.576248	0.153777
ENSG00000187231	0.516021	-0.0363284
ENSG00000127948	0.609887	0.235497
ENSG00000108352	0.582202	0.165226
ENSG00000179604	0.619981	0.279107
ENSG00000133422	0.596644	0.14104
ENSG00000156171	0.55181	0.0669164
ENSG00000162591	0.57955	0.236952
ENSG00000053900	0.557613	0.0483721
ENSG00000163281	0.527076	-0.0288873
ENSG00000150054	0.531485	-0.0207536
ENSG00000118655	0.616635	0.198738
ENSG00000122188	0.579783	0.130435
ENSG00000179542	0.513922	-0.0339537
ENSG00000136897	0.555556	0.0513829
ENSG00000110921	0.564232	0.14125
ENSG00000128951	0.546772	0.0820818
ENSG00000137145	0.540412	0.0142347
ENSG00000115137	0.565693	0.0756867
ENSG00000156469	0.555821	0.0297718
ENSG00000132361	0.624173	0.250896
ENSG00000168675	0.635179	0.281942
ENSG00000188811	0.570881	0.0921292
ENSG00000140365	0.603333	0.269872
ENSG00000197312	0.54	0.0338209
ENSG00000170043	0.515982	0.0619852
ENSG00000120868	0.59114	0.123039
ENSG00000172349	0.593648	0.172035
ENSG00000153253	0.529569	0.00436975
ENSG00000215612	0.511586	0.0631776
ENSG00000165476	0.53125	-0.0164195
ENSG00000180901	0.592172	0.17894
ENSG00000119725	0.575758	0.126862
ENSG00000178252	0.548032	0.146182
ENSG00000133835	0.555993	0.0539549
ENSG00000164283	0.538739	0.0911055
ENSG00000173548	0.612174	0.238047
ENSG00000172348	0.614754	0.199872
ENSG00000102385	0.551496	0.0927598
ENSG00000125816	0.501408	0.0729441
ENSG00000178764	0.554097	0.0673299
ENSG00000204256	0.593787	0.137757
ENSG00000184060	0.559278	0.0828181
ENSG00000090376	0.563931	0.0600514
ENSG00000100324	0.563036	0.135349
ENSG00000165521	0.568251	0.0776217
ENSG00000182568	0.566583	0.0854532
ENSG00000161905	0.553042	0.122762
ENSG00000049130	0.577859	0.0812583
ENSG00000002549	0.514744	-0.00121521
ENSG00000165244	0.547009	0.090432
ENSG00000005156	0.552145	0.0753988
ENSG00000106993	0.533531	-0.00456502
ENSG00000066583	0.51505	0.0295609
ENSG00000278311	0.580707	0.0920521
ENSG00000173905	0.659971	0.207351
ENSG00000165609	0.569385	0.0810987
ENSG00000123739	0.536842	0.0503589
ENSG00000136535	0.583211	0.169764
ENSG00000164663	0.556362	0.112755
ENSG00000151503	0.547254	0.059224
ENSG00000118960	0.525869	0.0240317
ENSG00000173581	0.631079	0.254037
ENSG00000065675	0.587459	0.119599
ENSG00000087884	0.639053	0.30311
ENSG00000138430	0.619504	0.138393
ENSG00000175874	0.548683	0.102318
ENSG00000074219	0.553835	0.110357
ENSG00000055917	0.516432	-0.000318686
ENSG00000013375	0.516054	-0.0245539
ENSG00000167088	0.569444	0.0499306
ENSG00000100416	0.650079	0.280201
ENSG00000148341	0.623045	0.250116
ENSG00000138134	0.551948	0.042905
ENSG00000100053	0.531447	0.0762926
ENSG00000104112	0.528785	-0.0711877
ENSG00000091129	0.561686	0.0522503
ENSG00000005961	0.616667	0.263144
ENSG00000116574	0.612613	0.256142
ENSG00000101298	0.667285	0.364224
ENSG00000070669	0.561091	0.0506127
ENSG00000167554	0.563715	0.0492631
ENSG00000126653	0.633274	0.115051
ENSG00000184254	0.583496	0.153921
ENSG00000136114	0.620555	0.215857
ENSG00000160218	0.551587	0.0783804
ENSG00000183077	0.525351	0.0204274
ENSG00000099769	0.565735	0.199754
ENSG00000164651	0.538965	0.181395
ENSG00000196961	0.582481	0.190867
ENSG00000137266	0.597602	0.249192
ENSG00000142655	0.617284	0.220665
ENSG00000159199	0.501217	0.0553873
ENSG00000197172	0.633862	0.272489
ENSG00000116151	0.572289	0.14454
ENSG00000162385	0.512472	-0.0491937
ENSG00000057657	0.580307	0.112297
ENSG00000154262	0.550062	0.0237597
ENSG00000101391	0.574751	0.136686
ENSG00000095139	0.556359	0.0328417
ENSG00000180353	0.604381	0.155739
ENSG00000186314	0.55614	0.0632838
ENSG00000188760	0.645429	0.416253
ENSG00000058056	0.575617	0.0920211
ENSG00000082213	0.555305	0.0357313
ENSG00000168925	0.619949	0.307256
ENSG00000175063	0.583333	0.12634
ENSG00000135111	0.562276	0.125135
ENSG00000101146	0.539574	0.0666049
ENSG00000046647	0.499314	-0.0252602
ENSG00000114857	0.592162	0.097769
ENSG00000089123	0.576405	0.12467
ENSG00000172215	0.60447	0.244348
ENSG00000132840	0.57326	0.112837
ENSG00000150459	0.518304	-0.0361429
ENSG00000063180	0.640324	0.305305
ENSG00000143674	0.606236	0.206961
ENSG00000204952	0.520235	-0.0151118
ENSG00000142686	0.594203	0.182995
ENSG00000149043	0.577114	0.206099
ENSG00000115526	0.521942	-0.0100711
ENSG00000053108	0.579676	0.164232
ENSG00000189433	0.570537	0.198349
ENSG00000078898	0.530138	0.126888
ENSG00000154153	0.570281	0.104252
ENSG00000124459	0.622743	0.195367
ENSG00000010292	0.600333	0.17755
ENSG00000122176	0.613616	0.224105
ENSG00000116161	0.588064	0.0626434
ENSG00000163485	0.621814	0.314582
ENSG00000113240	0.506224	-0.0576834
ENSG00000177947	0.545098	0.0603672
ENSG00000172795	0.585907	0.0775909
ENSG00000101052	0.554033	0.0390248
ENSG00000168398	0.619898	0.311748
ENSG00000158747	0.592934	0.206574
ENSG00000039987	0.586928	0.215613
ENSG00000184378	0.577301	0.146225
ENSG00000115738	0.511111	0.0120418
ENSG00000170624	0.621993	0.192021
ENSG00000205221	0.544669	0.0652128
ENSG00000121297	0.586876	0.140653
ENSG00000114737	0.597826	0.201663
ENSG00000105443	0.6225	0.2026
ENSG00000077935	0.558522	0.00529003
ENSG00000183696	0.529475	0.0820899
ENSG00000151466	0.558781	-0.00252349
ENSG00000166902	0.559524	0.0761278
ENSG00000138411	0.571307	0.0863153
ENSG00000181291	0.600677	0.236272
ENSG00000103671	0.581901	0.11012
ENSG00000166716	0.625394	0.244313
ENSG00000240682	0.570346	0.0614407
ENSG00000108231	0.534648	0.00686241
ENSG00000001036	0.522792	0.010393
ENSG00000036448	0.537972	0.0443717
ENSG00000198929	0.621959	0.247317
ENSG00000154240	0.595188	0.0725757
ENSG00000183072	0.620513	0.286919
ENSG00000155096	0.481069	-0.0953978
ENSG00000102230	0.564865	0.0620962
ENSG00000162413	0.566332	0.197221
ENSG00000113722	0.572682	0.1492
ENSG00000164053	0.598064	0.183118
ENSG00000101624	0.557576	0.0522433
ENSG00000196850	0.55847	0.127246
ENSG00000103051	0.541772	0.0605216
ENSG00000111713	0.550189	0.037038
ENSG00000107105	0.536752	0.0198994
ENSG00000153989	0.479592	-0.0340106
ENSG00000162959	0.537099	0.00830553
ENSG00000128918	0.559409	0.0793355
ENSG00000112039	0.595903	0.194678
ENSG00000133488	0.577396	0.153786
ENSG00000115590	0.56391	0.102088
ENSG00000158792	0.616471	0.309959
ENSG00000113578	0.600427	0.151875
ENSG00000165655	0.557445	0.159306
ENSG00000140987	0.568768	0.0929975
ENSG00000112312	0.579365	0.0583422
ENSG00000006128	0.530769	0.00727966
ENSG00000206072	0.531807	0.0103045
ENSG00000102104	0.588148	0.187616
ENSG00000130638	0.526611	0.012946
ENSG00000107672	0.518135	-0.0350098
ENSG00000113790	0.52256	0.00626098
ENSG00000079277	0.567239	0.11628
ENSG00000178772	0.619048	0.289771
ENSG00000111716	0.500498	-0.0329601
ENSG00000107745	0.596381	0.126388
ENSG00000168216	0.566235	0.0731217
ENSG00000133731	0.533136	0.0144145
ENSG00000138735	0.564688	0.0688062
ENSG00000131482	0.63594	0.313502
ENSG00000270806	0.626667	0.284098
ENSG00000121417	0.549735	0.048619
ENSG00000160124	0.583908	0.064994
ENSG00000155254	0.570881	0.311868
ENSG00000197056	0.550306	0.0144343
ENSG00000071073	0.561567	0.0325239
ENSG00000174175	0.522663	0.0181469
ENSG00000090316	0.550958	0.082546
ENSG00000112619	0.553314	0.126164
ENSG00000173918	0.62766	0.259368
ENSG00000128928	0.513661	0.0482364
ENSG00000196507	0.741294	0.349972
ENSG00000166441	0.626398	0.23297
ENSG00000048545	0.55178	0.083737
ENSG00000130559	0.580752	0.125044
ENSG00000160961	0.616116	0.183241
ENSG00000172936	0.550314	0.128486
ENSG00000110422	0.569627	0.0906511
ENSG00000133789	0.633675	0.175232
ENSG00000164078	0.591482	0.224255
ENSG00000111275	0.580438	0.177218
ENSG00000010539	0.604377	0.130061
ENSG00000077984	0.618721	0.235835
ENSG00000160505	0.565829	0.103483
ENSG00000143390	0.562939	0.0913978
ENSG00000112592	0.558824	0.117443
ENSG00000119771	0.554795	0.125687
ENSG00000143869	0.5085	0.0963829
ENSG00000115677	0.58156	0.117041
ENSG00000163507	0.521867	-0.0389633
ENSG00000168781	0.58159	0.142871
ENSG00000138166	0.623377	0.290193
ENSG00000120279	0.624294	0.247668
ENSG00000178814	0.580295	0.223472
ENSG00000172572	0.580269	0.141304
ENSG00000173281	0.518648	-0.0202683
ENSG00000123338	0.597518	0.184222
ENSG00000071564	0.607843	0.237745
ENSG00000137766	0.538299	-0.00274948
ENSG00000177302	0.543912	0.0590826
ENSG00000150281	0.559406	0.179623
ENSG00000133142	0.665738	0.232647
ENSG00000108733	0.576852	0.151041
ENSG00000182771	0.586469	0.181214
ENSG00000153898	0.533216	0.013972
ENSG00000147130	0.593591	0.177009
ENSG00000172201	0.549383	0.171284
ENSG00000145681	0.541784	0.0729694
ENSG00000155858	0.539243	0.0978352
ENSG00000125457	0.623737	0.275405
ENSG00000183230	0.554688	0.0480906
ENSG00000087128	0.595126	0.138598
ENSG00000062038	0.598795	0.172784
ENSG00000103494	0.531662	-0.0258518
ENSG00000065057	0.538871	0.113167
ENSG00000151348	0.571365	0.141492
ENSG00000168610	0.582793	0.128887
ENSG00000169507	0.565449	0.0946351
ENSG00000197429	0.529915	0.0231428
ENSG00000123500	0.565835	0.0792079
ENSG00000164904	0.530247	0.0375963
ENSG00000177463	0.536797	0.0469867
ENSG00000169255	0.568273	0.0737267
ENSG00000124198	0.558417	0.0784275
ENSG00000108187	0.61015	0.176201
ENSG00000110680	0.64554	0.327579
ENSG00000104904	0.596798	0.177214
ENSG00000134028	0.551309	0.0425087
ENSG00000185483	0.534115	0.0423139
ENSG00000166166	0.536782	0.144894
ENSG00000173597	0.594837	0.0733764
ENSG00000171453	0.548511	0.0837197
ENSG00000214706	0.595937	0.252988
ENSG00000265491	0.577049	0.109472
ENSG00000090975	0.605926	0.237477
ENSG00000274527	0.562998	0.0656105
ENSG00000082014	0.559917	0.0911902
ENSG00000104490	0.548718	0.0250253
ENSG00000168090	0.569106	0.139107
ENSG00000171236	0.577586	0.161917
ENSG00000089280	0.628157	0.268707
ENSG00000242612	0.544937	0.142154
ENSG00000111237	0.562791	0.0871616
ENSG00000184056	0.565264	0.106643
ENSG00000158470	0.524422	0.0276302
ENSG00000079785	0.545209	0.0177211
ENSG00000177853	0.533693	-0.0319627
ENSG00000078304	0.566547	0.0371725
ENSG00000108602	0.665932	0.332039
ENSG00000129484	0.569064	0.0640455
ENSG00000138448	0.559263	0.0760288
ENSG00000114416	0.55895	0.0386429
ENSG00000196104	0.555301	0.0675489
ENSG00000186908	0.516588	-0.0237582
ENSG00000174306	0.604124	0.173853
ENSG00000124225	0.601852	0.231507
ENSG00000134690	0.577699	0.0967036
ENSG00000149179	0.551282	0.0924903
ENSG00000117266	0.59604	0.179949
ENSG00000139117	0.59233	0.103884
ENSG00000167700	0.642454	0.446523
ENSG00000117500	0.511594	-0.0414017
ENSG00000164849	0.546906	0.189241
ENSG00000176371	0.606504	0.150163
ENSG00000145687	0.578378	0.108257
ENSG00000142208	0.620236	0.242814
ENSG00000172273	0.58816	0.175312
ENSG00000112511	0.682512	0.396942
ENSG00000143032	0.580756	0.144903
ENSG00000089177	0.582197	0.0949171
ENSG00000165061	0.557971	0.0697683
ENSG00000163348	0.638002	0.296738
ENSG00000136986	0.507937	-0.019127
ENSG00000053372	0.586111	0.140608
ENSG00000139880	0.571545	0.169609
ENSG00000139641	0.581465	0.160501
ENSG00000113312	0.580205	0.0444399
ENSG00000165985	0.546875	0.100724
ENSG00000162552	0.532197	0.141103
ENSG00000105696	0.544218	0.129121
ENSG00000275074	0.658436	0.380337
ENSG00000074800	0.561686	0.131482
ENSG00000105325	0.571429	0.173728
ENSG00000135870	0.579365	0.100231
ENSG00000187824	0.590062	0.211143
ENSG00000163848	0.581132	0.0856454
ENSG00000135517	0.60101	0.27958
ENSG00000116962	0.588942	0.168362
ENSG00000143006	0.560739	0.133827
ENSG00000181856	0.578431	0.218085
ENSG00000179796	0.50641	-0.0013021
ENSG00000151092	0.560305	0.0552476
ENSG00000198336	0.575758	0.118327
ENSG00000135094	0.563323	0.166154
ENSG00000140688	0.547974	0.12274
ENSG00000198887	0.556261	-0.001472
ENSG00000187792	0.577927	0.0989354
ENSG00000182318	0.598916	0.183131
ENSG00000168884	0.582946	0.162739
ENSG00000119969	0.570245	0.0331065
ENSG00000113448	0.523457	0.00122634
ENSG00000196169	0.605939	0.217749
ENSG00000040933	0.582822	0.154596
ENSG00000097033	0.516456	-0.0474026
ENSG00000198771	0.657874	0.260192
ENSG00000089169	0.557794	0.0740147
ENSG00000134046	0.580097	0.155214
ENSG00000112742	0.541181	-0.0222777
ENSG00000100626	0.586166	0.167364
ENSG00000111832	0.583333	0.033673
ENSG00000081760	0.573056	0.156162
ENSG00000140553	0.564727	0.142755
ENSG00000131188	0.561212	0.177623
ENSG00000170584	0.582278	0.116789
ENSG00000126970	0.568889	0.0715781
ENSG00000231500	0.577342	0.122843
ENSG00000115234	0.550602	0.111678
ENSG00000068366	0.49485	-0.0854075
ENSG00000172766	0.55183	-0.00645113
ENSG00000107554	0.577947	0.101605
ENSG00000160401	0.676903	0.33432
ENSG00000106829	0.596774	0.167174
ENSG00000110195	0.639535	0.298197
ENSG00000129749	0.59867	0.26977
ENSG00000100239	0.632885	0.272277
ENSG00000110925	0.610294	0.201508
ENSG00000138136	0.559102	0.138316
ENSG00000163874	0.626667	0.261265
ENSG00000109956	0.612935	0.253286
ENSG00000163913	0.584687	0.157175
ENSG00000203783	0.592593	0.195059
ENSG00000213983	0.584818	0.186719
ENSG00000178965	0.633791	0.164966
ENSG00000100503	0.556389	0.0280583
ENSG00000135720	0.613928	0.182583
ENSG00000163157	0.61657	0.168762
ENSG00000105131	0.614958	0.297644
ENSG00000132405	0.517291	-0.0197363
ENSG00000006071	0.617604	0.260665
ENSG00000139266	0.56292	0.188479
ENSG00000180992	0.648402	0.307081
ENSG00000001631	0.604704	0.114946
ENSG00000111412	0.590615	0.229225
ENSG00000157349	0.547079	0.0576977
ENSG00000185482	0.606393	0.175363
ENSG00000148832	0.605469	0.243844
ENSG00000163645	0.601908	0.130012
ENSG00000174015	0.688196	0.375132
ENSG00000140835	0.621016	0.270357
ENSG00000088356	0.60199	0.138963
ENSG00000163104	0.50988	-0.0769649
ENSG00000148158	0.565449	0.0815579
ENSG00000148737	0.588172	0.125453
ENSG00000168564	0.54848	0.0705547
ENSG00000073670	0.637229	0.317334
ENSG00000158122	0.562408	0.103276
ENSG00000102078	0.485876	-0.0551648
ENSG00000107165	0.597893	0.162641
ENSG00000090659	0.619753	0.224952
ENSG00000171163	0.648889	0.314199
ENSG00000075340	0.638698	0.236612
ENSG00000103196	0.537483	0.0750615
ENSG00000115221	0.630334	0.233006
ENSG00000125414	0.571747	0.0710149
ENSG00000168140	0.564787	0.169467
ENSG00000163001	0.601449	0.0809121
ENSG00000124228	0.608532	0.165739
ENSG00000134905	0.577581	0.160324
ENSG00000171649	0.624317	0.20346
ENSG00000187325	0.544974	0.0110777
ENSG00000101856	0.586735	0.192785
ENSG00000010322	0.598007	0.217015
ENSG00000215277	0.599114	0.155235
ENSG00000165379	0.576389	0.106307
ENSG00000134755	0.578344	0.0782069
ENSG00000114982	0.626469	0.271516
ENSG00000182263	0.564035	0.105914
ENSG00000146278	0.560976	0.0696306
ENSG00000183760	0.596811	0.219783
ENSG00000204104	0.605973	0.115518
ENSG00000178761	0.58794	0.195317
ENSG00000074370	0.546375	0.131711
ENSG00000141560	0.556989	0.105055
ENSG00000171365	0.54182	0.0671047
ENSG00000165695	0.584722	0.139703
ENSG00000120451	0.574018	0.126124
ENSG00000110497	0.599692	0.192466
ENSG00000157557	0.546809	0.07053
ENSG00000132716	0.545708	0.0659611
ENSG00000100902	0.554677	0.0388803
ENSG00000126214	0.580729	0.101732
ENSG00000169085	0.538462	0.0350309
ENSG00000089775	0.57263	0.0936206
ENSG00000152611	0.521531	-0.0586461
ENSG00000176293	0.598341	0.149129
ENSG00000133116	0.59921	0.178539
ENSG00000109220	0.477912	-0.104977
ENSG00000135362	0.530262	0.0770662
ENSG00000134259	0.615702	0.249916
ENSG00000011478	0.610096	0.258078
ENSG00000163393	0.573601	0.150052
ENSG00000177426	0.619403	0.259548
ENSG00000205413	0.540671	-0.0208559
ENSG00000092931	0.602222	0.180921
ENSG00000132635	0.644689	0.310854
ENSG00000106524	0.58371	0.0987529
ENSG00000100652	0.601905	0.251696
ENSG00000187180	0.63964	0.443989
ENSG00000140968	0.542545	0.0730475
ENSG00000145198	0.59292	0.232945
ENSG00000124942	0.460476	-0.135628
ENSG00000118526	0.559259	0.0780363
ENSG00000198756	0.624668	0.202309
ENSG00000132819	0.536111	0.0864517
ENSG00000137078	0.586667	0.20585
ENSG00000137960	0.506329	-0.0548279
ENSG00000163803	0.601097	0.1795
ENSG00000019991	0.531779	0.00272711
ENSG00000179152	0.547284	-0.00182632
ENSG00000135597	0.587202	0.127073
ENSG00000013441	0.568627	0.0598453
ENSG00000100372	0.584416	0.143164
ENSG00000157823	0.648867	0.297113
ENSG00000167220	0.5	-0.0439419
ENSG00000184574	0.587131	0.293455
ENSG00000165807	0.586288	0.104428
ENSG00000151239	0.621974	0.13464
ENSG00000151491	0.568651	0.0671572
ENSG00000116882	0.494977	-0.0388162
ENSG00000165621	0.554241	0.0839648
ENSG00000162073	0.565693	0.261732
ENSG00000029993	0.598673	0.112683
ENSG00000115042	0.568254	0.135347
ENSG00000118762	0.541108	0.0491633
ENSG00000143494	0.518727	-0.00567697
ENSG00000160801	0.592031	0.23536
ENSG00000142621	0.588346	0.0880576
ENSG00000064763	0.518734	-0.000109577
ENSG00000136982	0.548223	0.0146228
ENSG00000196660	0.627572	0.302881
ENSG00000107317	0.645724	0.323897
ENSG00000122299	0.540466	-0.004676
ENSG00000159409	0.597997	0.20676
ENSG00000152214	0.590214	0.128592
ENSG00000144868	0.673611	0.333097
ENSG00000124333	0.621967	0.20699
ENSG00000149507	0.591195	0.134421
ENSG00000141527	0.621891	0.252521
ENSG00000143155	0.538462	-0.0241182
ENSG00000082269	0.542876	0.00332246
ENSG00000197217	0.594273	0.149543
ENSG00000063660	0.590936	0.204982
ENSG00000126861	0.564626	0.0810764
ENSG00000099995	0.593619	0.141081
ENSG00000198925	0.575794	0.187345
ENSG00000168743	0.553691	0.0912025
ENSG00000007516	0.597363	0.231186
ENSG00000188060	0.632075	0.314129
ENSG00000148082	0.566387	0.124083
ENSG00000186660	0.617046	0.168893
ENSG00000100403	0.591343	0.19034
ENSG00000168487	0.584938	0.186229
ENSG00000275023	0.663315	0.363598
ENSG00000139438	0.588668	0.212395
ENSG00000163808	0.551236	0.000803867
ENSG00000072803	0.541436	0.0450113
ENSG00000165943	0.504735	-0.0482432
ENSG00000114902	0.582353	0.159744
ENSG00000086062	0.536341	0.0751518
ENSG00000138617	0.595679	0.170115
ENSG00000115966	0.57971	0.11619
ENSG00000184752	0.627854	0.208202
ENSG00000115295	0.547686	0.0394517
ENSG00000168269	0.634125	0.243925
ENSG00000158528	0.594182	0.104287
ENSG00000160007	0.581556	0.0994847
ENSG00000085978	0.578667	0.136576
ENSG00000168621	0.516739	-0.010464
ENSG00000078401	0.553991	0.0472443
ENSG00000170396	0.577135	0.0667147
ENSG00000134602	0.548975	0.0162959
ENSG00000171634	0.56985	0.0688024
ENSG00000120437	0.550251	0.0767685
ENSG00000171206	0.618357	0.257543
ENSG00000106086	0.553846	0.0346611
ENSG00000100299	0.57451	0.188708
ENSG00000079931	0.541802	0.0464759
ENSG00000233670	0.562802	0.175367
ENSG00000066455	0.562842	0.0440618
ENSG00000133101	0.605866	0.179533
ENSG00000087495	0.57381	0.075306
ENSG00000166311	0.55538	0.129019
ENSG00000163914	0.631328	0.342625
ENSG00000198130	0.514212	-0.0479775
ENSG00000215271	0.610006	0.183593
ENSG00000067842	0.585586	0.181562
ENSG00000118900	0.61116	0.196151
ENSG00000136231	0.531609	0.00155051
ENSG00000164022	0.615232	0.152646
ENSG00000153094	0.60134	0.150944
ENSG00000156787	0.517026	-0.0521626
ENSG00000197037	0.611009	0.206962
ENSG00000166181	0.498413	-0.085969
ENSG00000185507	0.60735	0.243683
ENSG00000131094	0.567568	0.172037
ENSG00000170615	0.534583	0.0331781
ENSG00000100325	0.644679	0.243857
ENSG00000186468	0.469907	-0.10229
ENSG00000163453	0.607774	0.266659
ENSG00000077420	0.552224	0.0384948
ENSG00000196284	0.566363	0.0723213
ENSG00000134183	0.608451	0.178617
ENSG00000163933	0.579951	0.182407
ENSG00000131264	0.575439	0.129132
ENSG00000137502	0.534314	0.000146811
ENSG00000139826	0.618343	0.160688
ENSG00000175707	0.576441	0.153437
ENSG00000034971	0.559736	0.0817858
ENSG00000130383	0.574222	0.178901
ENSG00000214954	0.563218	0.0284287
ENSG00000167701	0.590879	0.244867
ENSG00000083444	0.565934	0.138312
ENSG00000139289	0.594527	0.244614
ENSG00000100591	0.564405	0.0723019
ENSG00000204116	0.536296	0.0586467
ENSG00000066654	0.596045	0.131489
ENSG00000112282	0.509091	-0.0285895
ENSG00000133958	0.574618	0.116256
ENSG00000213809	0.562212	0.0743598
ENSG00000164978	0.585586	0.13166
ENSG00000164303	0.510204	0.0103853
ENSG00000169992	0.569777	0.175469
ENSG00000187398	0.587896	0.0998985
ENSG00000204271	0.572716	0.0852679
ENSG00000184661	0.614909	0.142962
ENSG00000140854	0.577236	0.184749
ENSG00000128512	0.592949	0.130872
ENSG00000155636	0.49406	-0.0712766
ENSG00000142188	0.471698	-0.0875542
ENSG00000186471	0.56734	0.072613
ENSG00000000460	0.542935	0.0469502
ENSG00000140873	0.551009	0.0827012
ENSG00000136891	0.578853	0.107939
ENSG00000140299	0.529817	-0.0154754
ENSG00000113615	0.553931	0.0585535
ENSG00000115665	0.561102	0.123136
ENSG00000149527	0.627852	0.269007
ENSG00000141380	0.549722	0.0473982
ENSG00000170525	0.524611	0.0294707
ENSG00000172530	0.589103	0.181279
ENSG00000121211	0.52589	-0.0577744
ENSG00000105664	0.587071	0.19784
ENSG00000165359	0.549497	0.0227731
ENSG00000170037	0.610511	0.197085
ENSG00000148343	0.630752	0.267637
ENSG00000125629	0.612273	0.193207
ENSG00000181472	0.52233	0.0176904
ENSG00000213923	0.533173	0.0589638
ENSG00000272391	0.608401	0.212688
ENSG00000142182	0.639175	0.281731
ENSG00000160808	0.622449	0.222612
ENSG00000142599	0.646671	0.252562
ENSG00000102302	0.588358	0.16428
ENSG00000118508	0.578171	0.132231
ENSG00000010626	0.589147	0.121833
ENSG00000165995	0.576904	0.100233
ENSG00000139874	0.517007	0.124418
ENSG00000140682	0.598124	0.231972
ENSG00000111644	0.574142	0.126679
ENSG00000132964	0.563441	0.0366275
ENSG00000144406	0.596297	0.165113
ENSG00000090989	0.530726	-0.0127135
ENSG00000119446	0.5637	0.0774316
ENSG00000179603	0.548955	0.0633273
ENSG00000174963	0.585281	0.181329
ENSG00000028310	0.604236	0.144346
ENSG00000102886	0.631139	0.262885
ENSG00000130584	0.60904	0.257888
ENSG00000140395	0.566449	0.107693
ENSG00000132881	0.594595	0.246405
ENSG00000115828	0.564457	0.104773
ENSG00000179912	0.60633	0.198072
ENSG00000058091	0.56383	0.0599392
ENSG00000126756	0.533333	0.0519924
ENSG00000146826	0.612737	0.273061
ENSG00000174428	0.497193	-0.0549887
ENSG00000146414	0.583135	0.101029
ENSG00000142798	0.574605	0.188998
ENSG00000132669	0.603175	0.171254
ENSG00000081800	0.501678	-0.0308957
ENSG00000164199	0.566725	0.06792
ENSG00000137869	0.59127	0.136404
ENSG00000134571	0.597124	0.201497
ENSG00000187800	0.586705	0.214987
ENSG00000141431	0.566474	0.0774125
ENSG00000105982	0.61157	0.192108
ENSG00000155761	0.553957	0.022084
ENSG00000089094	0.597108	0.175843
ENSG00000174611	0.590634	0.169059
ENSG00000183049	0.511226	-0.015622
ENSG00000147485	0.580601	0.127311
ENSG00000120694	0.549864	0.0142917
ENSG00000185787	0.576676	0.0756666
ENSG00000075391	0.582097	0.124957
ENSG00000149573	0.62037	0.232214
ENSG00000166159	0.594789	0.224901
ENSG00000164867	0.593854	0.206511
ENSG00000096746	0.623439	0.182509
ENSG00000145287	0.528736	0.101737
ENSG00000114520	0.591279	0.111429
ENSG00000164841	0.627451	0.256164
ENSG00000145029	0.61215	0.272261
ENSG00000170860	0.407767	-0.264457
ENSG00000105355	0.512644	0.042813
ENSG00000112029	0.525298	-0.0259543
ENSG00000140598	0.558133	0.0494441
ENSG00000129003	0.542355	0.0069406
ENSG00000168505	0.513849	0.0559579
ENSG00000133997	0.586563	0.0963853
ENSG00000139372	0.548256	0.00466067
ENSG00000125864	0.546547	0.0419917
ENSG00000077080	0.58548	0.192773
ENSG00000143119	0.571212	0.177996
ENSG00000111087	0.632039	0.266038
ENSG00000138413	0.517269	-0.0214268
ENSG00000130703	0.589744	0.130386
ENSG00000115363	0.546841	0.115134
ENSG00000119912	0.551634	0.0205858
ENSG00000171049	0.609848	0.241992
ENSG00000171551	0.614261	0.285557
ENSG00000204007	0.575758	0.112219
ENSG00000126583	0.577841	0.158394
ENSG00000151690	0.577862	0.122311
ENSG00000131238	0.621064	0.228172
ENSG00000114573	0.521575	0.0060739
ENSG00000060656	0.589496	0.199205
ENSG00000254087	0.595192	0.114054
ENSG00000113643	0.540091	0.00955162
ENSG00000109670	0.581921	0.103905
ENSG00000108039	0.533233	0.0345162
ENSG00000141699	0.586724	0.18752
ENSG00000013364	0.602908	0.225088
ENSG00000221988	0.63754	0.331357
ENSG00000143771	0.645238	0.317792
ENSG00000112335	0.521472	-0.0272856
ENSG00000087157	0.600239	0.235057
ENSG00000120820	0.530476	0.0147272
ENSG00000161981	0.596491	0.180626
ENSG00000213903	0.506138	0.0912585
ENSG00000164574	0.587196	0.155993
ENSG00000164620	0.673246	0.351518
ENSG00000179094	0.611671	0.244701
ENSG00000109079	0.613039	0.229009
ENSG00000147588	0.491228	-0.10886
ENSG00000166145	0.610063	0.236059
ENSG00000005483	0.582571	0.0870925
ENSG00000178149	0.5625	0.179701
ENSG00000108591	0.569863	0.14278
ENSG00000027001	0.528945	0.00960146
ENSG00000163536	0.566099	0.0753881
ENSG00000166923	0.607207	0.208682
ENSG00000188342	0.596	0.104203
ENSG00000240065	0.524242	0.0690098
ENSG00000162873	0.60114	0.217907
ENSG00000102174	0.508444	-0.051574
ENSG00000128310	0.62421	0.396891
ENSG00000005471	0.558405	0.0660332
ENSG00000108651	0.491081	-0.0905619
ENSG00000091073	0.595506	0.192899
ENSG00000103197	0.578355	0.177801
ENSG00000148688	0.553148	0.0608337
ENSG00000170959	0.570067	0.0654745
ENSG00000196378	0.581699	0.110906
ENSG00000180245	0.480276	-0.072653
ENSG00000100151	0.545673	0.0833909
ENSG00000170417	0.569565	0.149997
ENSG00000119048	0.503268	-0.0542167
ENSG00000157184	0.546788	0.0695177
ENSG00000188536	0.470862	-0.0355141
ENSG00000105996	0.545535	0.0426366
ENSG00000156011	0.564347	0.0645293
ENSG00000133019	0.611393	0.221001
ENSG00000117676	0.58255	0.167235
ENSG00000139626	0.631206	0.317412
ENSG00000141052	0.58899	0.154416
ENSG00000188404	0.580311	0.106439
ENSG00000007384	0.587227	0.220059
ENSG00000082258	0.600547	0.153007
ENSG00000130734	0.502456	0.0223898
ENSG00000117425	0.606589	0.258565
ENSG00000004948	0.530452	0.0261088
ENSG00000183671	0.499064	-0.00218845
ENSG00000143442	0.543586	0.0662779
ENSG00000145012	0.611746	0.198622
ENSG00000148798	0.554	0.120505
ENSG00000198677	0.543344	0.0274413
ENSG00000188997	0.601533	0.211622
ENSG00000197594	0.563355	0.0560061
ENSG00000115216	0.585172	0.144254
ENSG00000184571	0.542469	0.00725476
ENSG00000166793	0.4375	-0.127341
ENSG00000164885	0.517634	0.0123034
ENSG00000109832	0.555785	0.0608357
ENSG00000136286	0.585541	0.195671
ENSG00000076108	0.589367	0.157027
ENSG00000225921	0.576227	0.0732841
ENSG00000171608	0.592766	0.20801
ENSG00000146950	0.601319	0.181668
ENSG00000213638	0.568841	0.20193
ENSG00000239605	0.580991	0.0878447
ENSG00000241644	0.604798	0.234091
ENSG00000163655	0.526897	-0.023667
ENSG00000159388	0.603774	0.234986
ENSG00000123405	0.52852	0.0204433
ENSG00000174007	0.484127	-0.116582
ENSG00000105997	0.599099	0.201936
ENSG00000067992	0.592147	0.121093
ENSG00000152495	0.590014	0.135396
ENSG00000145431	0.539499	0.012889
ENSG00000162777	0.622881	0.233799
ENSG00000184374	0.581535	0.104208
ENSG00000080511	0.567269	0.192962
ENSG00000183128	0.623188	0.335501
ENSG00000215203	0.549828	0.0501375
ENSG00000203880	0.577348	0.0974643
ENSG00000106733	0.588235	0.100288
ENSG00000146352	0.606707	0.16033
ENSG00000197114	0.586466	0.205091
ENSG00000267680	0.633239	0.195735
ENSG00000167699	0.509609	-0.000664058
ENSG00000112941	0.554942	0.0749466
ENSG00000115183	0.587003	0.142845
ENSG00000152767	0.57134	0.110391
ENSG00000148660	0.586762	0.155482
ENSG00000144848	0.498413	-0.0851758
ENSG00000152147	0.64881	0.212054
ENSG00000167658	0.603027	0.216017
ENSG00000166913	0.577598	0.0918228
ENSG00000185917	0.613757	0.159705
ENSG00000185313	0.591211	0.171905
ENSG00000143469	0.507826	-0.0463074
ENSG00000154025	0.574769	0.22218
ENSG00000150750	0.585091	0.185003
ENSG00000188869	0.578645	0.121931
ENSG00000164828	0.555286	0.127168
ENSG00000142623	0.566767	0.13624
ENSG00000248487	0.609069	0.263859
ENSG00000139182	0.606467	0.22652
ENSG00000152127	0.583109	0.126617
ENSG00000143815	0.518939	-0.00815608
ENSG00000076356	0.584697	0.189255
ENSG00000213512	0.588941	0.102369
ENSG00000155959	0.563973	0.0288255
ENSG00000127220	0.572727	0.183091
ENSG00000171310	0.589235	0.143557
ENSG00000011451	0.558652	0.124275
ENSG00000105509	0.622298	0.354931
ENSG00000186523	0.608258	0.244963
ENSG00000126785	0.612403	0.20953
ENSG00000186272	0.629574	0.191034
ENSG00000163513	0.596402	0.180824
ENSG00000213719	0.588154	0.150804
ENSG00000261456	0.597753	0.201004
ENSG00000104756	0.54359	0.0262169
ENSG00000108826	0.60179	0.248863
ENSG00000116183	0.567708	0.124208
ENSG00000136830	0.597501	0.208393
ENSG00000105887	0.515406	0.0163724
ENSG00000105695	0.604997	0.236543
ENSG00000176209	0.351852	-0.342253
ENSG00000162383	0.601613	0.251954
ENSG00000197858	0.569132	0.218167
ENSG00000136383	0.587701	0.167538
ENSG00000269955	0.514161	-0.0448257
ENSG00000111727	0.569567	0.0886708
ENSG00000172732	0.629831	0.272963
ENSG00000145675	0.544368	-0.0043124
ENSG00000163931	0.578586	0.152302
ENSG00000001461	0.583948	0.193106
ENSG00000132623	0.522952	-0.0350027
ENSG00000141084	0.601126	0.206358
ENSG00000124191	0.621959	0.245592
ENSG00000197555	0.580609	0.118354
ENSG00000124571	0.578147	0.129041
ENSG00000099624	0.43787	-0.0958887
ENSG00000167283	0.432692	-0.14638
ENSG00000172292	0.506361	-0.0232266
ENSG00000107186	0.569305	0.0816262
ENSG00000101442	0.560855	0.116084
ENSG00000115353	0.593137	0.21658
ENSG00000158373	0.503937	0.0190921
ENSG00000141252	0.545018	0.0517789
ENSG00000149571	0.60291	0.238061
ENSG00000137575	0.570533	0.0902774
ENSG00000198400	0.621916	0.325327
ENSG00000043355	0.538462	0.146172
ENSG00000135919	0.518699	0.026656
ENSG00000115297	0.595322	0.264179
ENSG00000153266	0.55	0.132881
ENSG00000179335	0.52217	0.0164531
ENSG00000196611	0.575887	0.0970468
ENSG00000091140	0.560131	0.0602158
ENSG00000144182	0.490196	-0.0958973
ENSG00000138760	0.551148	0.0376706
ENSG00000152782	0.543127	0.0797607
ENSG00000070214	0.526342	0.0440459
ENSG00000170962	0.563342	0.0774844
ENSG00000080845	0.561262	0.0971827
ENSG00000161513	0.58567	0.195723
ENSG00000167768	0.590698	0.208321
ENSG00000138670	0.507736	-0.0430381
ENSG00000177791	0.604444	0.193006
ENSG00000171124	0.583794	0.184562
ENSG00000139364	0.55916	0.0899616
ENSG00000197614	0.578544	0.164279
ENSG00000060642	0.588394	0.219435
ENSG00000166866	0.550128	0.0842411
ENSG00000119946	0.609944	0.250068
ENSG00000163719	0.593446	0.204988
ENSG00000178896	0.539295	0.125031
ENSG00000170917	0.577287	0.117316
ENSG00000143493	0.52648	0.0109402
ENSG00000002745	0.560109	0.110469
ENSG00000164331	0.503185	-0.0352598
ENSG00000140455	0.461932	-0.13
ENSG00000141959	0.580452	0.200937
ENSG00000142694	0.590361	0.239382
ENSG00000166510	0.605159	0.0839646
ENSG00000187733	0.548828	0.0513529
ENSG00000166323	0.579618	0.0596798
ENSG00000185043	0.604885	0.200354
ENSG00000100412	0.550868	0.0957741
ENSG00000138623	0.636182	0.29919
ENSG00000137776	0.588728	0.067908
ENSG00000065609	0.614537	0.210256
ENSG00000158077	0.57922	0.102033
ENSG00000198055	0.59774	0.184708
ENSG00000163528	0.681624	0.275719
ENSG00000143801	0.636238	0.326746
ENSG00000131467	0.455224	-0.1554
ENSG00000154174	0.504652	-0.0560271
ENSG00000137409	0.567521	0.175898
ENSG00000170242	0.547723	0.00894125
ENSG00000121853	0.583106	0.259599
ENSG00000069998	0.541667	0.105955
ENSG00000141562	0.621693	0.222548
ENSG00000060971	0.591373	0.202788
ENSG00000065325	0.608303	0.227661
ENSG00000109991	0.570352	0.141482
ENSG00000125657	0.550327	0.18292
ENSG00000137561	0.495818	-0.0365127
ENSG00000136816	0.543027	0.0842003
ENSG00000163214	0.566931	0.0701465
ENSG00000163467	0.513228	-0.00100929
ENSG00000115875	0.471409	-0.0965441
ENSG00000100427	0.589947	0.230343
ENSG00000168509	0.57377	0.190129
ENSG00000075945	0.580076	0.0644206
ENSG00000124523	0.559486	0.0931456
ENSG00000101892	0.592179	0.133686
ENSG00000071462	0.555184	0.0895129
ENSG00000100592	0.542169	0.0066375
ENSG00000072071	0.6	0.222761
ENSG00000123066	0.593246	0.153628
ENSG00000112851	0.527465	-0.0400377
ENSG00000249853	0.56292	0.0688477
ENSG00000163320	0.553571	0.0769706
ENSG00000102897	0.582656	0.0719556
ENSG00000124678	0.587363	0.135999
ENSG00000171298	0.604057	0.227809
ENSG00000197150	0.596014	0.241754
ENSG00000185722	0.59846	0.19909
ENSG00000183837	0.525144	0.029988
ENSG00000131778	0.578322	0.094324
ENSG00000157322	0.548977	0.138684
ENSG00000198393	0.647316	0.214786
ENSG00000138587	0.56586	-0.00619534
ENSG00000143954	0.589015	0.187304
ENSG00000139890	0.550342	0.0888148
ENSG00000185133	0.585237	0.18598
ENSG00000134757	0.573	0.0950265
ENSG00000143569	0.609681	0.202248
ENSG00000121966	0.557129	0.139038
ENSG00000167216	0.593074	0.120157
ENSG00000088320	0.60981	0.240118
ENSG00000159248	0.544513	0.101716
ENSG00000172867	0.58125	0.172643
ENSG00000188487	0.578736	0.204269
ENSG00000115073	0.59328	0.200873
ENSG00000134333	0.532228	0.016945
ENSG00000159377	0.474214	-0.0607287
ENSG00000104375	0.544872	-0.0222085
ENSG00000134852	0.61157	0.168555
ENSG00000074603	0.527623	-0.0201067
ENSG00000100311	0.592287	0.180148
ENSG00000155087	0.584329	0.148933
ENSG00000117318	0.630556	0.273414
ENSG00000170667	0.620232	0.269201
ENSG00000184647	0.584514	0.178655
ENSG00000061918	0.615784	0.171824
ENSG00000008513	0.605083	0.20596
ENSG00000171208	0.546261	0.0262626
ENSG00000091651	0.570487	0.0712625
ENSG00000166337	0.581431	0.181306
ENSG00000188784	0.461538	-0.0442216
ENSG00000143093	0.614558	0.222095
ENSG00000173467	0.546906	0.0158947
ENSG00000100731	0.576003	0.123186
ENSG00000120903	0.636478	0.336789
ENSG00000128683	0.54902	0.0608816
ENSG00000170264	0.58159	0.0438222
ENSG00000273111	0.568151	0.171195
ENSG00000138744	0.539815	0.0703277
ENSG00000023892	0.621308	0.253582
ENSG00000015285	0.619616	0.200665
ENSG00000117640	0.572241	0.113002
ENSG00000177082	0.563764	0.131629
ENSG00000180448	0.574742	0.162859
ENSG00000147202	0.587258	0.0661355
ENSG00000138347	0.595761	0.141625
ENSG00000007350	0.548297	0.0962978
ENSG00000150593	0.54539	0.0071575
ENSG00000102316	0.542559	0.0717602
ENSG00000181804	0.556244	0.0728973
ENSG00000136709	0.594615	0.131381
ENSG00000115112	0.566667	0.116899
ENSG00000158290	0.579869	0.0725843
ENSG00000134962	0.574801	0.111214
ENSG00000123219	0.497531	-0.119513
ENSG00000111404	0.555016	0.0662804
ENSG00000125903	0.585145	0.0868724
ENSG00000145248	0.563166	0.159202
ENSG00000089335	0.560811	0.0438895
ENSG00000165118	0.638402	0.233132
ENSG00000111224	0.563422	0.0603846
ENSG00000106018	0.57069	0.172895
ENSG00000165905	0.590489	0.226019
ENSG00000198162	0.584631	0.0912439
ENSG00000197279	0.590535	0.0923291
ENSG00000060762	0.542424	0.0904793
ENSG00000134222	0.635531	0.259528
ENSG00000124216	0.578616	0.172479
ENSG00000147251	0.52727	-0.0282226
ENSG00000166575	0.563544	0.0777883
ENSG00000110619	0.553686	0.0709592
ENSG00000139428	0.576361	0.127697
ENSG00000117410	0.633588	0.344155
ENSG00000183496	0.571345	0.18708
ENSG00000161036	0.576646	0.195137
ENSG00000188566	0.633169	0.309027
ENSG00000135387	0.526761	-0.00216465
ENSG00000182179	0.586706	0.197829
ENSG00000169016	0.453901	-0.155366
ENSG00000174684	0.586538	0.206533
ENSG00000161671	0.571685	0.206718
ENSG00000101928	0.590698	0.160736
ENSG00000137098	0.551307	0.108665
ENSG00000142173	0.584967	0.166725
ENSG00000096384	0.564598	0.0671617
ENSG00000129353	0.604401	0.235922
ENSG00000197714	0.594435	0.140579
ENSG00000143147	0.615152	0.295911
ENSG00000102466	0.629776	0.201709
ENSG00000136942	0.586022	0.146843
ENSG00000120802	0.542446	0.0272209
ENSG00000029559	0.631027	0.140836
ENSG00000184384	0.588879	0.151868
ENSG00000117528	0.541919	0.0258293
ENSG00000101945	0.572327	0.153883
ENSG00000115520	0.53696	0.0142549
ENSG00000084734	0.611289	0.227109
ENSG00000176788	0.638889	0.179277
ENSG00000069493	0.51453	-0.019528
ENSG00000101955	0.54552	0.0802447
ENSG00000164164	0.557549	0.056148
ENSG00000242247	0.542231	0.0384229
ENSG00000101327	0.610458	0.243983
ENSG00000073712	0.538275	0.0140164
ENSG00000125534	0.591017	0.228851
ENSG00000177854	0.550891	0.244625
ENSG00000105197	0.486506	-0.0144187
ENSG00000250151	0.622471	0.244732
ENSG00000165801	0.601535	0.216221
ENSG00000166796	0.47047	-0.110788
ENSG00000196497	0.609057	0.237441
ENSG00000197705	0.615792	0.237749
ENSG00000130227	0.547291	0.0665528
ENSG00000170289	0.592593	0.0940229
ENSG00000196152	0.605878	0.160739
ENSG00000135040	0.538108	0.00123446
ENSG00000181722	0.610063	0.226665
ENSG00000089818	0.493961	-0.0211635
ENSG00000112773	0.533079	0.0522522
ENSG00000107643	0.527259	-0.00151616
ENSG00000163002	0.517839	-0.0195322
ENSG00000006611	0.551481	0.0684719
ENSG00000170502	0.546059	0.0447024
ENSG00000138769	0.55108	0.0119288
ENSG00000127616	0.608997	0.201688
ENSG00000166825	0.594353	0.169427
ENSG00000057019	0.569198	0.096223
ENSG00000136367	0.616142	0.214569
ENSG00000136636	0.558824	0.0614146
ENSG00000134769	0.565412	0.0954633
ENSG00000227345	0.558854	0.0434297
ENSG00000148481	0.535874	0.00393734
ENSG00000090661	0.649789	0.34115
ENSG00000168303	0.605556	0.197346
ENSG00000111581	0.538517	-0.00520406
ENSG00000035115	0.51895	-0.0348014
ENSG00000173334	0.58445	0.160148
ENSG00000092067	0.680851	0.365686
ENSG00000169019	0.583333	0.0901064
ENSG00000142186	0.583436	0.163547
ENSG00000176624	0.546465	0.0898568
ENSG00000135974	0.576538	0.0621923
ENSG00000112394	0.582041	0.176077
ENSG00000132570	0.531807	0.0532204
ENSG00000123810	0.583333	0.240805
ENSG00000185721	0.51087	-0.0210135
ENSG00000155792	0.560163	0.111947
ENSG00000119661	0.589878	0.052743
ENSG00000111254	0.529274	0.0126015
ENSG00000150637	0.542038	0.040008
ENSG00000103978	0.561151	0.083134
ENSG00000121060	0.590069	0.170303
ENSG00000157150	0.588148	0.218154
ENSG00000147586	0.643617	0.249871
ENSG00000173040	0.620576	0.209091
ENSG00000206013	0.526316	0.0924413
ENSG00000163257	0.542243	0.0264433
ENSG00000065457	0.528164	0.0143317
ENSG00000142920	0.59113	0.209336
ENSG00000251247	0.493524	-0.0898897
ENSG00000143570	0.578462	0.258603
ENSG00000162510	0.566063	0.183228
ENSG00000124608	0.595673	0.219144
ENSG00000029363	0.607673	0.119027
ENSG00000136867	0.594907	0.282845
ENSG00000105784	0.499297	-0.0606428
ENSG00000158555	0.644114	0.352392
ENSG00000150656	0.595801	0.169866
ENSG00000168066	0.57814	0.125757
ENSG00000143217	0.570776	0.173152
ENSG00000146833	0.630073	0.226565
ENSG00000140403	0.59719	0.136161
ENSG00000055955	0.573362	0.143227
ENSG00000175077	0.582071	0.209748
ENSG00000169129	0.579162	0.124423
ENSG00000107175	0.637975	0.255155
ENSG00000107771	0.558206	0.0339477
ENSG00000169612	0.490196	-0.082665
ENSG00000163817	0.600337	0.262073
ENSG00000170214	0.600128	0.25755
ENSG00000126581	0.594974	0.145627
ENSG00000164008	0.566667	0.0993879
ENSG00000198440	0.601754	0.104872
ENSG00000182552	0.555556	0.0166538
ENSG00000055950	0.569975	0.178262
ENSG00000269437	0.560872	0.0767965
ENSG00000134982	0.571261	0.0578531
ENSG00000154144	0.582524	0.122385
ENSG00000078674	0.564115	0.0332083
ENSG00000198105	0.628736	0.157333
ENSG00000144867	0.540441	0.0780235
ENSG00000143622	0.530239	0.00321988
ENSG00000118200	0.55481	0.0225434
ENSG00000071246	0.603825	0.188078
ENSG00000164794	0.617432	0.24675
ENSG00000165646	0.570874	0.157547
ENSG00000127463	0.585178	0.169566
ENSG00000175592	0.591912	0.159814
ENSG00000131067	0.577174	0.176701
ENSG00000138031	0.607621	0.239771
ENSG00000101224	0.578887	0.134991
ENSG00000136098	0.568705	0.063495
ENSG00000125780	0.556676	0.108857
ENSG00000133131	0.545131	0.0128648
ENSG00000102893	0.535649	0.014025
ENSG00000150636	0.538911	-0.0216393
ENSG00000171840	0.620811	0.296983
ENSG00000078967	0.599099	0.169668
ENSG00000120594	0.591195	0.12332
ENSG00000119508	0.5721	0.127688
ENSG00000182473	0.600996	0.177205
ENSG00000090686	0.543257	0.0206972
ENSG00000164880	0.625742	0.298097
ENSG00000135862	0.572878	0.110129
ENSG00000137872	0.54221	0.0345028
ENSG00000100028	0.553806	0.0726614
ENSG00000101464	0.654434	0.344128
ENSG00000090924	0.578707	0.151618
ENSG00000146678	0.602564	0.226757
ENSG00000108587	0.480469	-0.114925
ENSG00000160888	0.635417	0.294524
ENSG00000163291	0.55235	0.120347
ENSG00000159212	0.595272	0.143162
ENSG00000117650	0.578475	0.0660584
ENSG00000074590	0.563948	0.108488
ENSG00000133104	0.562719	0.0652549
ENSG00000076258	0.592725	0.119696
ENSG00000102312	0.544012	0.149187
ENSG00000185697	0.55954	0.0226529
ENSG00000100351	0.620342	0.208547
ENSG00000167874	0.6375	0.378217
ENSG00000151151	0.521982	-0.023874
ENSG00000163635	0.583157	0.160548
ENSG00000158813	0.611395	0.225317
ENSG00000148935	0.587049	0.122316
ENSG00000196418	0.573864	0.0718322
ENSG00000135778	0.572052	0.131114
ENSG00000151360	0.506803	-0.0380037
ENSG00000115596	0.591075	0.269189
ENSG00000156269	0.502899	-0.0501556
ENSG00000171509	0.563482	0.0689587
ENSG00000162814	0.491713	-0.104769
ENSG00000128482	0.614451	0.270841
ENSG00000073584	0.604369	0.113113
ENSG00000180694	0.567804	0.209681
ENSG00000105738	0.593902	0.173025
ENSG00000136068	0.541888	0.0691403
ENSG00000118946	0.577586	0.146714
ENSG00000183527	0.54902	0.0512298
ENSG00000115421	0.552239	0.0196046
ENSG00000114999	0.555556	0.0838616
ENSG00000168002	0.560694	0.102983
ENSG00000104343	0.520833	0.00604634
ENSG00000133858	0.546231	0.00416663
ENSG00000005022	0.552954	0.140841
ENSG00000163464	0.553656	0.152044
ENSG00000137745	0.563265	0.079169
[truncated: 8,338 more rows]

## Sheet: Sheet2
HGNC symbol	raw density	mean simulated density	ND	enrichment p	Z-score	depletion p	motif number	standard deviation of simulant densities
A1CF	0.000839898	0.00127584	-0.34169	0.959041	-1.26242	0.041958	5	0.000345321
ACO1	0.0110412	0.00994799	0.109888	0.283716	0.333367	0.717283	3	0.00327915
AKAP1	6.93741e-05	3.70677e-05	0.871553	0.000999001	None	1	1	0
ANKHD1	0.000218491	0.000491662	-0.555608	0.853147	-0.921128	0.147852	2	0.000296562
CELF1	0.0145647	0.00666304	1.18589	0.000999001	2.71267	1	1	0.00291287
CELF4	0.00228595	0.00194085	0.177809	0.165834	0.909083	0.835165	4	0.000379614
CELF5	0.000538683	0.00063158	-0.147086	1	None	0.000999001	1	0
CELF6	0.00283327	0.00198961	0.42403	0.0629371	1.8297	0.938062	4	0.00046109
CNOT4	0.00156579	0.0015824	-0.0104934	0.431568	-0.0205039	0.569431	2	0.000809833
CPEB2	0.000959986	0.000937789	0.0236698	0.431568	0.165065	0.569431	2	0.000134476
CPEB4	0.000376542	0.000544366	-0.308294	1	-1.75307	0.000999001	1	9.57319e-05
CSTF2	0.000142756	0.000150176	-0.0494051	0.472527	-0.140762	0.528472	4	5.27092e-05
DAZAP1	5.96845e-05	0.000598718	-0.900313	1	-1.12396	0.000999001	2	0.000479586
EIF4B	0.00753248	0.00774873	-0.0279079	0.52048	-0.136467	0.480519	16	0.00158464
ELAVL1	0.00360084	0.00420877	-0.144443	0.933067	-1.42278	0.0679321	15	0.000427283
ELAVL2	0.000319319	0.000293152	0.0892594	0.235764	0.63587	0.765235	38	4.11509e-05
ELAVL3	0.00381472	0.00412644	-0.075542	0.795205	-0.331851	0.205794	3	0.000939337
ENOX1	0.00207869	0.00183385	0.133516	0.293706	0.349749	0.707293	2	0.000700067
ESRP2	0.000590527	0.000660042	-0.105319	0.565435	-0.215456	0.435564	1	0.000322642
FMR1	0.00183485	0.00135409	0.355045	0.230769	0.590569	0.77023	14	0.000814065
FUS	0.000226253	0.000348182	-0.350188	0.455544	-0.453651	0.545455	1	0.000268773
FXR1	0.00043706	0.000492558	-0.112673	0.521479	-0.209418	0.47952	4	0.000265012
FXR2	0.00273755	0.00268096	0.0211087	0.408591	0.0511688	0.592408	4	0.00110598
G3BP1	7.05664e-05	0.000138221	-0.489467	1	-2.89814	0.000999001	64	2.33442e-05
G3BP2	0.0027414	0.00339432	-0.192355	0.651349	-0.483652	0.34965	4	0.00134996
GRSF1	0.0363384	0.0543951	-0.331955	1	-3.33028	0.000999001	9	0.00542198
HNRNPA1	0.0270965	0.030663	-0.116315	0.763237	-0.742877	0.237762	24	0.00480103
HNRNPA1L2	0.000335574	0.00150706	-0.777332	0.999001	-1.42907	0.001998	4	0.000819755
HNRNPA2B1	0.00255748	0.00544707	-0.530485	1	-2.49961	0.000999001	30	0.00115602
HNRNPA3	1.90086e-05	9.12367e-06	1.08344	0.11988	0.900742	0.881119	1	1.09743e-05
HNRNPAB	2.61872e-05	1.16631e-05	1.2453	0.0949051	1.1831	0.906094	1	1.22763e-05
HNRNPC	0.00114113	0.000911822	0.251483	0.041958	1.71452	0.959041	2	0.000133745
HNRNPCL1	0.00114113	0.000915282	0.246751	0.043956	1.74501	0.957043	2	0.000129424
HNRNPF	0.0462054	0.0546978	-0.15526	0.895105	-1.19822	0.105894	20	0.0070875
HNRNPH1	0.0470759	0.0641662	-0.266345	0.994006	-2.44918	0.00699301	11	0.006978
HNRNPH2	0.0364512	0.0555759	-0.344118	1	-3.86546	0.000999001	10	0.00494758
HNRNPH3	0.0363384	0.0542236	-0.329841	1	-3.48935	0.000999001	9	0.00512564
HNRNPK	0.0987257	0.0993022	-0.00580582	0.543457	-0.106392	0.457542	26	0.00541892
HNRNPL	0.00225382	0.00380784	-0.408111	0.964036	-1.53355	0.036963	7	0.00101335
HNRNPLL	0.00150142	0.00156364	-0.0397863	0.493506	-0.101363	0.507493	3	0.000613748
HNRNPM	5.02505e-05	0.000156611	-0.679138	1	-1.1797	0.000999001	1	9.0159e-05
HNRNPU	0.000271726	0.000332196	-0.182031	0.618382	-0.408154	0.382617	1	0.000148155
IGF2BP1	1.18639e-05	2.4959e-05	-0.524664	0.885115	-1.05157	0.115884	8	1.24529e-05
IGF2BP2	0.00563151	0.00413274	0.362658	0.00899101	2.35768	0.992008	8	0.000635697
IGF2BP3	0.00770049	0.00604213	0.274466	0.011988	2.43271	0.989011	12	0.00068169
KHDRBS1	0.00120351	0.00156083	-0.22893	0.56044	-0.411504	0.440559	2	0.000868332
KHDRBS2	0.00199069	0.00269836	-0.262261	0.668332	-0.599729	0.332667	4	0.00117999
KHDRBS3	0.011249	0.0137908	-0.184313	0.874126	-1.07945	0.126873	14	0.00235474
KHSRP	0.0127507	0.0136656	-0.0669501	0.61039	-0.342423	0.390609	31	0.00267188
LIN28A	0.0036638	0.00373141	-0.01812	0.474525	-0.0494667	0.526474	4	0.00136684
MATR3	0.000934279	0.000863211	0.08233	0.34965	0.250742	0.651349	2	0.000283431
MBNL1	0.0192763	0.0194505	-0.00895626	0.511489	-0.0616148	0.48951	42	0.00282731
MSI1	0.000355513	0.00111734	-0.681822	1	-1.43353	0.000999001	4	0.000531435
NCL	3.68473e-05	6.98926e-05	-0.472801	0.985015	-1.88528	0.015984	49	1.7528e-05
NONO	0.0057379	0.00936488	-0.387296	0.864136	-0.925009	0.136863	2	0.00392102
PABPC1	0.0124833	0.0125789	-0.00760048	0.490509	-0.0322704	0.51049	15	0.00296265
PABPC3	0.00395648	0.00363352	0.0888841	0.314685	0.285106	0.686314	4	0.00113278
PABPC5	0.00183283	0.00139541	0.313468	0.274725	0.473004	0.726274	1	0.000924763
PABPN1	0.00203479	0.0027177	-0.251283	0.691309	-0.569785	0.30969	2	0.00119854
PCBP1	0.0028895	0.00406278	-0.288786	0.958042	-1.69452	0.042957	9	0.000692392
PCBP2	0.00464809	0.00386861	0.201488	0.166833	1.03572	0.834166	6	0.000752594
PPRC1	0.00273954	0.00366158	-0.251815	0.991009	-2.14375	0.00999001	8	0.000430105
PTBP1	0.024114	0.0254028	-0.0507326	0.695305	-0.539066	0.305694	13	0.0023907
PUM1	0.000217633	0.000288803	-0.246433	0.703297	-0.585944	0.297702	6	0.000121463
PUM2	0.000484917	0.000702299	-0.30953	0.973027	-1.65793	0.027972	68	0.000131117
QKI	0.00190194	0.00548627	-0.653328	1	-2.99277	0.000999001	137	0.00119766
RALY	0.000476561	0.000486332	-0.0200909	0.687313	-0.277372	0.313686	1	3.52266e-05
RBFOX1	0.00268026	0.00460153	-0.417529	0.92008	-1.19646	0.0809191	5	0.0016058
RBFOX2	0.00144325	0.00223923	-0.35547	0.834166	-0.674927	0.166833	1	0.00117935
RBM24	0.00238606	0.00194731	0.22531	0.177822	0.932483	0.823177	4	0.000470515
RBM28	0.000579108	0.00133745	-0.567006	0.992008	-1.67224	0.00899101	4	0.00045349
RBM3	9.14145e-05	0.000234861	-0.610771	0.739261	-0.758478	0.261738	1	0.000189123
RBM4	0.000521487	0.000812407	-0.358096	0.942058	-1.08911	0.0589411	2	0.000267117
RBM41	0.00140813	0.00137935	0.0208649	0.440559	0.1245	0.56044	4	0.000231166
RBM42	0.000346922	0.000556729	-0.376856	0.749251	-0.71998	0.251748	2	0.000291406
RBM45	0.00053551	0.000642016	-0.165893	0.52048	-0.315614	0.480519	2	0.000337457
RBM46	0.00289179	0.0023597	0.22549	0.212787	0.721992	0.788212	4	0.000736972
RBM5	0.00548277	0.00483806	0.133258	0.261738	0.600911	0.739261	3	0.00107289
RBM6	0.00318556	0.00225214	0.414462	0.0629371	1.58223	0.938062	4	0.000589942
RBM8A	0.000393123	0.00051677	-0.239269	0.548452	-0.398276	0.452547	2	0.000310456
RBMS1	0.000264568	0.000480028	-0.44885	0.984016	-1.10982	0.016983	2	0.000194141
RBMS3	0.00047206	0.00068254	-0.308378	0.949051	-1.24214	0.0519481	3	0.00016945
RBMY1A1	0.0111443	0.00998081	0.116575	0.351648	0.498473	0.649351	2	0.00233415
SAMD4A	0.00409353	0.00215555	0.899069	0.021978	2.50031	0.979021	4	0.000775097
SART3	0.00318075	0.0041096	-0.22602	0.879121	-1.19986	0.121878	2	0.000774134
SF1	3.31485e-06	1.40997e-06	1.35101	0.0959041	1.17752	0.91009	1	1.6177e-06
SFPQ	0.00359585	0.00345057	0.0421045	0.391608	0.161952	0.609391	9	0.000897086
SNRNP70	0.00267127	0.00201491	0.325746	0.133866	0.969859	0.867133	4	0.000676749
SNRPA	0.00496986	0.00436288	0.139125	0.255744	0.608047	0.745255	33	0.000998254
SRSF1	0.0709155	0.0499726	0.419089	0.000999001	5.55152	1	96	0.00377247
SRSF10	0.0363147	0.0367989	-0.0131584	0.583417	-0.161887	0.417582	35	0.00299106
SRSF2	0.0210747	0.0145574	0.447695	0.000999001	4.52227	1	100	0.00144115
SRSF3	0.0460573	0.0385216	0.195622	0.0559441	1.55951	0.945055	12	0.00483207
SRSF5	0.0148228	0.0137869	0.075133	0.25974	0.654466	0.741259	32	0.00158275
SRSF6	0.0392506	0.0346788	0.131832	0.187812	0.923672	0.813187	32	0.00494957
SRSF7	0.00333317	0.00245476	0.357841	0.176823	0.876749	0.824176	12	0.0010019
SRSF9	0.0493305	0.0423971	0.163535	0.147852	1.00374	0.853147	11	0.00690755
SSB	7.45276e-05	4.68856e-05	0.589562	0.0969031	0.874969	0.904096	1	3.1592e-05
TARDBP	0.00120502	0.000991078	0.215869	0.250749	0.466947	0.75025	5	0.000458175
TIA1	0.000969782	0.00153135	-0.366713	1	-4.2563	0.000999001	3	0.000131937
TRA2A	0.000252373	0.000107124	1.3559	0.0539461	1.97722	0.947053	1	7.34614e-05
TRA2B	0.0395112	0.0371237	0.0643113	0.163836	0.962207	0.837163	218	0.00248125
TUT1	9.13258e-05	0.000216548	-0.578265	0.735265	-0.776605	0.265734	1	0.000161243
U2AF2	0.000735175	0.00117789	-0.375855	1	-2.17558	0.000999001	2	0.000203493
YBX1	0.00399526	0.00424748	-0.0593818	0.525475	-0.164728	0.475524	5	0.00153114
YBX2	0.00358675	0.0021249	0.68796	0.003996	3.1101	0.997003	6	0.000470031
YTHDC1	0.050516	0.0474171	0.065355	0.278721	0.564366	0.722278	36	0.00549101
ZC3H10	0.00130979	0.00125049	0.0474214	0.368631	0.0800025	0.632368	2	0.000741227
ZC3H14	0.000488702	0.000427656	0.142746	0.300699	0.571724	0.7003	1	0.000106776
ZCRB1	0.000337999	0.000480283	-0.29625	0.692308	-0.505802	0.308691	4	0.000281304
ZFP36	0.0779923	0.0688937	0.132067	0.0689311	1.54112	0.932068	55	0.00590389
ZFP36L2	3.28452e-05	3.31463e-05	-0.0090833	0.491508	-0.0296	0.509491	1	1.01715e-05
ZNF638	0.00165321	0.00157624	0.048829	0.402597	0.166348	0.598402	4	0.000462681
ZRANB2	0.000474549	0.00142517	-0.667022	0.705295	-0.730797	0.295704	1	0.00130079

## Sheet: Sheet3
HGNC symbol	raw density	mean simulated density	ND	enrichment p	Z-score	depletion p	motif number	standard deviation of simulant densities
A1CF	0.00039518	0.0012371	-0.68056	0.978022	-1.45241	0.022977	5	0.000579673
ACO1	0.0113639	0.00944524	0.203135	0.280719	0.470305	0.72028	3	0.0040796
AKAP1	8.94524e-05	6.03306e-05	0.482703	0.221778	0.305941	0.784216	1	9.51876e-05
ANKHD1	0.00067084	0.000832279	-0.193973	0.535465	-0.282182	0.465534	2	0.000572112
CELF1	0.00354865	0.00305604	0.161192	0.290709	0.515889	0.71029	1	0.000954874
CELF4	0.00152581	0.00186575	-0.182199	0.537463	-0.308032	0.463536	4	0.00110358
CELF5	0.000187786	0.000182101	0.0312177	0.458541	0.0488727	0.542458	1	0.000116318
CELF6	0.00173481	0.00152761	0.135633	0.310689	0.248315	0.69031	4	0.000834402
CNOT4	0.000362276	0.000641709	-0.435451	0.795205	-0.799873	0.205794	2	0.000349346
CPEB2	0.000513351	0.00103012	-0.501659	0.738262	-0.703226	0.262737	2	0.000734856
CPEB4	0.000310743	0.0004207	-0.261368	0.623377	-0.412087	0.377622	1	0.000266831
CSTF2	0.000142178	0.000101415	0.401942	0.21978	0.274254	0.782218	4	0.000148632
DAZAP1	0.00166756	0.000701986	1.37549	0.027972	2.34861	0.973027	2	0.000411126
EIF4B	0.00596186	0.00632828	-0.0579025	0.549451	-0.236288	0.451548	16	0.00155075
ELAVL1	0.0043002	0.00442569	-0.028356	0.481518	-0.0952038	0.519481	15	0.00131817
ELAVL2	0.000167562	0.000222595	-0.247233	0.613387	-0.406472	0.387612	38	0.000135391
ELAVL3	0.00217314	0.00381492	-0.430358	0.767233	-0.764657	0.233766	3	0.00214708
ENOX1	0.000695794	0.00072496	-0.0402308	0.408591	-0.0475619	0.592408	2	0.000613215
ESRP2	0.000510644	0.000813863	-0.372568	0.611389	-0.50858	0.38961	1	0.000596208
FMR1	0.000482462	0.000691952	-0.302752	0.619381	-0.423698	0.381618	14	0.000494432
FUS	0.000132103	0.000155859	-0.152422	0.535465	-0.228905	0.465534	1	0.000103782
FXR1	0.000178475	0.000288059	-0.380422	0.701299	-0.604723	0.301698	4	0.000181213
FXR2	0.000876501	0.000994958	-0.119058	0.532468	-0.242296	0.468531	4	0.000488896
G3BP1	0	2.99568e-05	-1	1	-0.710966	0.387612	64	4.21354e-05
G3BP2	0.00294614	0.00187081	0.574799	0.120879	1.17765	0.88012	4	0.000913123
GRSF1	0.0290344	0.0333102	-0.128363	0.737263	-0.628181	0.263736	9	0.00680665
HNRNPA1	0.0156789	0.0214965	-0.270629	0.942058	-1.42525	0.0589411	24	0.00408177
HNRNPA1L2	0.00168062	0.0017935	-0.0629394	0.461538	-0.119785	0.539461	4	0.000942372
HNRNPA2B1	0.00229084	0.00339576	-0.325383	0.93007	-1.29924	0.0709291	30	0.000850439
HNRNPA3	0	1.87227e-06	-1	1	-0.179415	0.935065	1	1.04354e-05
HNRNPAB	0	1.31937e-06	-1	1	-0.138006	0.935065	1	9.56029e-06
HNRNPC	0.0004813	0.000728974	-0.339756	0.674326	-0.555757	0.326673	2	0.000445651
HNRNPCL1	0.000200225	0.000801894	-0.75031	0.911089	-0.989616	0.0899101	2	0.000607983
HNRNPF	0.0434244	0.0408081	0.0641128	0.343656	0.321732	0.657343	20	0.00813199
HNRNPH1	0.0378076	0.0449729	-0.159325	0.784216	-0.813624	0.216783	11	0.00880667
HNRNPH2	0.0385242	0.0360966	0.067254	0.356643	0.272259	0.644356	10	0.00891667
HNRNPH3	0.0415237	0.0375763	0.105052	0.278721	0.504663	0.722278	9	0.007822
HNRNPK	0.0964165	0.1006	-0.041584	0.619381	-0.308973	0.381618	26	0.0135395
HNRNPL	0.00451519	0.00260466	0.733501	0.031968	2.14472	0.969031	7	0.000890804
HNRNPLL	0.000668387	0.00112886	-0.407912	0.795205	-0.838401	0.205794	3	0.000549232
HNRNPM	5.00433e-05	6.88187e-05	-0.272825	0.405594	-0.232452	0.595405	1	8.07713e-05
HNRNPU	0.000531882	0.000585103	-0.0909597	0.497502	-0.144768	0.503497	1	0.000367628
IGF2BP1	6.09072e-05	1.38258e-05	3.40533	0.173826	1.61809	0.928072	8	2.90969e-05
IGF2BP2	0.00233764	0.00262288	-0.10875	0.583417	-0.320102	0.417582	8	0.000891088
IGF2BP3	0.00304798	0.00340859	-0.105795	0.608392	-0.368805	0.392607	12	0.000977783
KHDRBS1	0.00128951	0.000793504	0.625078	0.163836	0.939221	0.837163	2	0.0005281
KHDRBS2	0.000376921	0.000628067	-0.399872	0.802198	-0.829925	0.198801	4	0.000302613
KHDRBS3	0.0133462	0.0151785	-0.120721	0.66034	-0.521143	0.340659	14	0.00351604
KHSRP	0.0106628	0.0111425	-0.0430543	0.497502	-0.13883	0.503497	31	0.00345554
LIN28A	0.00262953	0.00195936	0.342034	0.184815	0.838878	0.816184	4	0.000798886
MATR3	0.00054176	0.000828098	-0.345778	0.631369	-0.488923	0.36963	2	0.000585649
MBNL1	0.0198653	0.0151644	0.309996	0.0879121	1.45025	0.913087	42	0.00324145
MSI1	0.000603165	0.000904744	-0.33333	0.737263	-0.633452	0.263736	4	0.000476087
NCL	5.91332e-07	6.98752e-05	-0.991537	0.887113	-1.07092	0.171828	49	6.4696e-05
NONO	0.00411067	0.00356661	0.152543	0.301698	0.211201	0.699301	2	0.00257603
PABPC1	0.00740847	0.00915332	-0.190625	0.664336	-0.538062	0.336663	15	0.00324284
PABPC3	0.000450558	0.00129349	-0.651672	0.955045	-1.3248	0.046953	4	0.000636271
PABPC5	0.000384623	0.00062369	-0.383311	0.691309	-0.541564	0.30969	1	0.000441438
PABPN1	0.000261028	0.000492627	-0.47013	0.74026	-0.71399	0.260739	2	0.000324373
PCBP1	0.00294098	0.00276389	0.0640729	0.367632	0.189206	0.633367	9	0.000935966
PCBP2	0.00366589	0.00218323	0.679112	0.0739261	1.55135	0.927073	6	0.000955724
PPRC1	0.00213757	0.00227005	-0.0583607	0.5005	-0.166529	0.5005	8	0.000795551
PTBP1	0.0213481	0.0193485	0.103345	0.333666	0.347062	0.667333	13	0.0057614
PUM1	0.000535794	0.000265536	1.01778	0.0769231	1.38915	0.924076	6	0.00019455
PUM2	0.000525976	0.000664398	-0.208342	0.636364	-0.480052	0.364635	68	0.000288348
QKI	0.00690122	0.00549246	0.256488	0.196803	0.706429	0.804196	137	0.00199419
RALY	0.00019648	0.000409009	-0.51962	0.574426	-0.368411	0.426573	1	0.000576881
RBFOX1	0.00319963	0.00310855	0.0292995	0.390609	0.0717919	0.61039	5	0.00126865
RBFOX2	0.000788759	0.000961631	-0.17977	0.477522	-0.273277	0.523477	1	0.00063259
RBM24	0.00128007	0.000960789	0.332306	0.186813	0.725009	0.814186	4	0.000440375
RBM28	0.000773957	0.00108553	-0.287026	0.717283	-0.581994	0.283716	4	0.00053536
RBM3	7.52604e-07	0.000138487	-0.994566	0.997003	-1.35956	0.003996	1	0.000101308
RBM4	0.000475865	0.000699718	-0.319919	0.606394	-0.46451	0.394605	2	0.000481912
RBM41	0.000513267	0.00170946	-0.699748	0.974026	-1.33308	0.026973	4	0.000897315
RBM42	0.000496726	0.000540136	-0.0803679	0.444555	-0.10691	0.556444	2	0.000406039
RBM45	0.000365787	0.000456155	-0.198109	0.546454	-0.297534	0.454545	2	0.000303724
RBM46	0.00239468	0.00185117	0.293607	0.211788	0.586883	0.789211	4	0.000926104
RBM5	0.000742452	0.00102956	-0.278866	0.677323	-0.552883	0.323676	3	0.000519297
RBM6	0.00139432	0.00176542	-0.210206	0.641359	-0.492617	0.35964	4	0.000753329
RBM8A	0.00152196	0.000876291	0.736819	0.151848	1.00875	0.849151	2	0.000640066
RBMS1	0.000376303	0.000888061	-0.576265	0.885115	-1.04654	0.115884	2	0.000489
RBMS3	0.00103264	0.00123973	-0.167047	0.542458	-0.282462	0.458541	3	0.000733175
RBMY1A1	0.0169315	0.0187071	-0.0949159	0.596404	-0.300581	0.404595	2	0.00590723
SAMD4A	0.00135302	0.00104389	0.296134	0.204795	0.74552	0.796204	4	0.000414652
SART3	0.000759714	0.0006613	0.148819	0.307692	0.237201	0.693307	2	0.000414898
SF1	6.09072e-05	2.39779e-06	24.4014	0.033966	5.22688	0.997003	1	1.1194e-05
SFPQ	0.00150039	0.00202733	-0.259919	0.742258	-0.687792	0.258741	9	0.000766134
SNRNP70	0.00128402	0.00105385	0.218407	0.268731	0.450114	0.732268	4	0.000511357
SNRPA	0.00286593	0.00320695	-0.106337	0.593407	-0.337198	0.407592	33	0.00101132
SRSF1	0.0312757	0.0288069	0.0857017	0.218781	0.772138	0.782218	96	0.00319735
SRSF10	0.0132777	0.0111544	0.190357	0.138861	1.11201	0.862138	35	0.00190943
SRSF2	0.00931889	0.00998469	-0.0666818	0.682318	-0.479524	0.318681	100	0.00138845
SRSF3	0.0571878	0.0360811	0.584981	0.014985	2.5182	0.986014	12	0.00838167
SRSF5	0.012746	0.0109207	0.167147	0.165834	0.955962	0.835165	32	0.00190945
SRSF6	0.0370027	0.0389181	-0.0492163	0.611389	-0.330914	0.38961	32	0.00578822
SRSF7	0.00203235	0.00154882	0.312193	0.195804	0.76193	0.805195	12	0.000634615
SRSF9	0.0204678	0.0216892	-0.0563106	0.515485	-0.188593	0.485514	11	0.006476
SSB	1.93527e-06	8.56327e-05	-0.9774	0.719281	-0.645781	0.285714	1	0.000129607
TARDBP	0.000341254	0.000336444	0.0142983	0.395604	0.0212179	0.605395	5	0.000226722
TIA1	0.00121959	0.00082983	0.469683	0.178821	0.832907	0.822178	3	0.000467948
TRA2A	0	2.12012e-06	-1	1	-0.213757	0.825175	1	9.91838e-06
TRA2B	0.0202698	0.0205913	-0.0156157	0.525475	-0.171817	0.475524	218	0.00187145
TUT1	0.000524023	0.000837986	-0.374665	0.742258	-0.652747	0.258741	1	0.000480988
U2AF2	0.000133336	0.000541944	-0.753967	0.953047	-1.09101	0.047952	2	0.000374524
YBX1	0.00457705	0.00252192	0.814908	0.105894	1.3918	0.895105	5	0.0014766
YBX2	0.00237559	0.00270391	-0.121423	0.537463	-0.294877	0.463536	6	0.0011134
YTHDC1	0.0398516	0.0375766	0.0605433	0.305694	0.438565	0.695305	36	0.00518739
ZC3H10	0.000337257	0.000501193	-0.327092	0.555445	-0.368251	0.445554	2	0.000445175
ZC3H14	0.000119631	0.000123202	-0.0289903	0.501499	-0.0467083	0.4995	1	7.64676e-05
ZCRB1	0.000824366	0.000532377	0.548462	0.164835	0.771529	0.836164	4	0.000378454
ZFP36	0.0592919	0.0640744	-0.07464	0.692308	-0.544131	0.308691	55	0.00878928
ZFP36L2	4.83817e-07	7.13816e-05	-0.993222	0.875125	-0.962916	0.176823	1	7.36282e-05
ZNF638	0.00173835	0.00154312	0.126518	0.317682	0.25776	0.683317	4	0.000757423
ZRANB2	0.000535049	0.000617933	-0.13413	0.528472	-0.355101	0.472527	1	0.000233407

## Sheet: Sheet4
protein_name	dS	mean_simulated_dS	normalized_dS	conservation_p	motif_number
A1CF	0.0351	0.0594928	-0.410013	0.000999001	5
ACO1	0.0696	0.0701533	-0.00788701	0.511489	3
AKAP1	0.0367	0.0126	1.9127	1	1
ANKHD1	0.1702	0.0960679	0.771664	0.954046	2
CELF1	0.048	0.0751063	-0.360906	0.0769231	1
CELF4	0.0655	0.0600904	0.0900244	0.801199	4
CELF5	0.0712	0.0699	0.018598	1	1
CELF6	0.0702	0.0662626	0.0594212	0.722278	4
CNOT4	0.0574	0.0683725	-0.160481	0.282717	2
CPEB2	0.06	0.0485986	0.234603	0.958042	2
CPEB4	0.0744	0.0467675	0.590848	0.991009	1
CSTF2	0.0776	0.058337	0.330202	0.86014	4
DAZAP1	0.0586	0.0632422	-0.0734035	0.383616	2
EIF4B	0.0616	0.0717992	-0.142052	0.0809191	16
ELAVL1	0.0447	0.0502973	-0.111284	0.047952	15
ELAVL2	0.0458	0.0462266	-0.00922845	0.533467	38
ELAVL3	0.0484	0.053192	-0.0900887	0.431568	3
ENOX1	0.064	0.0643479	-0.00540655	0.63037	2
ESRP2	0.0621	0.072594	-0.144557	0.283716	1
FMR1	0.0442	0.0725094	-0.390424	0.00999001	14
FUS	0.0833	0.0972534	-0.143475	0.256743	1
FXR1	0.1158	0.0875347	0.322904	0.868132	4
FXR2	0.0683	0.0775917	-0.119751	0.336663	4
G3BP1	0.1076	0.0945122	0.138477	0.762238	64
G3BP2	0.0895	0.0607199	0.473981	0.995005	4
GRSF1	0.0703	0.0609672	0.153079	1	9
HNRNPA1	0.0617	0.0630928	-0.0220754	0.375624	24
HNRNPA1L2	0.0765	0.0646316	0.183632	0.903097	4
HNRNPA2B1	0.0599	0.0632204	-0.052521	0.281718	30
HNRNPA3	0.0682	0.114471	-0.404217	0.575163	1
HNRNPAB	0	0.134284	-1	0.3796	1
HNRNPC	0.0464	0.0484183	-0.0416847	0.464535	2
HNRNPCL1	0.0464	0.0484183	-0.0416847	0.464535	2
HNRNPF	0.069	0.0670212	0.029525	0.679321	20
HNRNPH1	0.0678	0.0592525	0.144256	0.998002	11
HNRNPH2	0.0703	0.060816	0.155946	1	10
HNRNPH3	0.0703	0.0609672	0.153079	1	9
HNRNPK	0.0652	0.0617974	0.0550606	0.968032	26
HNRNPL	0.0755	0.0680582	0.109345	0.819181	7
HNRNPLL	0.0815	0.0780036	0.0448236	0.665335	3
HNRNPM	0.0694	0.0598579	0.159413	0.753247	1
HNRNPU	0.0669	0.067425	-0.00778643	0.463536	1
IGF2BP1	0.0386	0.0749167	-0.484761	0.224775	8
IGF2BP2	0.0544	0.0538799	0.00965295	0.589411	8
IGF2BP3	0.0564	0.054487	0.0351093	0.733267	12
KHDRBS1	0.0491	0.0487791	0.00657864	0.555445	2
KHDRBS2	0.0494	0.0534075	-0.0750363	0.355644	4
KHDRBS3	0.058	0.0625429	-0.0726365	0.15984	14
KHSRP	0.0675	0.0655055	0.0304478	0.666334	31
LIN28A	0.0859	0.0692418	0.24058	0.912088	4
MATR3	0.0546	0.0602355	-0.0935578	0.316683	2
MBNL1	0.0651	0.0643697	0.0113454	0.58042	42
MSI1	0.0608	0.0620533	-0.0201972	0.462537	4
NCL	0.0513	0.0813954	-0.369743	0.110889	49
NONO	0.065	0.067617	-0.0387033	0.791209	2
PABPC1	0.0559	0.0606419	-0.0781951	0.280719	15
PABPC3	0.0506	0.0530157	-0.0455657	0.396603	4
PABPC5	0.0458	0.0525685	-0.128756	0.313686	1
PABPN1	0.0743	0.0571001	0.301224	0.92008	2
PCBP1	0.0656	0.0614755	0.0670918	0.829171	9
PCBP2	0.0664	0.069605	-0.0460455	0.418581	6
PPRC1	0.0968	0.0978577	-0.0108086	0.437562	8
PTBP1	0.0546	0.0512687	0.0649773	0.954046	13
PUM1	0.0462	0.0611833	-0.244892	0.154845	6
PUM2	0.0443	0.0544536	-0.186463	0.104895	68
QKI	0.0653	0.0661979	-0.0135639	0.512488	137
RALY	0.0862	0.0451901	0.907497	1	1
RBFOX1	0.0999	0.0696109	0.43512	0.994006	5
RBFOX2	0.1024	0.0716798	0.428575	0.965035	1
RBM24	0.0613	0.0701838	-0.126579	0.0989011	4
RBM28	0.0701	0.0700475	0.000749491	0.502498	4
RBM3	0.1226	0.127752	-0.0403289	0.559441	1
RBM4	0.0932	0.0958885	-0.0280378	0.415584	2
RBM41	0.0533	0.0561066	-0.0500226	0.378621	4
RBM42	0.1038	0.0783992	0.323993	0.859141	2
RBM45	0.141	0.111013	0.270124	0.787213	2
RBM46	0.0498	0.0553603	-0.100438	0.277722	4
RBM5	0.0454	0.0575095	-0.210565	0.00699301	3
RBM6	0.0455	0.0577752	-0.212465	0.025974	4
RBM8A	0.0993	0.0990329	0.00269708	0.477522	2
RBMS1	0.0982	0.0664856	0.477012	0.992008	2
RBMS3	0.0788	0.0687315	0.14649	0.878122	3
RBMY1A1	0.0585	0.0640675	-0.0869005	0.273726	2
SAMD4A	0.0532	0.0832126	-0.360674	0.021978	4
SART3	0.0482	0.0495033	-0.0263275	0.532468	2
SFPQ	0.0578	0.061972	-0.0673207	0.254745	9
SNRNP70	0.0464	0.0585536	-0.207564	0.042957	4
SNRPA	0.06	0.0659815	-0.0906542	0.203796	33
SRSF1	0.0601	0.0705391	-0.14799	0.001998	96
SRSF10	0.0615	0.0601975	0.0216371	0.736264	35
SRSF2	0.0632	0.0696274	-0.0923114	0.023976	100
SRSF3	0.0569	0.0615529	-0.0755919	0.144855	12
SRSF5	0.0696	0.0658606	0.0567775	0.816184	32
SRSF6	0.0852	0.0840494	0.0136896	0.613387	32
SRSF7	0.0667	0.0850571	-0.215821	0.15984	12
SRSF9	0.0568	0.062096	-0.0852873	0.182817	11
SSB	0.0491	0.0626591	-0.216394	0.45992	1
TARDBP	0.0515	0.0632113	-0.185272	0.0839161	5
TIA1	0.0729	0.0476106	0.531172	1	3
TRA2A	0.098	0.0592077	0.65519	0.928072	1
TRA2B	0.0688	0.0709241	-0.0299489	0.180819	218
TUT1	0.0808	0.117165	-0.310372	0.327672	1
U2AF2	0.0504	0.0502973	0.00204186	0.5005	2
YBX1	0.0726	0.070285	0.0329373	0.676324	5
YBX2	0.0565	0.069483	-0.186851	0.0569431	6
YTHDC1	0.0638	0.0723653	-0.118362	0.027972	36
ZC3H10	0.0823	0.0898838	-0.0843734	0.395604	2
ZC3H14	0.0378	0.0565421	-0.331472	0.000999001	1
ZCRB1	0.0562	0.0581077	-0.0328304	0.471528	4
ZFP36	0.0551	0.0569163	-0.0319118	0.1998	55
ZFP36L2	0	0.0481134	-1	0.042957	1
ZNF638	0.058	0.0665974	-0.129095	0.191808	4
ZRANB2	0.0596	0.0644252	-0.0748962	0.378621	1

## Sheet: Sheet5
RBP	binding_preference	reference
A1CF	NA	NA
ACO1	NA	NA
AKAP1	NA	NA
ANKHD1	NA	NA
CELF1	other	doi:10.1101/gr.184390.114
CELF4	other	doi:10.1371/journal.pgen.1003067
CELF5	NA	NA
CELF6	NA	NA
CNOT4	NA	NA
CPEB2	NA	NA
CPEB4	NA	NA
CSTF2	other	doi:10.1016/j.celrep.2012.05.003
DAZAP1	NA	NA
EIF4B	NA	NA
ELAVL1	other	doi:10.1016/j.molcel.2011.06.007
ELAVL2	other	doi:10.1016/j.neuron.2012.07.009
ELAVL3	other	doi:10.1016/j.neuron.2012.07.009
ENOX1	NA	NA
ESRP2	NA	NA
FMR1	CDS	doi:10.1038/nature11737
FUS	other	doi:10.1261/rna.037804.112
FXR1	CDS	doi:10.1038/nature11737
FXR2	CDS	doi:10.1038/nature11737
G3BP1	NA	NA
G3BP2	NA	NA
GRSF1	NA	NA
HNRNPA1	CDS	doi:10.1016/j.celrep.2012.02.001
HNRNPA1L2	NA	NA
HNRNPA2B1	CDS	doi:10.1016/j.celrep.2012.02.001
HNRNPA3	NA	NA
HNRNPAB	NA	NA
HNRNPC	CDS	doi:10.1038/nsmb.1838
HNRNPCL1	NA	NA
HNRNPF	CDS	doi:10.1016/j.celrep.2012.02.001
HNRNPH1	CDS	doi:10.1016/j.celrep.2012.02.001
HNRNPH2	NA	NA
HNRNPH3	NA	NA
HNRNPK	NA	NA
HNRNPL	other	doi:10.4161/rna.27991
HNRNPLL	other	doi: 10.1073/pnas.1422490112
HNRNPM	CDS	doi:10.1016/j.celrep.2012.02.001
HNRNPU	CDS	doi:10.1016/j.celrep.2012.02.001
IGF2BP1	CDS	doi:10.1016/j.cell.2010.03.009
IGF2BP2	CDS	doi:10.1016/j.cell.2010.03.009
IGF2BP3	CDS	doi:10.1016/j.cell.2010.03.009
KHDRBS1	NA	NA
KHDRBS2	NA	NA
KHDRBS3	NA	NA
KHSRP	NA	NA
LIN28A	CDS	doi:10.1016/j.molcel.2012.08.004
MATR3	NA	NA
MBNL1	other	doi:10.1016/j.cell.2012.06.041
MSI1	NA	NA
NCL	NA	NA
NONO	NA	NA
PABPC1	CDS	doi:10.1261/rna.053447.115
PABPC3	NA	NA
PABPC5	NA	NA
PABPN1	NA	NA
PCBP1	NA	NA
PCBP2	CDS	doi:10.1261/rna.047803.114
PPRC1	NA	NA
PTBP1	other	doi:10.1016/j.molcel.2009.12.003
PUM1	NA	NA
PUM2	other	doi:10.1016/j.cell.2010.03.009
QKI	other	doi:10.1016/j.cell.2010.03.009
RALY	NA	NA
RBFOX1	other	doi:10.1038/nsmb.2699
RBFOX2	other	doi:10.1038/nsmb.2699
RBM24	NA	NA
RBM28	NA	NA
RBM3	CDS	doi:10.1038/srep02054
RBM4	NA	NA
RBM41	NA	NA
RBM42	NA	NA
RBM45	NA	NA
RBM46	NA	NA
RBM5	CDS	doi:10.1016/j.molcel.2013.11.010
RBM6	CDS	doi:10.1016/j.molcel.2013.11.010
RBM8A	NA	NA
RBMS1	NA	NA
RBMS3	NA	NA
RBMY1A1	NA	NA
SAMD4A	NA	NA
SART3	NA	NA
SF1	other	doi: 10.1093/nar/gkq1042
SFPQ	NA	NA
SNRNP70	NA	NA
SNRPA	NA	NA
SRSF1	CDS	doi:10.1016/j.molcel.2013.03.001
SRSF10	NA	NA
SRSF2	CDS	doi:10.1016/j.molcel.2013.03.001
SRSF3	CDS	doi:10.1186/gb-2012-13-3-r17
SRSF5	NA	NA
SRSF6	NA	NA
SRSF7	NA	NA
SRSF9	NA	NA
SSB	NA	NA
TARDBP	other	doi:10.1038/nn.2778
TIA1	other	doi:10.1371/journal.pbio.1000530
TRA2A	NA	NA
TRA2B	CDS	doi:10.1371/journal.pgen.1002390
TUT1	NA	NA
U2AF2	other	doi:10.1038/nsmb.2906
YBX1	CDS	doi:10.1093/nar/gkv779
YBX2	NA	NA
YTHDC1	CDS	doi:10.1038/nchembio.1654
ZC3H10	NA	NA
ZC3H14	NA	NA
ZCRB1	NA	NA
ZFP36	other	doi:10.1186/gb-2014-15-1-r12
ZFP36L2	NA	NA
ZNF638	NA	NA
ZRANB2	NA	NA

## Sheet: Sheet6
protein	macaque score	site number	real fraction	mean sim fraction	p	normalized fraction
A1CF	3	287	0.010453	0.0124507	0.306931	-0.160453
ACO1	718	32268	0.0222511	0.0179335	0.910891	0.240761
AKAP1	0.75	17	0.0441176	0.0288462	1	0.529412
ANKHD1	54	2455	0.0219959	0.0131694	0.950495	0.670231
CELF1	1288.5	45371	0.0283992	0.0234701	0.811881	0.210016
CELF4	127	5500	0.0230909	0.0170264	1	0.356183
CELF5	34.5	1473	0.0234216	0.0211864	1	0.105499
CELF6	237	9269	0.0255691	0.0178545	1	0.432085
CNOT4	73.5	4126	0.0178139	0.017426	0.594059	0.0222596
CPEB2	33.5	1349	0.0248332	0.0126031	1	0.970406
CPEB4	21.25	1314	0.016172	0.0141656	0.732673	0.141642
CSTF2	7.25	561	0.0129234	0.0158992	0.346535	-0.187169
DAZAP1	10.5	1202	0.00873544	0.0135406	0.178218	-0.354871
EIF4B	438	28508	0.0153641	0.0161233	0.366337	-0.047085
ELAVL1	73.5	7647	0.00961161	0.0122701	0.00990099	-0.216662
ELAVL2	1.25	167	0.00748503	0.0126606	0.168317	-0.408792
ELAVL3	63.75	3687	0.0172905	0.0126544	0.811881	0.366364
ENOX1	91	2949	0.0308579	0.0191225	0.990099	0.613698
ESRP2	30.75	3590	0.00856546	nan	0.0526316	-0.379947
FMR1	75	4743	0.0158128	0.0156699	0.594059	0.00911795
FUS	29.25	1704	0.0171655	0.0246768	0.0594059	-0.304387
FXR1	10	576	0.0173611	0.0151721	0.722772	0.144282
FXR2	101.25	7120	0.0142205	0.0167918	0.178218	-0.153128
G3BP1	3.25	226	0.0143805	0.0251949	0.029703	-0.429228
G3BP2	6	667	0.0089955	0.0149099	0.039604	-0.396674
GRSF1	1684	132441	0.0127151	0.0147212	0.039604	-0.136272
HNRNPA1	1231	69212	0.0177859	0.015556	0.960396	0.143345
HNRNPA1L2	21	3255	0.00645161	0.0141865	0.00990099	-0.545229
HNRNPA2B1	71.5	7335	0.00974778	0.0140229	0.00990099	-0.304867
HNRNPA3	0	20	0	0.0199167	0.485149	-1
HNRNPAB	0	5	0	0.0191219	0.762376	-1
HNRNPC	16.5	504	0.0327381	0.0100485	1	2.25801
HNRNPCL1	16.5	504	0.0327381	0.00998776	1	2.27782
HNRNPF	2287.75	158925	0.0143952	0.0169947	0.108911	-0.152961
HNRNPH1	1762.5	136819	0.012882	0.0145558	0.0594059	-0.114995
HNRNPH2	1701	133144	0.0127756	0.0147445	0.019802	-0.13353
HNRNPH3	1684	132441	0.0127151	0.0146943	0.049505	-0.134695
HNRNPK	4637.5	247430	0.0187427	0.01552	1	0.207648
HNRNPL	117.75	7767	0.0151603	0.0160141	0.316832	-0.0533178
HNRNPLL	161	8901	0.0180879	0.0209489	0.158416	-0.136572
HNRNPM	6	427	0.0140515	0.019191	0.267327	-0.267805
HNRNPU	17.25	1189	0.014508	0.013204	0.613861	0.098753
IGF2BP1	1	62	0.016129	0.016974	0.485149	-0.0497792
IGF2BP2	139.5	8795	0.0158613	0.0144189	0.831683	0.100033
IGF2BP3	265.25	15204	0.0174461	0.0141064	1	0.236746
KHDRBS1	0	0	None	0.0129586	None	None
KHDRBS2	1	326	0.00306748	0.0139147	0.00990099	-0.779551
KHDRBS3	402.75	40652	0.00990726	0.0130707	0.00990099	-0.242026
KHSRP	921.5	61164	0.0150661	0.0165565	0.267327	-0.0900244
LIN28A	298.75	13491	0.0221444	0.0161925	1	0.367572
MATR3	28.5	1941	0.0146832	0.0146074	0.594059	0.00518301
MBNL1	1370.25	60929	0.0224893	0.0180869	1	0.243403
MSI1	14	1663	0.00841852	0.0125692	0.0792079	-0.330224
NCL	6.25	287	0.021777	0.0166506	0.792079	0.307885
NONO	356.25	29131	0.0122292	0.0156623	0.138614	-0.219195
PABPC1	173.5	14416	0.0120352	0.0140691	0.138614	-0.144562
PABPC3	41	2110	0.0194313	0.0148991	0.990099	0.304195
PABPC5	9.75	794	0.0122796	nan	0.430233	-0.158515
PABPN1	27	1507	0.0179164	0.0165184	0.673267	0.0846323
PCBP1	190.75	11438	0.0166769	0.0166238	0.544554	0.0031949
PCBP2	501.75	26197	0.019153	0.016508	0.930693	0.160219
PPRC1	376.25	15082	0.024947	0.0273995	0.019802	-0.0895089
PTBP1	1618	105148	0.0153878	0.0142745	0.910891	0.0779958
PUM1	16.5	819	0.0201465	0.012407	0.910891	0.623805
PUM2	28.25	1844	0.01532	0.0121394	0.861386	0.262003
QKI	118.5	12165	0.00974106	0.0150436	0.00990099	-0.352476
RALY	3	524	0.00572519	0.00934224	0.306931	-0.387172
RBFOX1	57	4285	0.0133022	0.0203175	0.019802	-0.345281
RBFOX2	54	3870	0.0139535	0.0204267	0.148515	-0.3169
RBM24	39.75	2909	0.0136645	0.0133999	0.524752	0.0197466
RBM28	42.25	3476	0.0121548	0.0140258	0.237624	-0.133401
RBM3	12	1041	0.0115274	nan	0.418367	-0.144747
RBM4	90.25	3474	0.0259787	0.0277068	0.227723	-0.0623694
RBM41	32.5	1979	0.0164224	0.0143307	0.841584	0.145964
RBM42	31.5	2787	0.0113025	0.0143395	0.316832	-0.211794
RBM45	32.75	2020	0.0162129	0.018557	0.29703	-0.126321
RBM46	30	3039	0.00987167	0.0140094	0.0792079	-0.295353
RBM5	92.75	6462	0.0143531	0.0167183	0.257426	-0.14147
RBM6	122	6576	0.0185523	0.0168708	0.732673	0.0996731
RBM8A	64.25	2884	0.0222781	0.0219466	0.524752	0.0151065
RBMS1	9	487	0.0184805	nan	0.61	0.0571059
RBMS3	11.25	519	0.0216763	0.0141952	1	0.527013
RBMY1A1	597.25	49704	0.0120161	0.0149272	0.108911	-0.195016
SAMD4A	342.5	12131	0.0282335	0.0222341	0.950495	0.269827
SART3	18.75	1571	0.0119351	0.0136293	0.287129	-0.124306
SFPQ	163	8111	0.0200962	0.015456	0.960396	0.30022
SNRNP70	26.5	3468	0.00764129	0.0143552	0.019802	-0.4677
SNRPA	137.75	8879	0.0155141	0.0157537	0.514851	-0.0152063
SRSF1	2509	119333	0.0210252	0.0179686	1	0.170111
SRSF10	735.5	41126	0.0178841	0.0159033	0.980198	0.124548
SRSF2	958.25	51369	0.0186542	0.0174701	0.920792	0.0677795
SRSF3	1374	64015	0.0214637	0.015081	1	0.423225
SRSF5	942.75	42362	0.0222546	0.0162026	1	0.373519
SRSF6	1039.75	85562	0.012152	0.0167298	0.00990099	-0.273631
SRSF7	62.25	4268	0.0145853	0.0164539	0.316832	-0.113568
SRSF9	1281.25	79493	0.0161178	0.0169194	0.277228	-0.0473783
SSB	6.75	277	0.0243682	0.0154107	0.861386	0.581252
TARDBP	7.5	542	0.0138376	0.0152673	0.326733	-0.0936401
TIA1	19.5	1558	0.012516	0.0156317	0.0792079	-0.199317
TRA2A	0	69	0	0.0189027	0.39604	-1
TRA2B	982.25	73980	0.0132772	0.0166956	0.00990099	-0.204748
TUT1	10.5	1054	0.00996205	nan	0.252525	-0.274232
U2AF2	27.75	1774	0.0156426	0.0144769	0.821782	0.080524
YBX1	331.25	18991	0.0174425	0.0169088	0.623762	0.0315596
YBX2	66.75	3290	0.0202888	0.0153649	0.990099	0.32046
YTHDC1	1546.75	85841	0.0180188	0.0175352	0.663366	0.027576
ZC3H10	125.25	6330	0.0197867	0.021407	0.326733	-0.0756905
ZC3H14	6	1194	0.00502513	0.0141997	0.00990099	-0.64611
ZCRB1	4.5	452	0.00995575	0.0132615	0.247525	-0.249276
ZFP36	2961.75	171461	0.0172736	0.0141752	1	0.218583
ZFP36L2	0.75	29	0.0258621	0.013132	0.722772	0.969399
ZNF638	117	7709	0.0151771	0.0175615	0.217822	-0.135775
ZRANB2	57	9651	0.00590612	0.0142981	0.039604	-0.586929

## Sheet: Sheet7
gene	raw density	ND
ENSG00000274286	0.664449	0.409347
ENSG00000175398	0.687898	0.46247
ENSG00000166189	0.598797	0.244936
ENSG00000188021	0.579733	0.133086
ENSG00000172519	0.640295	0.373511
ENSG00000179626	0.524731	0.0167789
ENSG00000167825	0.573545	0.127426
ENSG00000203730	0.63747	0.311436
ENSG00000278463	0.486005	0.0122048
ENSG00000162881	0.608491	0.312953
ENSG00000175602	0.546798	0.131698
ENSG00000196341	0.566343	0.165662
ENSG00000183161	0.540444	0.106938
ENSG00000273547	0.646432	0.327258
ENSG00000277556	0.613375	0.217966
ENSG00000221880	0.607143	0.32266
ENSG00000185294	0.599513	0.252305
ENSG00000189181	0.57906	0.195115
ENSG00000154165	0.584488	0.184069
ENSG00000196981	0.536757	0.0400223
ENSG00000146618	0.570858	0.0928294
ENSG00000188000	0.620873	0.25806
ENSG00000177201	0.568017	0.152202
ENSG00000180346	0.539924	-0.0119883
ENSG00000177938	0.547778	0.0277128
ENSG00000278566	0.646432	0.327258
ENSG00000178395	0.597222	0.164363
ENSG00000130037	0.62595	0.288185
ENSG00000165370	0.654879	0.333234
ENSG00000177272	0.602431	0.234752
ENSG00000221933	0.616292	0.257873
ENSG00000174599	0.646847	0.281113
ENSG00000177613	0.567801	0.105159
ENSG00000169717	0.62522	0.275141
ENSG00000197790	0.59434	0.256206
ENSG00000182636	0.569358	0.133651
ENSG00000151379	0.640893	0.290756
ENSG00000183153	0.59774	0.310678
ENSG00000213215	0.62369	0.291387
ENSG00000166603	0.593594	0.22158
ENSG00000183729	0.571429	0.237062
ENSG00000198354	0.553161	0.138013
ENSG00000162975	0.67138	0.398855
ENSG00000171855	0.602837	0.133866
ENSG00000151846	0.517932	0.00193142
ENSG00000188425	0.582734	0.234718
ENSG00000236981	0.602564	0.243274
ENSG00000180543	0.633174	0.246347
ENSG00000230178	0.646432	0.327258
ENSG00000171223	0.554598	0.126499
ENSG00000179772	0.534743	0.0715972
ENSG00000204293	0.559448	0.153728
ENSG00000197403	0.628328	0.282341
ENSG00000205496	0.525478	0.0481892
ENSG00000179546	0.620811	0.284123
ENSG00000176893	0.593651	0.256715
ENSG00000221931	0.533546	0.0685265
ENSG00000140406	0.597796	0.286615
ENSG00000176269	0.645367	0.324752
ENSG00000259956	0.549196	0.0966182
ENSG00000182613	0.582278	0.220915
ENSG00000170950	0.539075	0.0340914
ENSG00000196544	0.579143	0.186122
ENSG00000167822	0.607595	0.212529
ENSG00000162771	0.608964	0.199028
ENSG00000185915	0.608269	0.281525
ENSG00000197887	0.612474	0.244445
ENSG00000135355	0.602941	0.182032
ENSG00000197454	0.57082	0.148509
ENSG00000169067	0.534925	0.0500902
ENSG00000102128	0.574671	0.147725
ENSG00000212721	0.661565	0.522273
ENSG00000177212	0.568017	0.151722
ENSG00000149133	0.584127	0.171733
ENSG00000196240	0.61641	0.286035
ENSG00000247626	0.552189	0.12251
ENSG00000183303	0.591331	0.195486
ENSG00000184388	0.58209	0.170019
ENSG00000213859	0.606581	0.237945
ENSG00000196778	0.544974	0.151255
ENSG00000181074	0.598344	0.191627
ENSG00000241595	0.701075	0.512515
ENSG00000177462	0.57508	0.180663
ENSG00000176076	0.470862	-0.0264919
ENSG00000172377	0.575661	0.184674
ENSG00000148215	0.534787	0.132904
ENSG00000180138	0.5286	-0.00202945
ENSG00000171014	0.643678	0.321066
ENSG00000183260	0.608511	0.331108
ENSG00000181449	0.528302	0.0649065
ENSG00000255713	0.606061	0.260503
ENSG00000263465	0.500589	0.0319291
ENSG00000175514	0.608634	0.273031
ENSG00000181915	0.585486	0.171583
ENSG00000255012	0.655063	0.325433
ENSG00000175793	0.593039	0.153111
ENSG00000176020	0.568317	0.187478
ENSG00000198642	0.56904	0.08019
ENSG00000184357	0.497797	-0.0562939
ENSG00000196767	0.548803	0.103886
ENSG00000186767	0.514667	-0.00480068
ENSG00000135569	0.686391	0.445936
ENSG00000172365	0.588172	0.209519
ENSG00000170967	0.573468	0.121087
ENSG00000181965	0.551821	0.123628
ENSG00000254737	0.603632	0.259053
ENSG00000177468	0.539683	0.124691
ENSG00000177733	0.474946	-0.00943761
ENSG00000169252	0.60628	0.243989
ENSG00000176971	0.63522	0.275434
ENSG00000138135	0.587302	0.246527
ENSG00000177875	0.545299	0.0910646
ENSG00000186117	0.608974	0.254418
ENSG00000186912	0.594718	0.269633
ENSG00000171942	0.599156	0.279671
ENSG00000125352	0.556202	0.0540155
ENSG00000204873	0.720833	0.565519
ENSG00000176410	0.547724	0.114188
ENSG00000155249	0.53312	0.0631883
ENSG00000178828	0.666667	0.441205
ENSG00000187866	0.552083	0.077988
ENSG00000170468	0.560228	0.131686
ENSG00000125285	0.516245	0.104099
ENSG00000143105	0.585938	0.165649
ENSG00000119669	0.563781	0.164397
ENSG00000273604	0.513158	0.0351454
ENSG00000198967	0.576433	0.184186
ENSG00000165762	0.598942	0.196896
ENSG00000173349	0.557099	0.285823
ENSG00000187808	0.566456	0.184228
ENSG00000197532	0.521472	0.061759
ENSG00000221813	0.522436	0.0726954
ENSG00000165312	0.543568	0.0700225
ENSG00000155760	0.577391	0.225763
ENSG00000174529	0.484375	-0.0439918
ENSG00000170604	0.504274	0.0341552
ENSG00000126266	0.561462	0.211238
ENSG00000203663	0.57295	0.141683
ENSG00000204695	0.583851	0.202992
ENSG00000198854	0.533865	0.101071
ENSG00000186564	0.576613	0.211846
ENSG00000176903	0.543315	0.0382628
ENSG00000187713	0.591241	0.338607
ENSG00000175393	0.593651	0.155695
ENSG00000181408	0.639316	0.393144
ENSG00000255690	0.531609	0.114383
ENSG00000221989	0.573668	0.168948
ENSG00000206203	0.574745	0.140028
ENSG00000116903	0.548669	0.0702371
ENSG00000176299	0.580679	0.161509
ENSG00000185972	0.573854	0.167365
ENSG00000188340	0.618449	0.246693
ENSG00000177151	0.615226	0.285043
ENSG00000175619	0.652688	0.345006
ENSG00000184140	0.613419	0.225482
ENSG00000186288	0.58209	0.170019
ENSG00000124575	0.527027	0.0130747
ENSG00000212724	0.803618	0.806155
ENSG00000212933	0.690265	0.551446
ENSG00000212747	0.646199	0.275797
ENSG00000169676	0.611576	0.276994
ENSG00000186212	0.61251	0.232659
ENSG00000176165	0.573469	0.162071
ENSG00000253626	0.580645	0.143704
ENSG00000168348	0.561434	0.160324
ENSG00000120436	0.567708	0.230043
ENSG00000171944	0.577287	0.142294
ENSG00000168124	0.633653	0.332321
ENSG00000189241	0.557078	0.0715525
ENSG00000150261	0.519792	0.0250953
ENSG00000187601	0.475758	-0.0867447
ENSG00000196936	0.5836	0.180093
ENSG00000180660	0.541667	0.068417
ENSG00000132467	0.54375	0.0109161
ENSG00000182308	0.544081	0.110348
ENSG00000176692	0.574369	0.141339
ENSG00000176887	0.573906	0.174017
ENSG00000196196	0.563218	0.225207
ENSG00000274102	0.583864	0.164196
ENSG00000172680	0.60903	0.260818
ENSG00000187003	0.590214	0.182901
ENSG00000177383	0.5671	0.109838
ENSG00000120329	0.580574	0.153706
ENSG00000177519	0.542424	0.18042
ENSG00000178919	0.576649	0.214198
ENSG00000184292	0.55144	0.141776
ENSG00000170605	0.573413	0.149019
ENSG00000204612	0.615858	0.315365
ENSG00000176125	0.636364	0.337645
ENSG00000168148	0.476886	-0.0173715
ENSG00000197557	0.547548	0.0472066
ENSG00000182634	0.557692	0.156374
ENSG00000188124	0.55205	0.13052
ENSG00000130368	0.606339	0.230051
ENSG00000171561	0.641745	0.320025
ENSG00000172320	0.646624	0.338647
ENSG00000189060	0.548718	0.0353336
ENSG00000185112	0.578616	0.20984
ENSG00000183114	0.591919	0.255557
ENSG00000244617	0.594961	0.187963
ENSG00000182591	0.565041	0.180663
ENSG00000197938	0.531217	0.0182101
ENSG00000163114	0.508141	-0.00936178
ENSG00000189369	0.558029	0.040809
ENSG00000186943	0.56594	0.132993
ENSG00000120289	0.613833	0.181305
ENSG00000132446	0.59058	0.165993
ENSG00000121377	0.61233	0.179229
ENSG00000165215	0.615385	0.358899
ENSG00000176742	0.573499	0.153412
ENSG00000171989	0.462478	-0.127081
ENSG00000196890	0.480315	-0.0140617
ENSG00000178235	0.607843	0.187367
ENSG00000130943	0.552056	0.0750084
ENSG00000178695	0.582822	0.237052
ENSG00000132825	0.546667	0.156542
ENSG00000236637	0.635088	0.225042
ENSG00000186222	0.600917	0.241279
ENSG00000232434	0.553736	0.126064
ENSG00000170929	0.651805	0.374324
ENSG00000276368	0.496124	0.0371371
ENSG00000132671	0.59383	0.296459
ENSG00000124766	0.521404	0.0819895
ENSG00000179023	0.596829	0.214847
ENSG00000274997	0.483204	-0.00140977
ENSG00000179673	0.592287	0.322125
ENSG00000173250	0.562698	0.13208
ENSG00000174807	0.62445	0.291132
ENSG00000172154	0.512326	0.0464327
ENSG00000226479	0.592593	0.223385
ENSG00000185115	0.540984	0.0332886
ENSG00000183691	0.640916	0.342789
ENSG00000196371	0.526051	0.0965687
ENSG00000197125	0.587607	0.220294
ENSG00000172457	0.553862	0.100294
ENSG00000198812	0.556355	0.130081
ENSG00000176900	0.544601	0.112887
ENSG00000182103	0.564403	0.153931
ENSG00000141200	0.624629	0.195926
ENSG00000176495	0.587607	0.171609
ENSG00000187140	0.569937	0.200882
ENSG00000148156	0.613782	0.261098
ENSG00000196659	0.574575	0.0973066
ENSG00000172324	0.570256	0.15556
ENSG00000257138	0.558882	0.16404
ENSG00000165202	0.64127	0.308036
ENSG00000245848	0.542247	0.110319
ENSG00000186603	0.590502	0.226092
ENSG00000186803	0.631579	0.213118
ENSG00000198944	0.532121	0.11286
ENSG00000181274	0.628205	0.32409
ENSG00000176566	0.583333	0.185402
ENSG00000147262	0.642857	0.370156
ENSG00000234438	0.574437	0.230353
ENSG00000182584	0.567751	0.224827
ENSG00000198455	0.573798	0.162266
ENSG00000213937	0.616208	0.372943
ENSG00000182652	0.575372	0.167052
ENSG00000177602	0.552774	0.0756739
ENSG00000179674	0.576857	0.112199
ENSG00000196661	0.573248	0.178365
ENSG00000184270	0.483461	-0.00027887
ENSG00000172238	0.550235	0.117359
ENSG00000186440	0.660377	0.349328
ENSG00000198841	0.509859	0.0306519
ENSG00000186051	0.550459	0.0892785
ENSG00000173080	0.573333	0.24978
ENSG00000182083	0.623003	0.320828
ENSG00000205497	0.529724	0.05393
ENSG00000169271	0.514349	-1.72e-05
ENSG00000179919	0.605678	0.227637
ENSG00000125522	0.513972	0.10793
ENSG00000237388	0.629032	0.26862
ENSG00000141965	0.565174	0.144013
ENSG00000143315	0.596698	0.198463
ENSG00000181467	0.48913	-0.00174141
ENSG00000168286	0.700529	0.504385
ENSG00000124610	0.549383	0.0696923
ENSG00000175283	0.586889	0.232311
ENSG00000170128	0.627072	0.407455
ENSG00000198128	0.601704	0.209345
ENSG00000266265	0.553498	0.144196
ENSG00000169208	0.59448	0.219555
ENSG00000277075	0.458015	-0.0785675
ENSG00000147138	0.52495	0.0123444
ENSG00000156282	0.54963	0.124498
ENSG00000165572	0.584691	0.190658
ENSG00000198934	0.517397	-0.0032971
ENSG00000187566	0.633838	0.310835
ENSG00000120696	0.587835	0.197741
ENSG00000205030	0.587607	0.206111
ENSG00000177202	0.570667	0.242171
ENSG00000176253	0.606557	0.230269
ENSG00000181786	0.573141	0.182891
ENSG00000254834	0.64346	0.298956
ENSG00000181541	0.552778	0.145805
ENSG00000169860	0.526738	0.0647478
ENSG00000182631	0.611348	0.300989
ENSG00000176396	0.441632	-0.136048
ENSG00000176230	0.623062	0.22886
ENSG00000166884	0.687831	0.403148
ENSG00000180828	0.628272	0.346492
ENSG00000186326	0.583333	0.268015
ENSG00000247315	0.560231	0.126135
ENSG00000181218	0.585242	0.252069
ENSG00000179041	0.594718	0.155382
ENSG00000206536	0.601449	0.159549
ENSG00000168298	0.569697	0.0951531
ENSG00000276119	0.595611	0.190526
ENSG00000170782	0.609705	0.269376
ENSG00000182791	0.596471	0.16591
ENSG00000124659	0.560038	0.098634
ENSG00000198283	0.631183	0.297676
ENSG00000134595	0.530947	0.0803446
ENSG00000156284	0.572271	0.18624
ENSG00000177143	0.506744	-0.0644731
ENSG00000168875	0.526971	0.0321958
ENSG00000178015	0.610728	0.349784
ENSG00000150594	0.566524	0.216622
ENSG00000170953	0.62701	0.288546
ENSG00000177432	0.606557	0.166109
ENSG00000184897	0.514019	0.00396719
ENSG00000186462	0.580622	0.0643261
ENSG00000135312	0.554135	0.127372
ENSG00000165496	0.555039	0.109187
ENSG00000196099	0.646497	0.302897
ENSG00000186834	0.55463	0.0731152
ENSG00000177300	0.564103	0.132085
ENSG00000198890	0.592199	0.206769
ENSG00000198657	0.575269	0.172487
ENSG00000221944	0.544482	0.000767911
ENSG00000121318	0.54329	0.0200681
ENSG00000173456	0.603687	0.275502
ENSG00000177606	0.566265	0.126511
ENSG00000176231	0.609884	0.280302
ENSG00000181867	0.577503	0.141751
ENSG00000180386	0.727451	0.589546
ENSG00000174339	0.610043	0.269092
ENSG00000198965	0.600198	0.221729
ENSG00000205138	0.554598	0.148871
ENSG00000221852	0.59619	0.30046
ENSG00000184260	0.515385	0.0565046
ENSG00000176922	0.618313	0.29065
ENSG00000172464	0.595388	0.185339

## Sheet: Sheet8
HGNC symbol	raw density	mean simulated density	ND	enrichment p	Z-score	depletion p	motif number	standard deviation of simulant densities
A1CF	0.00030489	0.000643248	-0.526014	0.938062	-1.23278	0.0629371	5	0.000274467
ACO1	0.00904915	0.00896689	0.00917411	0.391608	0.0209238	0.609391	3	0.00393155
AKAP1	2.25781e-05	5.37574e-07	41	0.000999001	1.04032e+17	1	1	2.11864e-22
ANKHD1	0.000339436	0.000423583	-0.198656	0.596404	-0.359491	0.404595	2	0.000234073
CELF1	0.018576	0.0088596	1.09671	0.0649351	1.97872	0.936064	1	0.00491045
CELF4	0.0020617	0.00163714	0.259331	0.175824	0.797864	0.825175	4	0.000532121
CELF5	0.000425874	0.000466164	-0.086429	1	-371424393532000	0.000999001	1	1.08474e-19
CELF6	0.00259346	0.00224412	0.155668	0.288711	0.442843	0.712288	4	0.00078885
CNOT4	0.000320287	0.000982376	-0.673967	0.939061	-1.23016	0.0619381	2	0.000538214
CPEB2	0.000767314	0.000606176	0.265827	0.151848	1.06037	0.849151	2	0.000151964
CPEB4	0.000387979	0.000394681	-0.0169823	0.696304	-0.0468048	0.304695	1	0.000143203
CSTF2	5.49043e-05	0.000123065	-0.553858	0.791209	-0.790927	0.20979	4	8.61778e-05
DAZAP1	7.78945e-05	0.000416115	-0.812805	0.945055	-0.805834	0.0579421	2	0.000419716
EIF4B	0.00762368	0.00826161	-0.077216	0.601399	-0.350519	0.3996	16	0.00181995
ELAVL1	0.0020606	0.00228904	-0.0997962	0.705295	-0.565705	0.295704	15	0.00040381
ELAVL2	0.000217986	0.000171149	0.273668	0.281718	0.500165	0.719281	38	9.36447e-05
ELAVL3	0.00172668	0.00241572	-0.28523	0.829171	-1.082	0.171828	3	0.000636816
ENOX1	0.00129487	0.00120392	0.0755373	0.352647	0.162918	0.648352	2	0.000558204
ESRP2	0.000364701	0.000664691	-0.451322	0.767233	-0.789679	0.233766	1	0.000379889
FMR1	0.00179968	0.00166469	0.0810906	0.35964	0.138974	0.641359	14	0.00097134
FUS	0.000887466	0.00114532	-0.225137	0.452547	-0.343594	0.548452	1	0.000750462
FXR1	0.000356095	0.000382903	-0.0700138	0.514486	-0.149048	0.486513	4	0.000179865
FXR2	0.00355053	0.0030729	0.155432	0.277722	0.381266	0.723277	4	0.00125274
G3BP1	7.01355e-05	0.000240757	-0.708687	0.946054	-1.38362	0.0639361	64	0.000123315
G3BP2	0.00217989	0.00243182	-0.103596	0.47952	-0.184276	0.521479	4	0.00136711
GRSF1	0.0436755	0.0610355	-0.284425	0.998002	-3.08927	0.002997	9	0.00561945
HNRNPA1	0.0256653	0.0304347	-0.15671	0.802198	-0.86313	0.198801	24	0.00552574
HNRNPA1L2	0.000165742	0.00138181	-0.880054	0.996004	-1.23168	0.004995	4	0.000987323
HNRNPA2B1	0.00156992	0.00454371	-0.654484	1	-2.28456	0.000999001	30	0.00130169
HNRNPA3	0	1.24204e-05	-1	1	-0.397517	0.756244	1	3.12448e-05
HNRNPAB	0	6.16158e-06	-1	1	-0.331935	0.862138	1	1.85626e-05
HNRNPC	0.000745783	0.000471311	0.582359	0.0659341	1.71766	0.935065	2	0.000159794
HNRNPCL1	0.000745783	0.000471856	0.580533	0.0639361	1.67067	0.937063	2	0.000163963
HNRNPF	0.0549299	0.0622639	-0.117789	0.772228	-0.758958	0.228771	20	0.00966323
HNRNPH1	0.0553243	0.0658276	-0.159559	0.963037	-1.81958	0.037962	11	0.00577242
HNRNPH2	0.0438046	0.062184	-0.295564	1	-3.66827	0.000999001	10	0.00501036
HNRNPH3	0.0436755	0.0613004	-0.287517	1	-3.33374	0.000999001	9	0.00528683
HNRNPK	0.0931558	0.0958612	-0.0282221	0.668332	-0.390386	0.332667	26	0.00693007
HNRNPL	0.000928015	0.00236436	-0.607498	0.998002	-2.40393	0.002997	7	0.000597498
HNRNPLL	0.000972758	0.00188111	-0.482882	0.906094	-1.10221	0.0949051	3	0.000824121
HNRNPM	0.000133318	0.000152396	-0.125183	0.401598	-0.0991367	0.599401	1	0.000192435
HNRNPU	4.1665e-05	0.000200688	-0.79239	0.906094	-1.21898	0.0949051	1	0.000130456
IGF2BP1	3.38373e-06	3.56523e-05	-0.905091	0.543457	-0.689369	0.478521	8	4.68089e-05
IGF2BP2	0.00257728	0.00202964	0.269823	0.13986	1.0372	0.861139	8	0.000527998
IGF2BP3	0.00321567	0.00313399	0.0260657	0.411588	0.135653	0.589411	12	0.000602193
KHDRBS1	0.000237583	0.000565403	-0.579798	0.819181	-0.815469	0.181818	2	0.000402001
KHDRBS2	0.000575092	0.00101733	-0.434702	0.772228	-0.836368	0.228771	4	0.000528754
KHDRBS3	0.00418805	0.00779003	-0.462383	0.995005	-2.06413	0.00599401	14	0.00174503
KHSRP	0.013235	0.0145328	-0.0893002	0.572428	-0.324794	0.428571	31	0.0039957
LIN28A	0.00378559	0.0043268	-0.125082	0.566434	-0.360753	0.434565	4	0.00150021
MATR3	0.000763973	0.000685594	0.114322	0.345654	0.218993	0.655345	2	0.000357905
MBNL1	0.0282501	0.025784	0.0956444	0.267732	0.558449	0.733267	42	0.00441597
MSI1	0.000322477	0.000739253	-0.56378	0.87013	-0.916486	0.130869	4	0.000454754
NCL	0	9.47391e-05	-1	1	-1.23838	0.0809191	49	7.65026e-05
NONO	0.00517817	0.00855006	-0.39437	0.838162	-1.00523	0.162837	2	0.00335435
PABPC1	0.00633705	0.00731054	-0.133163	0.634366	-0.443244	0.366633	15	0.00219629
PABPC3	0.00247641	0.00184836	0.33979	0.133866	1.16795	0.867133	4	0.00053774
PABPC5	0.000649207	0.000600081	0.0818655	0.402597	0.101803	0.598402	1	0.000482557
PABPN1	0.00128455	0.00139628	-0.0800216	0.516484	-0.168209	0.484515	2	0.00066425
PCBP1	0.00269338	0.00387949	-0.305739	0.892108	-1.23715	0.108891	9	0.000958742
PCBP2	0.00496847	0.00399906	0.24241	0.162837	1.02794	0.838162	6	0.000943065
PPRC1	0.0122232	0.0141642	-0.137033	0.861139	-1.1554	0.13986	8	0.00167991
PTBP1	0.0233709	0.0229385	0.0188518	0.430569	0.126918	0.57043	13	0.00340718
PUM1	0.000115627	0.000151278	-0.235663	0.555445	-0.319794	0.446553	6	0.00011148
PUM2	0.000231582	0.000356385	-0.350191	0.804196	-0.847619	0.196803	68	0.000147239
QKI	0.000989256	0.00481536	-0.794562	1	-2.45613	0.000999001	137	0.00155778
RALY	0.000476772	0.000211317	1.25619	0.105894	2.02162	0.895105	1	0.000131308
RBFOX1	0.00215012	0.00463515	-0.536128	0.956044	-1.24566	0.044955	5	0.00199496
RBFOX2	0.00112048	0.00220664	-0.492225	0.855145	-0.650279	0.145854	1	0.00167031
RBM24	0.00141895	0.00131993	0.0750133	0.373626	0.259858	0.627373	4	0.000381026
RBM28	0.000398498	0.000847832	-0.52998	0.967033	-1.48124	0.033966	4	0.000303351
RBM3	8.00478e-05	0.000220385	-0.636782	0.739261	-0.723754	0.261738	1	0.000193902
RBM4	0.0023085	0.00363955	-0.365719	0.852148	-1.00983	0.148851	2	0.0013181
RBM41	0.000803935	0.000879768	-0.0861965	0.573427	-0.258866	0.427572	4	0.000292943
RBM42	0.000400466	0.000404063	-0.00890213	0.415584	-0.012723	0.585415	2	0.000282717
RBM45	0.00103427	0.000884312	0.169576	0.316683	0.39281	0.684316	2	0.000381758
RBM46	0.000730727	0.00109562	-0.333046	0.733267	-0.717993	0.267732	4	0.00050821
RBM5	0.00394348	0.00395696	-0.00340588	0.451548	-0.0106515	0.549451	3	0.00126527
RBM6	0.00301235	0.00175405	0.71737	0.036963	1.85776	0.964036	4	0.000677321
RBM8A	0.00167765	0.0018488	-0.0925744	0.445554	-0.1882	0.555445	2	0.000909413
RBMS1	5.0624e-05	0.00016638	-0.695732	0.831169	-0.830563	0.16983	2	0.00013937
RBMS3	0.00015804	0.000262487	-0.397912	0.719281	-0.694322	0.281718	3	0.00015043
RBMY1A1	0.00877936	0.00758447	0.157544	0.242757	0.590563	0.758242	2	0.00202331
SAMD4A	0.00810984	0.00469438	0.727564	0.024975	2.28379	0.976024	4	0.00149552
SART3	0.00149217	0.00174365	-0.144229	0.75025	-0.532958	0.250749	2	0.000471866
SF1	0	5.42064e-07	-1	1	-0.0985029	0.979021	1	5.50303e-06
SFPQ	0.00413798	0.00272987	0.515817	0.0809191	1.5222	0.92008	9	0.000925053
SNRNP70	0.00213588	0.00132541	0.611485	0.0919081	1.30103	0.909091	4	0.000622944
SNRPA	0.00383609	0.00418123	-0.0825456	0.538462	-0.248789	0.462537	33	0.00138729
SRSF1	0.0676367	0.0564646	0.197859	0.00999001	2.5429	0.991009	96	0.00439342
SRSF10	0.0282108	0.0305588	-0.076837	0.784216	-0.834333	0.216783	35	0.00281428
SRSF2	0.0271225	0.016502	0.643587	0.000999001	5.3501	1	100	0.0019851
SRSF3	0.046171	0.037212	0.240755	0.0629371	1.57482	0.938062	12	0.00568891
SRSF5	0.0165196	0.0153407	0.0768451	0.273726	0.550914	0.727273	32	0.00213982
SRSF6	0.0471659	0.0432202	0.0912917	0.255744	0.637124	0.745255	32	0.0061929
SRSF7	0.00358234	0.00227691	0.573333	0.0749251	1.52824	0.926074	12	0.000854206
SRSF9	0.0470577	0.0407349	0.155218	0.155844	1.01248	0.845155	11	0.00624485
SSB	4.98332e-05	4.03441e-05	0.235204	0.463536	0.132761	0.627373	1	7.14747e-05
TARDBP	0.000501342	0.000541919	-0.0748759	0.484515	-0.146757	0.516484	5	0.000276489
TIA1	0.000768881	0.000928418	-0.171838	0.75025	-0.67206	0.250749	3	0.000237385
TRA2A	0.000361752	9.07979e-05	2.98414	0.046953	2.01072	0.954046	1	0.000134755
TRA2B	0.0347731	0.036676	-0.0518853	0.746254	-0.683905	0.254745	218	0.00278247
TUT1	0.000116654	0.000225532	-0.482761	0.639361	-0.500969	0.377622	1	0.000217335
U2AF2	0.000383479	0.0010037	-0.617934	1	-2.05882	0.000999001	2	0.000301251
YBX1	0.00638384	0.00434672	0.468656	0.111888	1.14931	0.889111	5	0.00177247
YBX2	0.00245127	0.00140261	0.747652	0.030969	2.2124	0.97003	6	0.000473994
YTHDC1	0.0609124	0.0537494	0.133267	0.182817	0.893746	0.818182	36	0.0080146
ZC3H10	0.00327203	0.00254525	0.285546	0.200799	0.721659	0.8002	2	0.0010071
ZC3H14	0.000122513	0.000292444	-0.581072	0.913087	-1.112	0.0879121	1	0.000152815
ZCRB1	4.3006e-07	0.000233211	-0.998156	0.999001	-1.40814	0.003996	4	0.000165311
ZFP36	0.0755923	0.0534415	0.414486	0.002997	3.36075	0.998002	55	0.00659102
ZFP36L2	4.83817e-07	1.85529e-05	-0.973922	0.6004	-0.554862	0.648352	1	3.25649e-05
ZNF638	0.00122592	0.00152285	-0.194978	0.671329	-0.527447	0.32967	4	0.00056294
ZRANB2	0.000174966	0.00105896	-0.834775	0.924076	-0.801183	0.0769231	1	0.00110336

## Sheet: Sheet9
protein_name	dS	mean_simulated_dS	normalized_dS	conservation_p	motif_number
A1CF	0	0.0566046	-1	0.275724	5
ACO1	0.084	0.0719704	0.167146	0.751249	3
CELF1	0.0492	0.0734169	-0.329855	0.0769231	1
CELF4	0.1151	0.0608775	0.890682	0.978022	4
CELF6	0.0699	0.0628336	0.112462	0.674326	4
CNOT4	0.0831	0.0823922	0.00859062	0.606394	2
CPEB2	0.093	0.0599189	0.552098	0.767233	2
EIF4B	0.0805	0.0722391	0.114355	0.718282	16
ELAVL1	0.0319	0.0443771	-0.281161	0.24975	15
ELAVL3	0.0342	0.0511505	-0.331385	0.330669	3
ENOX1	0.0901	0.0708456	0.27178	0.727273	2
ESRP2	0.2203	0.0896337	1.45778	0.916917	1
FMR1	0.0409	0.0714423	-0.42751	0.237762	14
FUS	0.0463	0.0611745	-0.243149	0.222777	1
FXR2	0.04	0.078399	-0.489789	0.0999001	4
G3BP2	0.0607	0.0741477	-0.181364	0.382617	4
GRSF1	0.0747	0.0640715	0.165885	0.983017	9
HNRNPA1	0.0879	0.0677696	0.297042	0.989011	24
HNRNPA1L2	0.1199	0.0847062	0.415481	0.836164	4
HNRNPA2B1	0.0677	0.0739689	-0.0847505	0.406593	30
HNRNPC	0	0.0501357	-1	0.220779	2
HNRNPCL1	0	0.0501357	-1	0.220779	2
HNRNPF	0.0735	0.0645245	0.139102	0.913087	20
HNRNPH1	0.0739	0.0648654	0.139282	0.967033	11
HNRNPH2	0.0751	0.0645525	0.163394	0.982018	10
HNRNPH3	0.0747	0.0640715	0.165885	0.983017	9
HNRNPK	0.0656	0.0616395	0.0642526	0.892108	26
HNRNPL	0.0493	0.0728924	-0.323661	0.191808	7
HNRNPLL	0.0926	0.0662863	0.39697	0.813187	3
IGF2BP2	0.0838	0.0502329	0.668229	0.894106	8
IGF2BP3	0.0667	0.0511971	0.302808	0.809191	12
KHDRBS2	0.0591	0.0592133	-0.00191342	0.609391	4
KHDRBS3	0.0865	0.0645538	0.339968	0.922078	14
KHSRP	0.0681	0.0695773	-0.0212325	0.480519	31
LIN28A	0.0644	0.0800756	-0.19576	0.280719	4
MATR3	0.175	0.0669819	1.61265	0.964036	2
MBNL1	0.0686	0.0698224	-0.0175073	0.464535	42
MSI1	0.0526	0.0748561	-0.297318	0.378621	4
NONO	0.0428	0.0697707	-0.386562	0.033966	2
PABPC1	0.0829	0.0568613	0.457934	0.936064	15
PABPC3	0.0348	0.0443746	-0.215768	0.366633	4
PABPC5	0.025	0.0985701	-0.746373	0.353353	1
PABPN1	0.1114	0.0683979	0.628705	0.893107	2
PCBP1	0.0937	0.0610696	0.534315	0.936064	9
PCBP2	0.042	0.0704516	-0.403846	0.031968	6
PPRC1	0.078	0.0859274	-0.092257	0.21978	8
PTBP1	0.0813	0.0591034	0.375555	1	13
QKI	0.076	0.0672642	0.129873	0.71029	137
RBFOX1	0.1507	0.0663351	1.2718	0.993007	5
RBFOX2	0.1305	0.0706674	0.846679	0.981019	1
RBM24	0.0745	0.0634279	0.174562	0.614386	4
RBM28	0.0639	0.078342	-0.184346	0.372627	4
RBM4	0.112	0.0650956	0.720546	1	2
RBM41	0.1822	0.0525657	2.46614	0.99001	4
RBM45	0.075	0.0807126	-0.0707771	0.505495	2
RBM46	0.2048	0.0681171	2.00659	0.972028	4
RBM5	0.0659	0.0800711	-0.176981	0.318681	3
RBM6	0.0317	0.0560324	-0.434256	0.218781	4
RBM8A	0.0645	0.0572702	0.12624	0.753247	2
RBMY1A1	0.0593	0.065777	-0.0984691	0.351648	2
SAMD4A	0.0576	0.0724779	-0.205275	0.245754	4
SART3	0.0581	0.0540625	0.0746821	0.639361	2
SFPQ	0.0682	0.0594563	0.147061	0.68032	9
SNRNP70	0.019	0.062374	-0.695386	0.114885	4
SNRPA	0.047	0.070545	-0.333759	0.135864	33
SRSF1	0.0564	0.0708416	-0.203858	0.00699301	96
SRSF10	0.0634	0.0693951	-0.0863908	0.217782	35
SRSF2	0.0687	0.0705128	-0.0257088	0.433566	100
SRSF3	0.0394	0.0656188	-0.399562	0.000999001	12
SRSF5	0.0627	0.0681591	-0.0800935	0.288711	32
SRSF6	0.0889	0.0810252	0.0971895	0.843157	32
SRSF7	0.0749	0.0907827	-0.174953	0.366633	12
SRSF9	0.0587	0.0670867	-0.125013	0.163836	11
TIA1	0.0978	0.0917418	0.0660353	0.571429	3
TRA2B	0.0722	0.0754411	-0.042962	0.34965	218
U2AF2	0.0375	0.0712128	-0.473409	0.238761	2
YBX1	0.0796	0.0679471	0.1715	0.706294	5
YBX2	0.0311	0.0645579	-0.518262	0.192807	6
YTHDC1	0.0592	0.0735114	-0.194683	0.017982	36
ZC3H10	0.0759	0.078766	-0.0363863	0.487512	2
ZFP36	0.0615	0.0615318	-0.000516806	0.522478	55
ZNF638	0.0395	0.0641021	-0.383796	0.22977	4
ZRANB2	0	0.0727041	-1	0.125874	1

## Sheet: Sheet10
gene	raw density	ND
ENSMUST00000051676	0.288162	-0.00915859
ENSMUST00000016023	0.37257	0.0270302
ENSMUST00000061158	0.241497	-0.158519
ENSMUST00000031622	0.387879	0.152323
ENSMUST00000035155	0.347687	0.0557923
ENSMUST00000025249	0.361257	0.238631
ENSMUST00000031127	0.328767	0.319366
ENSMUST00000020886	0.285908	-0.0717931
ENSMUST00000061586	0.335103	0.0644636
ENSMUST00000049038	0.322265	0.0979926
ENSMUST00000054145	0.347061	0.136862
ENSMUST00000078717	0.306994	0.190392
ENSMUST00000093165	0.298246	0.00424252
ENSMUST00000019464	0.429524	0.447554
ENSMUST00000150655	0.334705	0.198016
ENSMUST00000039987	0.344086	0.170925
ENSMUST00000147695	0.336545	0.105275
ENSMUST00000039672	0.384725	0.460625
ENSMUST00000057627	0.324289	0.119861
ENSMUST00000048718	0.283654	-0.0787488
ENSMUST00000097888	0.381119	0.292286
ENSMUST00000032761	0.288799	0.0211872
ENSMUST00000033131	0.37037	0.283331
ENSMUST00000111999	0.399754	0.262528
ENSMUST00000144531	0.216931	-0.278614
ENSMUST00000028727	0.294686	-0.152856
ENSMUST00000085939	0.473684	0.602564
ENSMUST00000103100	0.437037	0.5114
ENSMUST00000038900	0.321379	0.0607946
ENSMUST00000033556	0.283005	0.114398
ENSMUST00000106766	0.32743	0.0950212
ENSMUST00000034650	0.376477	0.21862
ENSMUST00000048715	0.368116	0.147556
ENSMUST00000032252	0.30186	0.0626511
ENSMUST00000064910	0.330484	0.121965
ENSMUST00000113682	0.269466	-0.0805421
ENSMUST00000029214	0.332558	0.093997
ENSMUST00000042135	0.368203	0.199621
ENSMUST00000031377	0.290884	-0.01654
ENSMUST00000028000	0.355603	0.0773986
ENSMUST00000027493	0.336464	0.150779
ENSMUST00000031426	0.388971	0.127331
ENSMUST00000177736	0.339354	0.157976
ENSMUST00000027752	0.333955	0.0460631
ENSMUST00000022692	0.312715	0.115401
ENSMUST00000077271	0.28945	-0.0520433
ENSMUST00000095925	0.214597	-0.255396
ENSMUST00000034846	0.328451	0.19184
ENSMUST00000066412	0.340741	0.429515
ENSMUST00000184647	0.372466	0.27619
ENSMUST00000022511	0.310336	0.0784165
ENSMUST00000166171	0.444779	0.277872
ENSMUST00000075610	0.312963	0.056019
ENSMUST00000035840	0.290968	0.014841
ENSMUST00000141387	0.32327	0.185042
ENSMUST00000016406	0.309524	0.0660592
ENSMUST00000034723	0.360951	0.160198
ENSMUST00000105613	0.398485	0.276947
ENSMUST00000111125	0.331137	0.133171
ENSMUST00000163511	0.304552	0.018786
ENSMUST00000162265	0.206186	-0.113344
ENSMUST00000001706	0.332056	0.110874
ENSMUST00000040706	0.382491	0.138597
ENSMUST00000092956	0.248188	-0.229717
ENSMUST00000033096	0.374638	0.0326369
ENSMUST00000172251	0.336066	0.277878
ENSMUST00000121661	0.276667	-0.0283306
ENSMUST00000025875	0.279898	0.0089429
ENSMUST00000055022	0.376577	0.544944
ENSMUST00000035780	0.280332	-0.0219014
ENSMUST00000081677	0.263374	-0.103892
ENSMUST00000058196	0.316049	0.0947188
ENSMUST00000041370	0.4	0.134113
ENSMUST00000036647	0.33691	0.0785683
ENSMUST00000030081	0.325694	0.291122
ENSMUST00000166580	0.357798	0.258832
ENSMUST00000027226	0.375238	0.153261
ENSMUST00000107728	0.406326	0.245742
ENSMUST00000035715	0.394841	0.466308
ENSMUST00000027251	0.335733	0.102104
ENSMUST00000052601	0.279412	0.0907003
ENSMUST00000086978	0.251904	-0.154193
ENSMUST00000197841	0.30364	0.19722
ENSMUST00000170397	0.372578	0.437443
ENSMUST00000054280	0.390323	0.277562
ENSMUST00000047480	0.371445	0.266684
ENSMUST00000109988	0.361176	0.283461
ENSMUST00000165149	0.265664	-0.00504517
ENSMUST00000044271	0.303229	0.0336978
ENSMUST00000050226	0.308534	0.0582143
ENSMUST00000100162	0.368914	0.203641
ENSMUST00000102694	0.363258	0.229014
ENSMUST00000018985	0.311111	0.0287241
ENSMUST00000109071	0.404605	0.34829
ENSMUST00000075770	0.316783	0.113709
ENSMUST00000016511	0.351032	0.183991
ENSMUST00000084806	0.325017	0.0657233
ENSMUST00000165829	0.363548	0.228388
ENSMUST00000029700	0.317127	0.154263
ENSMUST00000045744	0.348803	0.0856481
ENSMUST00000166004	0.336651	0.139761
ENSMUST00000047020	0.427184	0.398898
ENSMUST00000169168	0.244086	0.0462758
ENSMUST00000030651	0.443262	0.360618
ENSMUST00000035163	0.323823	0.126346
ENSMUST00000111623	0.349303	0.0744709
ENSMUST00000099705	0.358929	0.262801
ENSMUST00000113300	0.381982	0.300255
ENSMUST00000183456	0.336842	0.121945
ENSMUST00000114913	0.375297	0.29441
ENSMUST00000068225	0.365265	0.082316
ENSMUST00000010451	0.395317	0.727043
ENSMUST00000075759	0.365704	0.143482
ENSMUST00000053737	0.370331	0.101977
ENSMUST00000098546	0.325765	0.0784431
ENSMUST00000034429	0.344937	0.240046
ENSMUST00000042167	0.330502	0.143543
ENSMUST00000167191	0.24976	-0.152459
ENSMUST00000060710	0.348214	0.153818
ENSMUST00000045604	0.208333	-0.309168
ENSMUST00000057974	0.347032	0.112901
ENSMUST00000126957	0.310653	0.0297535
ENSMUST00000142283	0.367373	0.225968
ENSMUST00000085835	0.32971	0.122502
ENSMUST00000054266	0.328715	0.162221
ENSMUST00000026479	0.35153	0.0532577
ENSMUST00000054564	0.334683	0.123112
ENSMUST00000048807	0.331723	0.0358526
ENSMUST00000117593	0.404837	0.439521
ENSMUST00000178473	0.276292	-0.00570915
ENSMUST00000025060	0.372434	0.348768
ENSMUST00000071562	0.309735	0.12
ENSMUST00000108190	0.34929	0.147131
ENSMUST00000086615	0.263605	0.0412468
ENSMUST00000048688	0.319944	0.0360027
ENSMUST00000030814	0.299204	0.0231074
ENSMUST00000031663	0.329944	0.0879893
ENSMUST00000071708	0.334094	0.144778
ENSMUST00000168185	0.342375	0.117902
ENSMUST00000107357	0.368421	0.170491
ENSMUST00000042497	0.371326	0.220202
ENSMUST00000108277	0.334385	0.0819639
ENSMUST00000100203	0.317672	0.111918
ENSMUST00000095487	0.316456	0.118282
ENSMUST00000113915	0.30854	0.0917243
ENSMUST00000106653	0.325473	0.0262646
ENSMUST00000181904	0.354223	0.24283
ENSMUST00000060010	0.317016	0.309749
ENSMUST00000111080	0.32914	0.0452034
ENSMUST00000139526	0.312627	0.0752988
ENSMUST00000000500	0.387052	0.257214
ENSMUST00000079287	0.336478	0.113076
ENSMUST00000057932	0.340136	0.558603
ENSMUST00000065353	0.369461	0.201827
ENSMUST00000041168	0.32247	0.199936
ENSMUST00000080406	0.309637	-0.0466153
ENSMUST00000022895	0.405751	0.206059
ENSMUST00000096243	0.293651	0.0161695
ENSMUST00000147571	0.317109	0.152753
ENSMUST00000170650	0.328455	0.110867
ENSMUST00000103144	0.350541	0.0837019
ENSMUST00000088481	0.284254	0.0410036
ENSMUST00000139167	0.339744	0.12886
ENSMUST00000019231	0.340517	0.355564
ENSMUST00000021133	0.385517	0.185544
ENSMUST00000089017	0.29886	0.0145338
ENSMUST00000112693	0.305315	0.0436424
ENSMUST00000021187	0.332449	0.192969
ENSMUST00000103060	0.370619	0.236657
ENSMUST00000178342	0.261905	0.102985
ENSMUST00000110297	0.331795	0.0353432
ENSMUST00000182309	0.336398	-0.0888903
ENSMUST00000036372	0.347898	0.10865
ENSMUST00000021574	0.330184	0.00762527
ENSMUST00000110984	0.34809	0.0764523
ENSMUST00000075671	0.290557	-0.0677922
ENSMUST00000095323	0.375394	0.182041
ENSMUST00000026565	0.309179	0.18005
ENSMUST00000032824	0.340493	0.064968
ENSMUST00000161827	0.308046	0.0814519
ENSMUST00000153476	0.289644	0.0806568
ENSMUST00000046901	0.314465	-0.0934228
ENSMUST00000102815	0.327518	0.192466
ENSMUST00000039046	0.306584	0.041958
ENSMUST00000065562	0.308162	0.0952962
ENSMUST00000004913	0.461216	0.552576
ENSMUST00000036274	0.427313	0.494837
ENSMUST00000101094	0.326132	0.171601
ENSMUST00000184973	0.34962	0.262275
ENSMUST00000107165	0.356387	0.184839
ENSMUST00000008051	0.37415	0.218162
ENSMUST00000072965	0.382906	0.213895
ENSMUST00000048678	0.348774	0.228466
ENSMUST00000038144	0.284685	-0.0908045
ENSMUST00000030014	0.357775	0.210333
ENSMUST00000023566	0.328037	0.174751
ENSMUST00000120285	0.362903	0.266714
ENSMUST00000034041	0.430476	0.278714
ENSMUST00000087033	0.33125	0.137909
ENSMUST00000171887	0.336988	0.298043
ENSMUST00000064200	0.329502	0.191961
ENSMUST00000037099	0.321522	0.0126896
ENSMUST00000044166	0.337356	0.116883
ENSMUST00000105887	0.358209	0.189178
ENSMUST00000034811	0.342593	0.145055
ENSMUST00000001156	0.332616	0.130659
ENSMUST00000047973	0.372663	0.274897
ENSMUST00000048770	0.513178	0.200755
ENSMUST00000047409	0.332397	0.0518519
ENSMUST00000168552	0.329023	0.0653971
ENSMUST00000086833	0.322072	0.0109579
ENSMUST00000177129	0.341333	0.163689
ENSMUST00000037012	0.365394	0.212858
ENSMUST00000038389	0.313076	0.149845
ENSMUST00000046549	0.328889	0.0462815
ENSMUST00000006112	0.335681	0.170185
ENSMUST00000020350	0.273495	0.088338
ENSMUST00000020049	0.399723	0.125389
ENSMUST00000044829	0.328018	-0.0046083
ENSMUST00000005954	0.296724	-0.185745
ENSMUST00000033210	0.292181	0.223716
ENSMUST00000144797	0.32723	0.0509221
ENSMUST00000149248	0.349531	0.130723
ENSMUST00000046611	0.317982	0.156761
ENSMUST00000080036	0.331411	0.184853
ENSMUST00000031288	0.406834	0.219992
ENSMUST00000021438	0.322835	0.0840586
ENSMUST00000167959	0.269663	-0.22002
ENSMUST00000172171	0.319213	0.126327
ENSMUST00000112098	0.347019	0.140342
ENSMUST00000057442	0.351667	0.019767
ENSMUST00000060063	0.341943	0.107217
ENSMUST00000118820	0.270833	0.144078
ENSMUST00000164083	0.339869	0.079382
ENSMUST00000087211	0.382452	0.165941
ENSMUST00000103154	0.338015	0.0435034
ENSMUST00000000049	0.294798	0.000981354
ENSMUST00000044255	0.390663	0.277006
ENSMUST00000108231	0.409357	0.236437
ENSMUST00000113136	0.338573	0.10777
ENSMUST00000103075	0.310962	-0.00999971
ENSMUST00000022813	0.363636	0.314377
ENSMUST00000002320	0.388511	0.229518
ENSMUST00000026119	0.341564	0.30822
ENSMUST00000086723	0.345786	0.203847
ENSMUST00000095758	0.375458	0.335766
ENSMUST00000020759	0.296221	0.035866
ENSMUST00000076635	0.292059	0.0600361
ENSMUST00000031732	0.320904	0.113878
ENSMUST00000056614	0.317935	0.284209
ENSMUST00000107801	0.379671	0.223831
ENSMUST00000034776	0.392665	0.584055
ENSMUST00000025602	0.328652	0.0557344
ENSMUST00000019268	0.331727	0.0377667
ENSMUST00000098143	0.339312	0.0963853
ENSMUST00000063344	0.363478	0.319694
ENSMUST00000020649	0.362529	0.0391879
ENSMUST00000135158	0.363953	0.261366
ENSMUST00000068700	0.287152	0.0473465
ENSMUST00000081202	0.356589	0.117047
ENSMUST00000034511	0.310091	-0.0588114
ENSMUST00000047413	0.320416	0.129107
ENSMUST00000185641	0.276644	0.112225
ENSMUST00000040735	0.386992	0.399547
ENSMUST00000105686	0.312565	0.13209
ENSMUST00000034141	0.325909	0.0691348
ENSMUST00000001155	0.292011	0.0579053
ENSMUST00000144660	0.269366	0.00883555
ENSMUST00000025685	0.327029	0.165861
ENSMUST00000107234	0.273002	-0.0835443
ENSMUST00000161347	0.357143	0.126647
ENSMUST00000021283	0.40367	0.32715
ENSMUST00000067075	0.309002	-0.0566738
ENSMUST00000106928	0.351682	0.358246
ENSMUST00000035269	0.303282	0.00635037
ENSMUST00000046903	0.335943	0.0689083
ENSMUST00000069837	0.324147	0.110512
ENSMUST00000067752	0.382313	0.384168
ENSMUST00000050983	0.386139	0.281911
ENSMUST00000094649	0.307596	0.17848
ENSMUST00000107389	0.320932	0.0675655
ENSMUST00000047208	0.355998	0.0644016
ENSMUST00000081095	0.294995	0.382649
ENSMUST00000031822	0.341439	0.257838
ENSMUST00000102691	0.372498	0.129526
ENSMUST00000059390	0.31082	0.0522723
ENSMUST00000090031	0.309179	0.168096
ENSMUST00000027372	0.341667	0.424765
ENSMUST00000000153	0.442982	0.397189
ENSMUST00000065515	0.31072	0.104857
ENSMUST00000061047	0.350513	0.187196
ENSMUST00000032735	0.388563	0.0833719
ENSMUST00000032240	0.392424	0.325961
ENSMUST00000016907	0.34511	0.114786
ENSMUST00000030432	0.274029	-0.061296
ENSMUST00000039191	0.302083	-0.0320427
ENSMUST00000050535	0.348865	0.0622044
ENSMUST00000020908	0.26862	-0.184853
ENSMUST00000050077	0.365115	0.23968
ENSMUST00000111351	0.308477	0.0257932
ENSMUST00000085272	0.327846	0.0757528
ENSMUST00000161241	0.320472	-0.0293468
ENSMUST00000030434	0.331126	0.129546
ENSMUST00000046207	0.296296	-0.0442871
ENSMUST00000168381	0.358174	0.0285329
ENSMUST00000023171	0.3298	0.112966
ENSMUST00000119973	0.396453	0.462804
ENSMUST00000108112	0.296793	-0.0219568
ENSMUST00000062709	0.259001	-0.0916127
ENSMUST00000039323	0.319055	-0.00171821
ENSMUST00000062802	0.303371	-0.0256225
ENSMUST00000089140	0.429848	0.2851
ENSMUST00000089334	0.335534	0.0068532
ENSMUST00000084521	0.390555	0.222341
ENSMUST00000058016	0.364123	0.288764
ENSMUST00000073418	0.385266	0.140774
ENSMUST00000078976	0.290043	-0.1075
ENSMUST00000025835	0.356589	0.214521
ENSMUST00000028610	0.311869	0.0150615
ENSMUST00000055083	0.40458	0.573634
ENSMUST00000115441	0.290645	-0.0288316
ENSMUST00000040336	0.35942	0.307534
ENSMUST00000048054	0.335395	0.0980975
ENSMUST00000067778	0.383914	0.405202
ENSMUST00000079824	0.332494	0.327834
ENSMUST00000089302	0.308937	0.106971
ENSMUST00000079833	0.330116	0.0836044
ENSMUST00000058154	0.317047	0.13379
ENSMUST00000112583	0.336998	0.0359553
ENSMUST00000030622	0.485597	0.255453
ENSMUST00000010940	0.333333	0.107904
ENSMUST00000010278	0.274052	0.0523173
ENSMUST00000029423	0.337388	0.172954
ENSMUST00000044021	0.340681	0.410203
ENSMUST00000043709	0.452444	0.440294
ENSMUST00000039152	0.353949	0.0643951
ENSMUST00000058060	0.295019	-0.0790025
ENSMUST00000022952	0.33574	0.127637
ENSMUST00000077687	0.323864	-0.0819778
ENSMUST00000196403	0.353333	0.216629
ENSMUST00000056398	0.353952	0.147249
ENSMUST00000025358	0.324597	0.165526
ENSMUST00000020312	0.31434	-0.00651319
ENSMUST00000025541	0.328704	0.0482799
ENSMUST00000081702	0.365164	0.187259
ENSMUST00000099739	0.319712	0.142028
ENSMUST00000015368	0.352475	0.254051
ENSMUST00000003569	0.374843	0.233801
ENSMUST00000087814	0.330138	0.562264
ENSMUST00000066679	0.393536	0.306516
ENSMUST00000043914	0.367248	0.307302
ENSMUST00000113524	0.248016	-0.0693173
ENSMUST00000029269	0.36978	0.161432
ENSMUST00000016399	0.30531	-0.00864443
ENSMUST00000017604	0.398964	0.370026
ENSMUST00000034441	0.362573	0.147173
ENSMUST00000031117	0.329723	0.139151
ENSMUST00000013851	0.322523	0.157377
ENSMUST00000052072	0.33189	0.286138
ENSMUST00000049130	0.425641	0.173975
ENSMUST00000029382	0.303684	0.0160524
ENSMUST00000028471	0.410145	0.105167
ENSMUST00000070923	0.365385	0.346404
ENSMUST00000069483	0.333656	0.0743406
ENSMUST00000179474	0.325253	0.203738
ENSMUST00000026900	0.398541	0.220057
ENSMUST00000002473	0.367265	0.0913405
ENSMUST00000022225	0.295652	0.0229461
ENSMUST00000055655	0.34318	0.203835
ENSMUST00000168265	0.333999	0.154846
ENSMUST00000026560	0.387268	0.288046
ENSMUST00000163852	0.329915	0.265615
ENSMUST00000040177	0.472127	0.29724
ENSMUST00000020927	0.274411	-0.144918
ENSMUST00000027198	0.329289	0.0924772
ENSMUST00000195201	0.385252	0.389266
ENSMUST00000053686	0.384224	0.243156
ENSMUST00000047179	0.350568	0.156293
ENSMUST00000076260	0.27529	-0.115893
ENSMUST00000003655	0.298851	-0.0176132
ENSMUST00000166320	0.395189	0.40039
ENSMUST00000020575	0.364462	0.326849
ENSMUST00000106048	0.329457	0.173439
ENSMUST00000056433	0.389493	0.433875
ENSMUST00000057256	0.308503	0.0385268
ENSMUST00000049530	0.357407	0.342609
ENSMUST00000110382	0.322061	-0.075572
ENSMUST00000033466	0.287356	-0.0284974
ENSMUST00000167180	0.320261	0.0337553
ENSMUST00000029240	0.326336	0.239759
ENSMUST00000022806	0.290378	-0.0228955
ENSMUST00000091458	0.387965	0.36593
ENSMUST00000010985	0.418182	0.348271
ENSMUST00000071199	0.402985	0.513594
ENSMUST00000022048	0.377428	0.442616
ENSMUST00000111416	0.401813	0.300924
ENSMUST00000129014	0.354497	-0.136932
ENSMUST00000042217	0.291121	-0.099829
ENSMUST00000079847	0.316436	0.0167066
ENSMUST00000043317	0.328308	-0.021712
ENSMUST00000167641	0.351554	0.1785
ENSMUST00000051171	0.333925	0.0116048
ENSMUST00000089860	0.354467	0.048951
ENSMUST00000042190	0.352659	0.243431
ENSMUST00000146358	0.325521	0.113321
ENSMUST00000079660	0.323656	0.481445
ENSMUST00000042090	0.274555	0.0905963
ENSMUST00000109770	0.364198	0.27387
ENSMUST00000165335	0.341153	0.218831
ENSMUST00000034817	0.278953	0.157882
ENSMUST00000032912	0.383333	0.278488
ENSMUST00000065418	0.343186	0.0137265
ENSMUST00000109761	0.350733	0.0909194
ENSMUST00000014438	0.263333	-0.0963166
ENSMUST00000094897	0.298694	0.00735407
ENSMUST00000074989	0.316834	0.0486543
ENSMUST00000052631	0.373585	0.417323
ENSMUST00000113614	0.305943	0.170817
ENSMUST00000177595	0.338542	0.14598
ENSMUST00000048962	0.343074	0.0659045
ENSMUST00000058643	0.313603	0.0597979
ENSMUST00000035899	0.37276	0.0497628
ENSMUST00000021412	0.345479	0.162474
ENSMUST00000098257	0.342149	0.0541146
ENSMUST00000021085	0.331304	0.155118
ENSMUST00000105307	0.364264	0.249125
ENSMUST00000031810	0.294118	-0.0914347
ENSMUST00000074372	0.378947	0.216929
ENSMUST00000035870	0.247672	-0.149616
ENSMUST00000042391	0.270198	-0.0257548
ENSMUST00000105229	0.389121	0.533051
ENSMUST00000094639	0.364621	0.0922121
ENSMUST00000144548	0.414555	0.634473
ENSMUST00000065224	0.362942	0.415375
ENSMUST00000003238	0.371614	0.238372
ENSMUST00000117100	0.402174	0.552057
ENSMUST00000063071	0.327725	0.0891089
ENSMUST00000146417	0.335815	0.027614
ENSMUST00000025979	0.303601	-0.0149457
ENSMUST00000030723	0.33284	0.1213
ENSMUST00000068795	0.619048	0.670355
ENSMUST00000009538	0.349233	0.208228
ENSMUST00000020234	0.375786	0.327262
ENSMUST00000065482	0.373626	0.204962
ENSMUST00000021065	0.345238	0.272069
ENSMUST00000107032	0.357791	0.177229
ENSMUST00000031598	0.32419	-0.0127496
ENSMUST00000165710	0.30982	0.0568032
ENSMUST00000049057	0.402187	0.40284
ENSMUST00000037998	0.381851	0.450809
ENSMUST00000089482	0.271701	-0.0426573
ENSMUST00000091186	0.365147	0.181949
ENSMUST00000020023	0.262745	-0.187123
ENSMUST00000062322	0.316738	0.104945
ENSMUST00000034472	0.398714	0.359202
ENSMUST00000068999	0.34542	0.228701
ENSMUST00000179568	0.278324	-0.0237067
ENSMUST00000111959	0.339066	0.210633
ENSMUST00000110231	0.328294	0.0383696
ENSMUST00000029766	0.332115	0.0370314
ENSMUST00000001950	0.335758	0.178122
ENSMUST00000087435	0.325954	0.0756103
ENSMUST00000026462	0.343816	0.139008
ENSMUST00000048774	0.337538	0.191665
ENSMUST00000027843	0.381481	0.273151
ENSMUST00000160662	0.318043	0.0903468
ENSMUST00000121932	0.326496	0.0531975
ENSMUST00000047040	0.375479	0.143257
ENSMUST00000166082	0.3644	0.290208
ENSMUST00000025826	0.376368	0.549503
ENSMUST00000019992	0.339387	0.119292
ENSMUST00000029611	0.427973	0.346402
ENSMUST00000024709	0.306165	-0.0676658
ENSMUST00000028499	0.3126	0.0831003
ENSMUST00000046418	0.33853	0.240951
ENSMUST00000011607	0.318109	0.11935
ENSMUST00000163394	0.293233	0.0235549
ENSMUST00000040017	0.318874	0.135255
ENSMUST00000050467	0.318882	0.106542
ENSMUST00000032338	0.346692	0.128549
ENSMUST00000113011	0.306697	-0.0536352
ENSMUST00000111240	0.349537	0.0637548
ENSMUST00000165231	0.34424	0.145758
ENSMUST00000030367	0.339332	0.162449
ENSMUST00000055349	0.295276	-0.0173385
ENSMUST00000025266	0.334975	0.407188
ENSMUST00000094556	0.315964	0.148941
ENSMUST00000062163	0.386128	0.547654
ENSMUST00000131855	0.290249	-0.0339987
ENSMUST00000115832	0.36652	0.18927
ENSMUST00000071103	0.310391	0.0194885
ENSMUST00000042986	0.340018	0.113765
ENSMUST00000066723	0.360856	0.24337
ENSMUST00000002839	0.353501	0.139853
ENSMUST00000019470	0.267974	-0.147184
ENSMUST00000043551	0.342234	0.145811
ENSMUST00000198518	0.284349	0.0494984
ENSMUST00000101237	0.36859	0.271421
ENSMUST00000183873	0.326349	0.0705657
ENSMUST00000022727	0.294944	0.00871013
ENSMUST00000025178	0.348987	0.190869
ENSMUST00000052209	0.411348	0.166122
ENSMUST00000034947	0.364055	0.148979
ENSMUST00000107368	0.307937	-0.0403535
ENSMUST00000088627	0.344754	0.229947
ENSMUST00000030348	0.258503	-0.0980299
ENSMUST00000021179	0.310231	0.0465958
ENSMUST00000170430	0.310215	0.0995476
ENSMUST00000018478	0.355454	0.121028
ENSMUST00000086555	0.334053	0.0748205
ENSMUST00000042390	0.358624	0.160887
ENSMUST00000028350	0.317251	0.0132138
ENSMUST00000111510	0.325871	0.14408
ENSMUST00000182006	0.342857	-0.0116678
ENSMUST00000164902	0.292266	0.0470562
ENSMUST00000120229	0.453149	0.226203
ENSMUST00000049572	0.285595	0.0676937
ENSMUST00000102481	0.345588	0.289438
ENSMUST00000108311	0.349462	0.204454
ENSMUST00000035288	0.311328	0.0575201
ENSMUST00000166445	0.289132	0.0708164
ENSMUST00000189248	0.351515	0.311995
ENSMUST00000116412	0.34822	0.158285
ENSMUST00000102621	0.349073	0.171809
ENSMUST00000105846	0.359312	0.219792
ENSMUST00000021860	0.288344	0.0719988
ENSMUST00000034920	0.328879	0.100047
ENSMUST00000041055	0.333815	0.141123
ENSMUST00000095214	0.309524	0.233527
ENSMUST00000051955	0.261574	-0.134564
ENSMUST00000029451	0.355856	0.383942
ENSMUST00000085793	0.293173	0.0539233
ENSMUST00000109678	0.335556	0.133123
ENSMUST00000049166	0.221289	-0.204991
ENSMUST00000075069	0.401932	0.351527
ENSMUST00000045864	0.280899	-0.0257716
ENSMUST00000015003	0.339822	0.119812
ENSMUST00000106039	0.371405	0.221982
ENSMUST00000025177	0.309226	0.0930842
ENSMUST00000115095	0.334004	0.128254
ENSMUST00000090020	0.354772	0.141522
ENSMUST00000001130	0.350785	0.283771
ENSMUST00000102616	0.369683	0.105611
ENSMUST00000101253	0.329725	0.198734
ENSMUST00000038446	0.375723	0.0898117
ENSMUST00000118960	0.302564	0.138117
ENSMUST00000178767	0.500606	0.326737
ENSMUST00000091037	0.337187	0.0843523
ENSMUST00000003117	0.378145	0.242348
ENSMUST00000022856	0.316726	0.187458
ENSMUST00000028795	0.355882	0.143307
ENSMUST00000074241	0.341598	0.102639
ENSMUST00000120194	0.460573	0.423586
ENSMUST00000022851	0.376648	0.423656
ENSMUST00000097992	0.350565	0.261771
ENSMUST00000057944	0.308118	0.165306
ENSMUST00000023818	0.435453	0.237898
ENSMUST00000081728	0.356322	0.175019
ENSMUST00000028239	0.38455	0.284739
ENSMUST00000169681	0.389434	0.104042
ENSMUST00000034529	0.319315	0.0711393
ENSMUST00000102997	0.315728	0.169667
ENSMUST00000102657	0.380488	0.30094
ENSMUST00000110293	0.364198	0.214849
ENSMUST00000037863	0.307843	0.105867
ENSMUST00000022782	0.343604	0.277889
ENSMUST00000044524	0.446602	0.280386
ENSMUST00000170323	0.366876	0.177024
ENSMUST00000090275	0.357143	0.257014
ENSMUST00000054462	0.387078	0.251282
ENSMUST00000114583	0.356283	0.128281
ENSMUST00000044622	0.310403	0.0857694
ENSMUST00000191916	0.30719	0.157445
ENSMUST00000023065	0.286413	-0.0755348
ENSMUST00000041047	0.330409	0.184555
ENSMUST00000092995	0.389289	0.121861
ENSMUST00000040717	0.352065	0.0727117
ENSMUST00000087085	0.333131	0.0996274
ENSMUST00000075214	0.328535	0.123567
ENSMUST00000034749	0.403653	0.137709
ENSMUST00000028241	0.34269	0.153498
ENSMUST00000111735	0.293087	0.0806187
ENSMUST00000032760	0.304645	0.0368717
ENSMUST00000098367	0.344828	0.171256
ENSMUST00000026902	0.387697	0.17093
ENSMUST00000027587	0.366943	0.232277
ENSMUST00000034597	0.400729	0.353513
ENSMUST00000066529	0.37306	0.181908
ENSMUST00000110043	0.286337	-0.0361406
ENSMUST00000087200	0.339912	0.0239133
ENSMUST00000027269	0.290893	-0.0103775
ENSMUST00000049852	0.349057	0.263661
ENSMUST00000031670	0.337838	-0.047619
ENSMUST00000026576	0.312623	-0.00825929
ENSMUST00000030189	0.313747	0.0543252
ENSMUST00000035113	0.316239	0.0706019
ENSMUST00000100645	0.308889	0.120516
ENSMUST00000106300	0.369697	0.192245
ENSMUST00000058077	0.278369	0.130472
ENSMUST00000109690	0.345575	0.0573896
ENSMUST00000096314	0.303351	-0.00750144
ENSMUST00000026693	0.366563	0.115817
ENSMUST00000097591	0.284967	-0.0994712
ENSMUST00000064391	0.357555	0.182574
ENSMUST00000027766	0.343653	0.142936
ENSMUST00000102780	0.284226	-0.0428944
ENSMUST00000061618	0.328578	0.111306
ENSMUST00000171171	0.39752	0.318846
ENSMUST00000043793	0.293729	0.082838
ENSMUST00000034097	0.325599	0.106788
ENSMUST00000005067	0.369198	0.149614
ENSMUST00000108721	0.274247	-0.0910435
ENSMUST00000027736	0.384195	0.179583
ENSMUST00000163884	0.321013	0.363332
ENSMUST00000056708	0.441681	0.462716
ENSMUST00000090993	0.350649	0.0706497
ENSMUST00000096452	0.302935	-0.0129849
ENSMUST00000008350	0.454315	0.737977
ENSMUST00000030345	0.296409	0.0758216
ENSMUST00000032192	0.377697	0.200179
ENSMUST00000018803	0.33715	0.0466862
ENSMUST00000098873	0.413655	0.231822
ENSMUST00000033278	0.33802	0.130885
ENSMUST00000032683	0.319066	0.156178
ENSMUST00000113470	0.401639	0.3412
ENSMUST00000112885	0.314409	-0.0821656
ENSMUST00000050140	0.295833	0.352381
ENSMUST00000021390	0.288078	0.0294757
ENSMUST00000031868	0.427583	0.544498
ENSMUST00000023072	0.437158	0.414761
ENSMUST00000047405	0.324229	0.171925
ENSMUST00000038004	0.354959	0.0726761
ENSMUST00000043208	0.314433	0.0830004
ENSMUST00000121871	0.298626	0.118453
ENSMUST00000051377	0.310088	0.140814
ENSMUST00000102532	0.386667	0.372348
ENSMUST00000004136	0.391172	0.31176
ENSMUST00000109621	0.302083	0.0262661
ENSMUST00000030568	0.328457	0.105244
ENSMUST00000171600	0.358333	0.111713
ENSMUST00000126008	0.372922	0.186667
ENSMUST00000125581	0.386091	0.272861
ENSMUST00000150843	0.339339	0.154799
ENSMUST00000026121	0.393548	0.35335
ENSMUST00000020362	0.392361	0.369531
ENSMUST00000114297	0.412331	0.596062
ENSMUST00000029610	0.417989	0.341575
ENSMUST00000027970	0.298039	0.0274783
ENSMUST00000029848	0.310265	-0.0904685
ENSMUST00000019878	0.332061	-0.117737
ENSMUST00000095797	0.287706	-0.0980969
ENSMUST00000028902	0.299742	-0.00172117
ENSMUST00000043550	0.383917	0.0616549
ENSMUST00000123572	0.331111	0.15606
ENSMUST00000080067	0.379914	0.291285
ENSMUST00000107359	0.286744	0.013209
ENSMUST00000032461	0.344181	0.113167
ENSMUST00000098496	0.421652	0.112836
ENSMUST00000075316	0.340498	0.157143
ENSMUST00000062893	0.354908	0.00935726
ENSMUST00000112634	0.344576	0.141463
ENSMUST00000099992	0.319772	0.0817598
ENSMUST00000165835	0.357915	0.115128
ENSMUST00000031621	0.368676	0.210825
ENSMUST00000046233	0.233677	-0.193524
ENSMUST00000048043	0.366597	0.161897
ENSMUST00000178445	0.342222	0.188547
ENSMUST00000028726	0.348797	0.115783
ENSMUST00000022609	0.319224	0.0352322
ENSMUST00000021372	0.247098	-0.108692
ENSMUST00000003669	0.376852	0.121799
ENSMUST00000200393	0.383116	0.270847
ENSMUST00000018691	0.332534	0.030213
ENSMUST00000115027	0.478977	0.116026
ENSMUST00000108690	0.309195	-0.028986
ENSMUST00000078308	0.358197	0.175151
ENSMUST00000084838	0.338462	0.359087
ENSMUST00000007735	0.341297	0.195362
ENSMUST00000020258	0.299365	0.0612557
ENSMUST00000018716	0.362355	0.114142
ENSMUST00000023774	0.36321	0.459304
ENSMUST00000164147	0.339713	0.153534
ENSMUST00000031081	0.309929	0.0424121
ENSMUST00000029041	0.308271	-0.106364
ENSMUST00000037839	0.340768	0.0517459
ENSMUST00000048653	0.352763	0.211906
ENSMUST00000031678	0.327887	0.217588
ENSMUST00000031364	0.383236	0.150261
ENSMUST00000022577	0.390366	0.00722357
ENSMUST00000098594	0.148148	-0.469418
ENSMUST00000046094	0.369587	0.302111
ENSMUST00000160777	0.4007	0.62642
ENSMUST00000050220	0.370571	0.268243
ENSMUST00000023359	0.397101	0.11509
ENSMUST00000087359	0.434286	0.505547
ENSMUST00000007865	0.426606	0.116089
ENSMUST00000074628	0.363868	0.241427
ENSMUST00000087333	0.353535	0.399192
ENSMUST00000064701	0.387195	0.381586
ENSMUST00000062483	0.324272	0.085661
ENSMUST00000057781	0.318635	0.0703391
ENSMUST00000092891	0.394928	0.505525
ENSMUST00000022228	0.39078	0.0627423
ENSMUST00000066264	0.355691	0.167873
ENSMUST00000182642	0.35362	0.188582
ENSMUST00000028764	0.362434	0.332296
ENSMUST00000020113	0.322152	0.168301
ENSMUST00000064797	0.352326	0.0573148
ENSMUST00000162333	0.371282	0.495435
ENSMUST00000044286	0.393127	0.465727
ENSMUST00000066316	0.267123	-0.0441176
ENSMUST00000092404	0.249249	-0.180854
ENSMUST00000159958	0.322688	0.102173
ENSMUST00000020298	0.24127	-0.190025
ENSMUST00000126319	0.358687	0.305341
ENSMUST00000058213	0.321499	0.341895
ENSMUST00000032916	0.345188	0.218792
ENSMUST00000037491	0.358345	0.173475
ENSMUST00000024959	0.431373	0.419966
ENSMUST00000111264	0.346382	0.184152
ENSMUST00000178700	0.380952	0.37797
ENSMUST00000122358	0.32894	0.33783
ENSMUST00000163017	0.337461	0.18987
ENSMUST00000060396	0.322196	0.153025
ENSMUST00000020677	0.403846	0.419932
ENSMUST00000030539	0.384665	0.187235
ENSMUST00000094398	0.280367	-0.0182259
ENSMUST00000016081	0.378016	0.191684
ENSMUST00000163765	0.328305	0.190766
ENSMUST00000035751	0.366788	0.191177
ENSMUST00000022429	0.333333	0.165486
ENSMUST00000023497	0.308895	0.068163
ENSMUST00000020283	0.379803	0.150857
ENSMUST00000021539	0.293273	-0.0879601
ENSMUST00000044188	0.327217	0.255832
ENSMUST00000095749	0.325843	0.407767
ENSMUST00000025834	0.344544	0.188236
ENSMUST00000124549	0.296578	0.0304285
ENSMUST00000079205	0.390538	0.390974
ENSMUST00000163623	0.330536	0.0796768
ENSMUST00000038769	0.375	0.303592
ENSMUST00000014922	0.349193	0.187266
ENSMUST00000086851	0.367407	0.167004
ENSMUST00000029128	0.319672	0.061032
ENSMUST00000021249	0.280125	-0.074768
ENSMUST00000195615	0.278607	0.0417636
ENSMUST00000050148	0.352183	0.138149
ENSMUST00000031613	0.321911	0.155681
ENSMUST00000097317	0.302965	0.247729
ENSMUST00000058534	0.345784	0.0876144
ENSMUST00000019876	0.299213	-0.0859281
ENSMUST00000033433	0.410805	0.0687387
ENSMUST00000025546	0.369048	0.139139
ENSMUST00000093905	0.352201	0.55534
ENSMUST00000160436	0.353074	0.177954
ENSMUST00000059768	0.335622	0.0901883
ENSMUST00000070173	0.414286	0.385645
ENSMUST00000115000	0.325696	0.139543
ENSMUST00000067912	0.338967	0.201091
ENSMUST00000094583	0.357292	0.474128
ENSMUST00000066070	0.307458	-0.024296
ENSMUST00000039370	0.322766	0.0950961
ENSMUST00000092215	0.416076	0.232644
ENSMUST00000049787	0.373751	0.34238
ENSMUST00000140131	0.309333	-0.0576767
ENSMUST00000090461	0.396341	0.113382
ENSMUST00000057855	0.314865	0.0902795
ENSMUST00000109981	0.382075	0.422384
ENSMUST00000170476	0.331879	0.107177
ENSMUST00000111466	0.389399	0.395383
ENSMUST00000119316	0.310526	0.180787
ENSMUST00000029024	0.338462	0.102327
ENSMUST00000164225	0.332725	0.139297
ENSMUST00000110648	0.336379	0.0556836
ENSMUST00000036877	0.374958	0.167977
ENSMUST00000021290	0.348112	0.0333902
ENSMUST00000164227	0.308991	0.19237
ENSMUST00000027505	0.351314	0.0113881
ENSMUST00000013338	0.311021	0.0112557
ENSMUST00000088650	0.349367	0.139491
ENSMUST00000028963	0.343259	0.15003
ENSMUST00000094103	0.335891	0.157394
ENSMUST00000107283	0.337037	0.0643482
ENSMUST00000121863	0.351972	0.256985
ENSMUST00000022682	0.333333	0.0733034
ENSMUST00000036748	0.351039	0.476158
ENSMUST00000084892	0.292301	0.0892722
ENSMUST00000025363	0.349282	0.136777
ENSMUST00000069044	0.359621	0.202363
ENSMUST00000023357	0.285714	-0.051953
ENSMUST00000020301	0.327957	0.122355
ENSMUST00000044123	0.328982	0.251987
ENSMUST00000087984	0.327451	0.0547191
ENSMUST00000089215	0.272757	-0.0740843
ENSMUST00000198931	0.307319	0.00559547
ENSMUST00000002008	0.299899	0.119389
ENSMUST00000036181	0.371795	0.289197
ENSMUST00000170905	0.364184	0.261779
ENSMUST00000039887	0.318594	0.0406251
ENSMUST00000034228	0.473577	0.597641
ENSMUST00000004134	0.331852	0.196453
ENSMUST00000070323	0.258741	-0.0250758
ENSMUST00000003135	0.290816	-0.111965
ENSMUST00000070481	0.294737	-0.0336312
ENSMUST00000107913	0.473684	0.168932
ENSMUST00000026820	0.315871	0.194824
ENSMUST00000160405	0.280594	-0.0833984
ENSMUST00000029447	0.298077	-0.100972
ENSMUST00000026254	0.387934	0.335947
ENSMUST00000159250	0.306931	0.0134693
ENSMUST00000098148	0.285714	-0.092456
ENSMUST00000176144	0.338138	0.308663
ENSMUST00000081840	0.335784	0.0140637
ENSMUST00000029587	0.390152	0.28895
ENSMUST00000021479	0.315789	0.106331
ENSMUST00000007007	0.345088	0.0523082
ENSMUST00000001304	0.371728	0.227807
ENSMUST00000079703	0.364247	0.115272
ENSMUST00000019426	0.355406	0.18537
ENSMUST00000160236	0.350145	0.0926589
ENSMUST00000087622	0.364567	0.0975378
ENSMUST00000115578	0.397186	0.296728
ENSMUST00000046386	0.365726	0.273237
ENSMUST00000120150	0.355556	0.186944
ENSMUST00000112706	0.307556	0.0116663
ENSMUST00000165709	0.339188	0.180902
ENSMUST00000162003	0.304942	0.0278221
ENSMUST00000002400	0.363636	0.220256
ENSMUST00000117396	0.329353	0.105975
ENSMUST00000093350	0.338808	0.167086
ENSMUST00000023510	0.308437	0.036703
ENSMUST00000023830	0.285235	0.0283917
ENSMUST00000030158	0.395722	0.313066
ENSMUST00000026670	0.374904	0.179519
ENSMUST00000032114	0.352096	0.246749
ENSMUST00000065358	0.31	0.07285
ENSMUST00000029905	0.296296	0.0343076
ENSMUST00000110504	0.273438	-0.228452
ENSMUST00000121344	0.269673	0.0305447
ENSMUST00000159062	0.353547	0.18011
ENSMUST00000033683	0.349747	0.139918
ENSMUST00000118169	0.359662	0.446525
ENSMUST00000056365	0.397488	0.184848
ENSMUST00000074792	0.347115	0.220916
ENSMUST00000022060	0.317708	0.109696
ENSMUST00000170448	0.358431	0.415693
ENSMUST00000099503	0.329684	0.259001
ENSMUST00000118134	0.306619	0.0167923
ENSMUST00000030687	0.348371	0.0319994
ENSMUST00000032963	0.316968	0.0310723
ENSMUST00000024031	0.352078	0.173021
ENSMUST00000060955	0.294379	0.0237679
ENSMUST00000002289	0.311688	-0.00607399
ENSMUST00000179364	0.35461	0.348072
ENSMUST00000032551	0.350575	0.128454
ENSMUST00000032422	0.391132	0.308436
ENSMUST00000056781	0.368076	0.0367334
ENSMUST00000060223	0.337743	0.233018
ENSMUST00000108700	0.312629	0.41452
ENSMUST00000165921	0.278809	0.0695425
ENSMUST00000073570	0.287778	0.0330249
ENSMUST00000096194	0.308285	0.0282446
ENSMUST00000068326	0.370307	0.471785
ENSMUST00000004994	0.363574	0.172429
ENSMUST00000032179	0.347465	0.260809
ENSMUST00000099558	0.327911	-0.0434645
ENSMUST00000057829	0.30625	0.0998878
ENSMUST00000039750	0.303085	0.0688684
ENSMUST00000111303	0.348161	0.119097
ENSMUST00000039840	0.312925	0.0598807
ENSMUST00000039476	0.372183	0.195722
ENSMUST00000048249	0.175439	-0.416115
ENSMUST00000025218	0.33105	0.0762798
ENSMUST00000097373	0.351501	0.225897
ENSMUST00000180430	0.366947	0.159844
ENSMUST00000020665	0.299145	-0.0468842
ENSMUST00000071329	0.352722	0.153265
ENSMUST00000049985	0.332615	0.173162
ENSMUST00000029643	0.462644	0.366781
ENSMUST00000042988	0.350913	0.0556934
ENSMUST00000100309	0.271579	0.183233
ENSMUST00000086370	0.321429	-0.0145985
ENSMUST00000040865	0.356828	0.288714
ENSMUST00000060719	0.281954	0.094868
ENSMUST00000010195	0.306695	0.0621852
ENSMUST00000048557	0.320574	0.202153
ENSMUST00000040418	0.368617	0.343122
ENSMUST00000100500	0.369083	0.28474
ENSMUST00000022701	0.314172	0.0971668
ENSMUST00000053959	0.314103	0.062961
ENSMUST00000148618	0.333333	0.0235399
ENSMUST00000084881	0.369077	0.229883
ENSMUST00000038280	0.29646	0.00619066
ENSMUST00000085814	0.321479	0.0771822
ENSMUST00000021807	0.415573	0.136364
ENSMUST00000165648	0.421753	0.532425
ENSMUST00000059018	0.438976	0.413241
ENSMUST00000129507	0.348548	0.167802
ENSMUST00000063918	0.346338	0.326726
ENSMUST00000026208	0.319301	0.139331
ENSMUST00000085894	0.36413	-0.0813668
ENSMUST00000064192	0.348659	0.298562
ENSMUST00000044252	0.270531	-0.0689168
ENSMUST00000163589	0.381966	0.167761
ENSMUST00000169849	0.337398	0.235533
ENSMUST00000112878	0.298363	0.00229954
ENSMUST00000021324	0.355956	0.138136
ENSMUST00000110249	0.308081	0.00310616
ENSMUST00000151952	0.330224	0.119804
ENSMUST00000159989	0.2689	-0.0684877
ENSMUST00000049400	0.368357	0.135446
ENSMUST00000041331	0.390449	0.37293
ENSMUST00000180142	0.353001	0.240871
ENSMUST00000025680	0.293771	0.136512
ENSMUST00000054791	0.334507	0.187352
ENSMUST00000020003	0.348485	-0.00433729
ENSMUST00000103005	0.329494	0.0567639
ENSMUST00000086643	0.343137	0.075879
ENSMUST00000029626	0.394705	0.262072
ENSMUST00000115310	0.334312	0.106127
ENSMUST00000011450	0.407867	0.190512
ENSMUST00000042065	0.335764	0.041734
ENSMUST00000048421	0.344234	0.241568
ENSMUST00000143082	0.344561	0.131988
ENSMUST00000094026	0.347222	0.252627
ENSMUST00000035110	0.320767	0.24942
ENSMUST00000026897	0.30661	0.139274
ENSMUST00000023225	0.346821	0.373522
ENSMUST00000037246	0.265455	-0.129294
ENSMUST00000060576	0.338724	0.493838
ENSMUST00000070375	0.337051	-0.0117356
ENSMUST00000030760	0.419476	0.334816
ENSMUST00000052138	0.35533	0.0241904
ENSMUST00000078804	0.396396	0.288937
ENSMUST00000068333	0.250847	-0.109542
ENSMUST00000040561	0.340368	0.0976355
ENSMUST00000001878	0.260223	-0.0750529
ENSMUST00000068973	0.364572	0.0840819
ENSMUST00000167992	0.360153	0.380019
ENSMUST00000081799	0.374564	0.225498
ENSMUST00000053364	0.328317	0.102888
ENSMUST00000200466	0.39315	0.227964
ENSMUST00000100818	0.428205	0.743761
ENSMUST00000040583	0.323361	0.17617
ENSMUST00000021251	0.319959	0.0101994
ENSMUST00000166920	0.427718	0.418159
ENSMUST00000118144	0.31906	0.126376
ENSMUST00000021938	0.283407	-0.0469136
ENSMUST00000046485	0.351738	0.0951926
ENSMUST00000003115	0.343434	0.00940129
ENSMUST00000002733	0.435494	0.164664
ENSMUST00000030455	0.270961	-0.0676893
ENSMUST00000112149	0.336109	0.0750866
ENSMUST00000098948	0.374948	0.133822
ENSMUST00000108571	0.351852	0.0813887
ENSMUST00000019913	0.368421	0.243421
ENSMUST00000113119	0.365919	0.120123
ENSMUST00000166772	0.351327	0.235818
ENSMUST00000106486	0.328706	0.0844543
ENSMUST00000028348	0.335448	0.145788
ENSMUST00000058142	0.291492	0.0532151
ENSMUST00000035488	0.28649	0.0287414
ENSMUST00000164192	0.287572	-0.0345586
ENSMUST00000151698	0.35369	0.428204
ENSMUST00000036540	0.334473	0.0695285
ENSMUST00000115010	0.426859	0.255821
ENSMUST00000103120	0.357878	0.153738
ENSMUST00000096766	0.310415	0.0156931
ENSMUST00000027687	0.398374	0.312125
ENSMUST00000006828	0.378117	0.231825
ENSMUST00000143829	0.327851	0.165465
ENSMUST00000039620	0.317746	-0.0178638
ENSMUST00000021130	0.228395	-0.241078
ENSMUST00000021903	0.3875	0.240248
ENSMUST00000099166	0.330133	0.0763428
ENSMUST00000002855	0.406886	0.7181
ENSMUST00000032341	0.316722	0.14542
ENSMUST00000097593	0.349284	0.128808
ENSMUST00000082170	0.33802	0.156944
ENSMUST00000051934	0.342529	0.102642
ENSMUST00000164428	0.361757	0.433839
ENSMUST00000019679	0.295665	0.0101991
ENSMUST00000075856	0.357717	0.177693
ENSMUST00000170134	0.371751	0.148102
ENSMUST00000103096	0.407125	0.415679
ENSMUST00000171939	0.336707	0.140436
ENSMUST00000007340	0.351351	0.186067
ENSMUST00000051416	0.289414	0.000661916
ENSMUST00000032344	0.361526	0.0296132
ENSMUST00000023691	0.388258	0.385978
ENSMUST00000080713	0.34375	0.00234133
ENSMUST00000025850	0.311436	-0.040983
ENSMUST00000110001	0.356195	0.103773
ENSMUST00000113851	0.375691	0.231624
ENSMUST00000071267	0.289733	-0.0391343
ENSMUST00000045694	0.358127	0.28062
ENSMUST00000025752	0.313367	0.0414747
ENSMUST00000024858	0.332123	0.124309
ENSMUST00000060185	0.371512	0.335727
ENSMUST00000077941	0.316187	0.0307563
ENSMUST00000092623	0.310552	-0.0754293
ENSMUST00000190997	0.319728	0.0106144
ENSMUST00000003870	0.396396	0.155728
ENSMUST00000028721	0.308046	0.0585354
ENSMUST00000161286	0.276817	-0.0930048
ENSMUST00000007296	0.329539	0.107091
ENSMUST00000056136	0.328947	0.180916
ENSMUST00000034460	0.344718	0.123429
ENSMUST00000045329	0.330852	0.0489327
ENSMUST00000007259	0.262255	-0.0659916
ENSMUST00000163666	0.299754	-0.00960628
ENSMUST00000119818	0.346072	0.144824
ENSMUST00000034775	0.338641	0.162325
ENSMUST00000105097	0.33223	0.13999
ENSMUST00000045726	0.357277	0.157555
ENSMUST00000025093	0.351607	0.140638
ENSMUST00000008957	0.309942	-0.0863119
ENSMUST00000035560	0.378092	0.220764
ENSMUST00000163048	0.396325	0.165153
ENSMUST00000106741	0.352169	0.178334
ENSMUST00000037814	0.369427	0.59399
ENSMUST00000166472	0.275463	-0.0534898
ENSMUST00000039093	0.294889	-0.0110273
ENSMUST00000061512	0.349593	0.0883062
ENSMUST00000088386	0.315962	0.13056
ENSMUST00000039013	0.351515	0.243981
ENSMUST00000018094	0.343158	0.155837
ENSMUST00000167556	0.326288	0.138628
ENSMUST00000000090	0.417234	0.556684
ENSMUST00000036852	0.317721	0.0455537
ENSMUST00000085350	0.35738	0.07118
ENSMUST00000144177	0.274678	0.0260795
ENSMUST00000025836	0.329879	0.0624096
ENSMUST00000095020	0.372174	0.271212
ENSMUST00000081387	0.260047	-0.216413
ENSMUST00000120936	0.302941	0.117581
ENSMUST00000049168	0.321271	0.0948505
ENSMUST00000000756	0.347484	0.068562
ENSMUST00000103193	0.386935	0.261675
ENSMUST00000021728	0.308712	0.036566
ENSMUST00000074616	0.374411	-0.0266618
ENSMUST00000028648	0.35363	0.116616
ENSMUST00000034552	0.312169	0.076315
ENSMUST00000159939	0.379781	0.172823
ENSMUST00000026474	0.331235	0.138647
ENSMUST00000027785	0.398793	0.105477
ENSMUST00000066804	0.345123	0.148482
ENSMUST00000037960	0.380822	0.342563
ENSMUST00000103108	0.381848	0.30271
ENSMUST00000169020	0.30924	-0.030765
ENSMUST00000062000	0.348485	0.2164
ENSMUST00000030487	0.330052	0.197134
ENSMUST00000029877	0.304563	0.0205438
ENSMUST00000171317	0.335206	0.236786
ENSMUST00000034969	0.369195	0.235078
ENSMUST00000102501	0.363397	0.193709
ENSMUST00000021606	0.318352	-0.0152349
ENSMUST00000165684	0.372209	0.304588
ENSMUST00000026723	0.249619	-0.104266
ENSMUST00000046614	0.273016	-0.153793
ENSMUST00000112988	0.305866	0.0599681
ENSMUST00000180165	0.32657	0.33941
ENSMUST00000165771	0.319672	0.297796
ENSMUST00000040972	0.342785	0.156045
ENSMUST00000031002	0.373569	0.273104
ENSMUST00000022591	0.374603	0.0243352
ENSMUST00000149992	0.299534	0.0613695
ENSMUST00000186470	0.367994	0.264187
ENSMUST00000048121	0.383119	0.119369
ENSMUST00000001184	0.372807	0.0545033
ENSMUST00000163898	0.324841	0.0649034
ENSMUST00000039562	0.32598	0.169059
ENSMUST00000018625	0.311718	0.116704
ENSMUST00000009522	0.294319	0.178825
ENSMUST00000197440	0.309198	0.324762
ENSMUST00000010348	0.304762	-0.0167158
ENSMUST00000028251	0.352531	0.241167
ENSMUST00000029049	0.400572	0.170618
ENSMUST00000125758	0.33008	0.00372687
ENSMUST00000095114	0.310945	-0.0430256
ENSMUST00000113309	0.361823	0.175242
ENSMUST00000111917	0.312033	0.0747429
ENSMUST00000021512	0.322517	0.119492
ENSMUST00000096066	0.284689	-0.0147375
ENSMUST00000035120	0.318966	0.0579489
ENSMUST00000067492	0.419271	0.19074
ENSMUST00000119068	0.331045	0.0627097
ENSMUST00000025444	0.33888	0.0476101
ENSMUST00000068415	0.346765	0.0551691
ENSMUST00000178238	0.34647	0.242199
ENSMUST00000023206	0.346042	0.119583
ENSMUST00000014691	0.376559	0.252142
ENSMUST00000029603	0.304462	-0.0192072
ENSMUST00000105850	0.35387	0.0734824
ENSMUST00000116514	0.385254	0.205583
ENSMUST00000078961	0.322437	-0.00931337
ENSMUST00000113952	0.39403	0.323131
ENSMUST00000062678	0.439057	0.206268
ENSMUST00000067563	0.307937	0.0330689
ENSMUST00000030041	0.374286	0.198682
ENSMUST00000050273	0.348958	0.0397269
ENSMUST00000065382	0.361323	0.29995
ENSMUST00000001716	0.372549	0.241135
ENSMUST00000117242	0.408382	0.0511396
ENSMUST00000019638	0.294359	-0.0303071
ENSMUST00000114750	0.360983	0.228276
ENSMUST00000105454	0.293694	-0.190515
ENSMUST00000025745	0.333333	0.102418
ENSMUST00000165774	0.336158	0.0375072
ENSMUST00000030477	0.268817	-0.0676115
ENSMUST00000026735	0.334971	0.0254996
ENSMUST00000046864	0.339623	0.0964328
ENSMUST00000033057	0.393939	0.248171
ENSMUST00000038382	0.291982	-0.0827142
ENSMUST00000061070	0.340173	0.124612
ENSMUST00000027853	0.367188	0.369996
ENSMUST00000003100	0.329268	0.16318
ENSMUST00000031143	0.32427	0.367478
ENSMUST00000103217	0.410256	0.179071
ENSMUST00000179784	0.386106	0.315864
ENSMUST00000050398	0.324984	0.115078
ENSMUST00000020341	0.290909	-0.110617
ENSMUST00000087517	0.369074	0.119358
ENSMUST00000126534	0.315054	0.191687
ENSMUST00000029717	0.363007	0.236356
ENSMUST00000017549	0.347639	0.169094
ENSMUST00000031276	0.343882	0.0986048
ENSMUST00000000175	0.270833	0.0892333
ENSMUST00000077741	0.31247	0.193235
ENSMUST00000168073	0.320693	0.0360996
ENSMUST00000003642	0.342473	0.0228495
ENSMUST00000043098	0.391566	0.273428
ENSMUST00000114572	0.365262	0.106436
ENSMUST00000067786	0.336377	0.236387
ENSMUST00000018491	0.387193	0.16369
ENSMUST00000049257	0.319421	0.0100655
ENSMUST00000060762	0.311237	-0.00454316
ENSMUST00000165649	0.306436	0.155211
ENSMUST00000115154	0.315344	0.05174
ENSMUST00000010795	0.367843	0.241595
ENSMUST00000113211	0.246106	-0.291226
ENSMUST00000110603	0.317817	0.0800589
ENSMUST00000077146	0.353497	0.191108
ENSMUST00000027446	0.277987	-0.105625
ENSMUST00000036682	0.338479	0.175349
ENSMUST00000028829	0.356554	0.142638
ENSMUST00000001592	0.363718	0.214925
ENSMUST00000102923	0.387954	0.150099
ENSMUST00000013949	0.329464	0.105341
ENSMUST00000111171	0.366361	0.356531
ENSMUST00000027690	0.348341	0.397117
ENSMUST00000167634	0.308814	0.046368
ENSMUST00000123686	0.317919	-0.0873894
ENSMUST00000163147	0.348198	0.194967
ENSMUST00000055190	0.346926	0.0781671
ENSMUST00000027615	0.3199	0.0656104
ENSMUST00000090379	0.335514	0.0675839
ENSMUST00000027368	0.299939	0.191022
ENSMUST00000106473	0.275362	-0.0128405
ENSMUST00000053949	0.39527	0.417781
ENSMUST00000024885	0.345362	0.0650968
ENSMUST00000029023	0.311436	-0.0216311
ENSMUST00000031902	0.35348	0.2447
ENSMUST00000169613	0.350711	0.251974
ENSMUST00000040826	0.362434	0.103948
ENSMUST00000003572	0.307306	-0.000267388
ENSMUST00000087684	0.357208	0.165761
ENSMUST00000030528	0.381609	0.295964
ENSMUST00000101102	0.340524	0.148509
ENSMUST00000031345	0.283715	-0.013798
ENSMUST00000048893	0.254355	-0.0834136
ENSMUST00000019924	0.368627	0.341707
ENSMUST00000106046	0.388031	0.262193
ENSMUST00000022925	0.363551	0.23015
ENSMUST00000109685	0.313295	-0.00128985
ENSMUST00000035167	0.313977	0.00815239
ENSMUST00000102889	0.303639	0.0513316
ENSMUST00000165559	0.350962	0.0330026
ENSMUST00000143842	0.366977	0.133009
ENSMUST00000021666	0.343218	0.162142
ENSMUST00000021285	0.443038	0.315789
ENSMUST00000021603	0.352635	0.284756
ENSMUST00000110277	0.294074	0.0698213
ENSMUST00000036462	0.382808	0.383086
ENSMUST00000098763	0.360459	0.0648626
ENSMUST00000059980	0.265233	-0.175396
ENSMUST00000109384	0.317204	0.0183299
ENSMUST00000076957	0.290083	0.0889352
ENSMUST00000176149	0.36036	0.117631
ENSMUST00000176155	0.288889	-0.129135
ENSMUST00000029639	0.377429	0.177898
ENSMUST00000034944	0.362084	0.0725787
ENSMUST00000008594	0.375	0.285829
ENSMUST00000055688	0.353535	0.183454
ENSMUST00000148222	0.283883	-0.174874
ENSMUST00000090522	0.346032	0.112557
ENSMUST00000005490	0.333333	0.246922
ENSMUST00000025262	0.404995	0.358834
ENSMUST00000078521	0.364929	0.156253
ENSMUST00000163558	0.358974	-0.00903844
ENSMUST00000039894	0.31619	0.0860794
ENSMUST00000066317	0.280142	0.0629074
ENSMUST00000086519	0.373166	0.2929
ENSMUST00000024660	0.398065	0.219568
ENSMUST00000190571	0.362095	0.196632
ENSMUST00000023807	0.411437	0.313505
ENSMUST00000121128	0.355903	0.2744
ENSMUST00000084891	0.356476	0.149591
ENSMUST00000030862	0.368217	0.15026
ENSMUST00000029635	0.396135	0.300555
ENSMUST00000060807	0.321212	0.0549268
ENSMUST00000026234	0.309979	0.0802812
ENSMUST00000078694	0.454701	0.242062
ENSMUST00000020317	0.302544	-0.0838333
ENSMUST00000120705	0.359199	0.12961
ENSMUST00000013773	0.291405	0.00194107
ENSMUST00000029919	0.352298	0.172828
ENSMUST00000093945	0.362272	0.0967498
ENSMUST00000079009	0.348025	0.190309
ENSMUST00000029480	0.38981	-0.0285618
ENSMUST00000081790	0.314815	0.0911425
ENSMUST00000071782	0.351163	0.106308
ENSMUST00000090171	0.278222	-0.0430183
ENSMUST00000118466	0.307246	-0.0474051
ENSMUST00000044773	0.33957	0.0910875
ENSMUST00000031534	0.361188	-0.00502602
ENSMUST00000006991	0.323088	0.119422
ENSMUST00000172826	0.299074	0.0382069
ENSMUST00000061925	0.350932	0.150049
ENSMUST00000028916	0.327257	0.168358
ENSMUST00000030849	0.332056	0.126419
ENSMUST00000067680	0.348451	0.12563
ENSMUST00000077196	0.353201	0.065956
ENSMUST00000030952	0.267399	-0.0314877
ENSMUST00000074653	0.379167	0.158704
ENSMUST00000107666	0.362903	0.305104
ENSMUST00000027876	0.38904	0.346817
ENSMUST00000036467	0.352423	0.218522
ENSMUST00000107392	0.362634	0.28163
ENSMUST00000021217	0.392157	0.267606
ENSMUST00000095923	0.354978	0.282854
ENSMUST00000024984	0.345081	0.273713
ENSMUST00000086074	0.322145	0.0174613
ENSMUST00000163193	0.315814	0.035181
ENSMUST00000116286	0.395556	0.22753
ENSMUST00000196282	0.350704	0.0745728
ENSMUST00000029085	0.37561	0.0826772
ENSMUST00000024783	0.409611	0.313858
ENSMUST00000040402	0.335859	-0.0384615
ENSMUST00000024840	0.365753	0.177733
ENSMUST00000098346	0.361665	0.28892
ENSMUST00000087971	0.342196	0.0843449
ENSMUST00000103076	0.369154	0.124038
ENSMUST00000164845	0.272763	0.05168
ENSMUST00000107777	0.333631	0.105065
ENSMUST00000003621	0.362439	0.0741646
ENSMUST00000065856	0.299301	-0.0143699
ENSMUST00000043951	0.355438	0.214832
ENSMUST00000014614	0.252101	-0.0768757
ENSMUST00000109949	0.345277	0.147642
ENSMUST00000032146	0.377413	0.190295
ENSMUST00000087316	0.336449	0.143583
ENSMUST00000164582	0.314883	0.040862
ENSMUST00000027988	0.402676	0.346185
ENSMUST00000070395	0.335755	0.036786
ENSMUST00000053024	0.36853	0.243668
ENSMUST00000021527	0.326023	0.0841558
ENSMUST00000040021	0.372317	0.303518
ENSMUST00000072836	0.360302	0.357558
ENSMUST00000110111	0.328918	0.184796
ENSMUST00000108080	0.25	0.0460772
ENSMUST00000115302	0.324859	0.25286
ENSMUST00000096332	0.316813	0.0709493
ENSMUST00000061639	0.344558	0.0157396
ENSMUST00000164290	0.354396	0.235593
ENSMUST00000160953	0.349407	0.130777
ENSMUST00000102573	0.382466	-0.0306197
ENSMUST00000077997	0.28976	-0.0346229
ENSMUST00000067760	0.35688	0.169972
ENSMUST00000042312	0.348824	0.100114
ENSMUST00000118261	0.290855	-0.00267033
ENSMUST00000035099	0.414616	0.362278
ENSMUST00000061118	0.402424	0.540889
ENSMUST00000102498	0.268056	-0.0601412
ENSMUST00000087883	0.317406	0.0379696
ENSMUST00000035701	0.28379	0.104972
ENSMUST00000006221	0.349352	0.241341
ENSMUST00000116621	0.252193	-0.181611
ENSMUST00000057801	0.389387	0.348309
ENSMUST00000113615	0.329062	0.217
ENSMUST00000028378	0.342271	0.169265
ENSMUST00000020248	0.295726	-0.0412325
ENSMUST00000021692	0.37992	0.129714
ENSMUST00000106645	0.377876	0.134327
ENSMUST00000025161	0.278373	-0.0400473
ENSMUST00000021306	0.365194	0.186752
ENSMUST00000005509	0.380623	0.0436763
ENSMUST00000021089	0.316614	0.153319
ENSMUST00000006629	0.373519	0.106687
ENSMUST00000046071	0.305793	0.0950891
ENSMUST00000025519	0.333333	0.0442195
ENSMUST00000120375	0.358279	0.238801
ENSMUST00000113367	0.284905	-0.0989817
ENSMUST00000031739	0.315453	-0.0173065
ENSMUST00000105692	0.430894	0.233849
ENSMUST00000054665	0.279045	-0.157626
ENSMUST00000168401	0.329123	0.048865
ENSMUST00000139450	0.381443	0.220518
ENSMUST00000154704	0.342949	0.19931
ENSMUST00000143303	0.350427	0.421801
ENSMUST00000070166	0.335643	0.0933073
ENSMUST00000031646	0.348422	0.163643
ENSMUST00000168630	0.378614	0.279019
ENSMUST00000091184	0.310488	0.179115
ENSMUST00000145988	0.31004	0.105117
ENSMUST00000177545	0.287323	0.0111276
ENSMUST00000108065	0.326425	0.0990928
ENSMUST00000043325	0.371615	0.191795
ENSMUST00000013807	0.284653	-0.0372809
ENSMUST00000098237	0.36214	-0.00249377
ENSMUST00000072744	0.323171	0.00965202
ENSMUST00000168918	0.417642	0.455584
ENSMUST00000112238	0.317054	0.0186038
ENSMUST00000039146	0.27044	-0.0416404
ENSMUST00000120580	0.333333	0.0910163
ENSMUST00000117812	0.260185	0.0639103
ENSMUST00000160476	0.305822	0.080519
ENSMUST00000171692	0.369818	0.330073
ENSMUST00000029871	0.332126	0.125711
ENSMUST00000044532	0.323814	0.111656
ENSMUST00000089684	0.342389	0.106035
ENSMUST00000020045	0.325502	0.159735
ENSMUST00000030860	0.394654	0.360581
ENSMUST00000133600	0.298069	0.0323669
ENSMUST00000054536	0.269294	0.0830802
ENSMUST00000021016	0.316637	0.0343014
ENSMUST00000032362	0.324022	0.256817
ENSMUST00000034860	0.37808	0.267612
ENSMUST00000017270	0.360559	0.0996163
ENSMUST00000030726	0.337931	0.12477
ENSMUST00000112959	0.355104	0.163362
ENSMUST00000025636	0.316151	0.230495
ENSMUST00000031866	0.355742	0.217408
ENSMUST00000085077	0.318373	0.000705343
ENSMUST00000171445	0.351328	0.0799421
ENSMUST00000109261	0.327622	0.0603438
ENSMUST00000023593	0.369624	0.226638
ENSMUST00000023289	0.308861	0.0468209
ENSMUST00000174259	0.36	0.0227273
ENSMUST00000043774	0.327904	0.0983016
ENSMUST00000047521	0.394604	0.41718
ENSMUST00000018748	0.33513	0.146141
ENSMUST00000106229	0.415017	0.131545
ENSMUST00000095691	0.345725	0.0581141
ENSMUST00000047348	0.363267	0.0889433
ENSMUST00000003964	0.329274	0.110638
ENSMUST00000046709	0.355598	0.0625962
ENSMUST00000183200	0.305236	0.137445
ENSMUST00000075062	0.3	0.187923
ENSMUST00000042261	0.307116	0.133558
ENSMUST00000027394	0.328165	0.138299
ENSMUST00000021459	0.312989	-0.0321332
ENSMUST00000019907	0.293049	-0.0173487
ENSMUST00000029421	0.375218	0.220343
ENSMUST00000020629	0.335286	0.0867674
ENSMUST00000017430	0.336678	0.12439
ENSMUST00000066889	0.351275	0.102663
ENSMUST00000004379	0.386395	0.299712
ENSMUST00000140840	0.356608	0.186722
ENSMUST00000168076	0.348008	0.26044
ENSMUST00000027053	0.379142	0.344718
ENSMUST00000073466	0.353391	0.225653
ENSMUST00000020102	0.383167	0.332281
ENSMUST00000051737	0.343367	-0.0644554
ENSMUST00000166581	0.324895	0.010101
ENSMUST00000117507	0.346429	0.16386
ENSMUST00000051867	0.390947	0.199344
ENSMUST00000169910	0.357757	0.159079
ENSMUST00000021948	0.361761	0.276127
ENSMUST00000166713	0.330075	0.213072
ENSMUST00000032841	0.319249	0.0438654
ENSMUST00000159955	0.348731	0.118908
ENSMUST00000080723	0.355828	0.108167
ENSMUST00000036003	0.41363	0.450476
ENSMUST00000022226	0.329727	0.0634232
ENSMUST00000041388	0.317618	0.0985553
ENSMUST00000057669	0.342957	0.153518
ENSMUST00000079691	0.362105	0.175131
ENSMUST00000089060	0.432099	0.472857
ENSMUST00000003907	0.303571	0.0180657
ENSMUST00000160433	0.340159	0.145857
ENSMUST00000069385	0.337526	0.0474951
ENSMUST00000074468	0.345528	0.297008
ENSMUST00000184635	0.350225	0.159366
ENSMUST00000081688	0.326274	-0.00616124
ENSMUST00000100330	0.339515	0.172263
ENSMUST00000103071	0.268817	-0.0509247
ENSMUST00000021810	0.409465	0.421429
ENSMUST00000070953	0.36013	0.192525
ENSMUST00000027243	0.302514	0.0793761
ENSMUST00000109535	0.364842	0.219039
ENSMUST00000061437	0.390523	0.272664
ENSMUST00000023133	0.405039	0.181659
ENSMUST00000170719	0.341365	0.0882089
ENSMUST00000087445	0.37694	0.254674
ENSMUST00000160722	0.319728	0.0272775
ENSMUST00000020212	0.430976	0.218467
ENSMUST00000129680	0.378947	0.49295
ENSMUST00000073924	0.330864	0.0666242
ENSMUST00000106758	0.3796	0.245343
ENSMUST00000035673	0.423077	0.376803
ENSMUST00000186694	0.355788	0.19568
ENSMUST00000028597	0.284967	-0.0584577
ENSMUST00000072113	0.390071	0.421997
ENSMUST00000103180	0.406154	0.341145
ENSMUST00000103232	0.374803	0.334979
ENSMUST00000100069	0.340178	0.163185
ENSMUST00000107576	0.305556	0.0844835
ENSMUST00000020171	0.321872	0.0879742
ENSMUST00000016670	0.335037	0.149269
ENSMUST00000029297	0.332008	0.350914
ENSMUST00000031038	0.284946	-0.0725754
ENSMUST00000056089	0.301887	0.264822
ENSMUST00000087264	0.329164	0.0899075
ENSMUST00000107622	0.356322	0.185782
ENSMUST00000002914	0.388523	0.112844
ENSMUST00000035732	0.298031	-0.0805513
ENSMUST00000047875	0.371494	0.151473
ENSMUST00000023754	0.285714	0.119304
ENSMUST00000026599	0.302005	0.0524477
ENSMUST00000018184	0.317912	-0.0797335
ENSMUST00000114174	0.271084	0.0407031
ENSMUST00000025110	0.332551	0.0941482
ENSMUST00000059056	0.332389	0.266096
ENSMUST00000080065	0.333333	0.192173
ENSMUST00000112717	0.372852	0.236996
ENSMUST00000022497	0.323181	0.0955604
ENSMUST00000051395	0.369467	0.307587
ENSMUST00000032364	0.317933	0.145147
ENSMUST00000115746	0.321501	0.212755
ENSMUST00000033300	0.313906	0.206239
ENSMUST00000180252	0.405101	0.383824
ENSMUST00000040077	0.450521	0.308623
ENSMUST00000114126	0.317413	-0.0835967
ENSMUST00000032918	0.364829	0.00739238
ENSMUST00000115733	0.327861	0.115144
ENSMUST00000020251	0.313107	0.0262983
ENSMUST00000038627	0.386271	0.148809
ENSMUST00000098128	0.313433	-0.0447309
ENSMUST00000029438	0.317644	0.162638
ENSMUST00000107723	0.348993	0.0938157
ENSMUST00000120154	0.317346	0.278954
ENSMUST00000118522	0.353986	0.117683
ENSMUST00000025961	0.317829	0.18898
ENSMUST00000102881	0.34188	0.0505734
ENSMUST00000035519	0.357907	0.114251
ENSMUST00000199609	0.299808	0.171276
ENSMUST00000174229	0.344595	0.150117
ENSMUST00000066465	0.350029	0.150709
ENSMUST00000030003	0.264242	-0.147572
ENSMUST00000050178	0.384005	0.157292
ENSMUST00000026269	0.333333	0.140918
ENSMUST00000021550	0.346479	0.188176
ENSMUST00000038890	0.321925	0.122346
ENSMUST00000071718	0.308148	0.00706885
ENSMUST00000007317	0.349835	0.107107
ENSMUST00000036088	0.442857	0.168929
ENSMUST00000050104	0.25957	0.0228109
ENSMUST00000019469	0.349162	0.424826
ENSMUST00000173369	0.354795	0.142129
ENSMUST00000160147	0.342628	0.182156
ENSMUST00000037547	0.312283	0.189208
ENSMUST00000057525	0.341834	0.158664
ENSMUST00000021682	0.376747	0.29272
ENSMUST00000038424	0.320688	0.144498
ENSMUST00000103131	0.393832	0.203749
ENSMUST00000025946	0.349398	0.223571
ENSMUST00000094320	0.37227	0.14476
ENSMUST00000045235	0.388614	0.398913
ENSMUST00000169593	0.34996	0.20709
ENSMUST00000082235	0.326241	0.125483
ENSMUST00000024857	0.396226	0.211073
ENSMUST00000048792	0.301587	-0.106408
ENSMUST00000055241	0.341627	0.0799112
ENSMUST00000143137	0.266229	-0.0116704
ENSMUST00000030971	0.342232	0.183193
ENSMUST00000107773	0.352778	0.018417
ENSMUST00000067545	0.382847	0.382018
ENSMUST00000076734	0.3202	0.0928227
ENSMUST00000030643	0.273632	-0.0063234
ENSMUST00000112400	0.318152	0.254261
ENSMUST00000045028	0.411429	0.365447
ENSMUST00000118226	0.287736	-0.101223
ENSMUST00000154617	0.347909	0.0912777
ENSMUST00000115445	0.258503	0.123463
ENSMUST00000004497	0.313078	0.0835607
ENSMUST00000021963	0.352542	0.134834
ENSMUST00000169707	0.310805	0.0778405
ENSMUST00000097811	0.334035	0.0328591
ENSMUST00000040084	0.39819	0.553307
ENSMUST00000170810	0.337976	0.302698
ENSMUST00000003850	0.342661	0.0601136
ENSMUST00000054220	0.436911	0.489089
ENSMUST00000068133	0.309575	0.0116933
ENSMUST00000053250	0.34907	0.341987
ENSMUST00000061703	0.358333	0.202629
ENSMUST00000108341	0.358784	0.171203
ENSMUST00000041005	0.297436	-0.0110827
ENSMUST00000056312	0.313725	0.29685
ENSMUST00000151913	0.3177	0.0602419
ENSMUST00000021368	0.349922	0.054707
ENSMUST00000043374	0.361616	0.0546162
ENSMUST00000031455	0.317859	0.342775
ENSMUST00000030362	0.320513	-0.0140012
ENSMUST00000060336	0.390805	0.341223
ENSMUST00000046892	0.4	-0.00135618
ENSMUST00000179755	0.34127	0.0711439
ENSMUST00000027877	0.364819	0.213806
ENSMUST00000135222	0.328152	0.14296
ENSMUST00000075190	0.343371	0.102961
ENSMUST00000036424	0.319088	0.11836
ENSMUST00000026495	0.354392	0.217571
ENSMUST00000033901	0.322404	0.0903043
ENSMUST00000034406	0.387727	0.267959
ENSMUST00000126865	0.323114	0.0849053
ENSMUST00000033634	0.295412	0.0181525
ENSMUST00000099572	0.441877	0.435951
ENSMUST00000066386	0.324523	0.0220126
ENSMUST00000025713	0.322196	0.385942
ENSMUST00000079589	0.379956	0.0397663
ENSMUST00000006544	0.343725	0.225455
ENSMUST00000050214	0.353063	0.0293984
ENSMUST00000105287	0.306103	0.107525
ENSMUST00000045517	0.333333	-0.0206762
ENSMUST00000084885	0.357979	0.190745
ENSMUST00000117450	0.346705	0.137753
ENSMUST00000028796	0.327316	0.033415
ENSMUST00000030164	0.317637	0.0552316
ENSMUST00000022275	0.38756	0.255619
ENSMUST00000166241	0.288469	0.0306379
ENSMUST00000076991	0.298949	0.0412162
ENSMUST00000108554	0.277649	0.0687546
ENSMUST00000187814	0.310239	0.0233101
ENSMUST00000074729	0.330452	0.0632775
ENSMUST00000026016	0.262821	-0.138112
ENSMUST00000029629	0.393782	0.312986
ENSMUST00000026899	0.274306	0.0222567
ENSMUST00000022245	0.352144	0.252979
ENSMUST00000074233	0.4172	0.200727
ENSMUST00000022459	0.386364	0.257707
ENSMUST00000192557	0.341028	0.178832
ENSMUST00000021423	0.343324	0.298434
ENSMUST00000006853	0.346561	0.108807
ENSMUST00000028915	0.361854	0.142696
ENSMUST00000030128	0.321212	-0.0574426
ENSMUST00000111432	0.277526	0.0027248
ENSMUST00000110690	0.320537	0.0543595
ENSMUST00000110621	0.249015	-0.063981
ENSMUST00000045356	0.289116	-0.134067
ENSMUST00000075374	0.348007	0.0375567
ENSMUST00000049122	0.342932	0.0320378
ENSMUST00000043227	0.290727	0.0385192
ENSMUST00000026367	0.383993	0.341264
ENSMUST00000022592	0.322818	0.131714
ENSMUST00000005073	0.333333	0.217068
ENSMUST00000115056	0.346614	0.225352
ENSMUST00000147875	0.244726	-0.231483
ENSMUST00000010254	0.288187	0.0546897
ENSMUST00000047857	0.343946	0.229734
ENSMUST00000047379	0.330091	0.227216
ENSMUST00000127587	0.373656	0.635968
ENSMUST00000044158	0.394502	0.122365
ENSMUST00000166360	0.381963	0.27186
ENSMUST00000188285	0.339247	0.231448
ENSMUST00000108458	0.349705	0.0274368
ENSMUST00000056336	0.379803	0.562385
ENSMUST00000052348	0.310624	0.332081
ENSMUST00000101168	0.393103	0.123522
ENSMUST00000069285	0.344828	0.0276436
ENSMUST00000102645	0.337415	0.051828
ENSMUST00000053410	0.336293	0.164235
ENSMUST00000114904	0.370558	0.242248
ENSMUST00000033806	0.294118	0.0525393
ENSMUST00000013966	0.238095	-0.296023
ENSMUST00000093312	0.414277	0.331422
ENSMUST00000031913	0.348178	0.333954
ENSMUST00000122225	0.315942	0.0777496
ENSMUST00000030917	0.375916	0.217776
ENSMUST00000044823	0.344828	0.193375
ENSMUST00000029773	0.29003	-0.103948
ENSMUST00000190708	0.384397	0.175374
ENSMUST00000030661	0.374062	0.349157
ENSMUST00000025311	0.32289	0.0571254
ENSMUST00000020920	0.286489	-0.115825
ENSMUST00000027897	0.347926	0.0667609
ENSMUST00000080899	0.271682	0.129256
ENSMUST00000178997	0.37891	0.100541
ENSMUST00000044053	0.368557	0.21247
ENSMUST00000008542	0.336585	0.214717
ENSMUST00000160285	0.362554	0.123282
ENSMUST00000114540	0.367259	0.0932466
ENSMUST00000108506	0.361458	0.124603
ENSMUST00000110351	0.301353	-0.104827
ENSMUST00000028911	0.335897	0.0626935
ENSMUST00000107201	0.222222	-0.360114
ENSMUST00000105367	0.323471	0.150151
ENSMUST00000006818	0.296825	-0.087226
ENSMUST00000076894	0.303361	0.0871865
ENSMUST00000029719	0.291502	-0.0388245
ENSMUST00000081022	0.340597	0.0555806
ENSMUST00000023734	0.342318	0.241042
ENSMUST00000078665	0.414414	0.394573
ENSMUST00000034791	0.331442	-0.025604
ENSMUST00000028332	0.329389	0.230595
ENSMUST00000027975	0.292035	0.000876188
ENSMUST00000024015	0.316239	0.0856808
ENSMUST00000107411	0.403355	0.21927
ENSMUST00000108346	0.297599	0.0620915
ENSMUST00000027233	0.389307	0.37075
ENSMUST00000136740	0.305851	0.0173604
ENSMUST00000111879	0.373367	0.0668658
ENSMUST00000163139	0.348109	0.203954
ENSMUST00000072857	0.356691	0.224381
ENSMUST00000027517	0.337428	0.117217
ENSMUST00000153060	0.333333	0.0778206
ENSMUST00000183108	0.333833	0.0540933
ENSMUST00000003645	0.364548	0.159533
ENSMUST00000021813	0.420915	0.285737
ENSMUST00000002087	0.338178	0.166288
ENSMUST00000040721	0.242588	-0.175497
ENSMUST00000187910	0.355556	0.174073
ENSMUST00000182485	0.364678	0.200984
ENSMUST00000027151	0.38448	0.187429
ENSMUST00000098950	0.297655	-0.00235744
ENSMUST00000058669	0.387793	0.204995
ENSMUST00000000769	0.324561	0.0954701
ENSMUST00000110148	0.406897	0.172108
ENSMUST00000114058	0.323958	0.061524
ENSMUST00000090558	0.322374	0.126441
ENSMUST00000033154	0.365342	0.229135
ENSMUST00000112605	0.364674	0.197565
ENSMUST00000096164	0.379118	0.366417
ENSMUST00000109097	0.329667	0.243431
ENSMUST00000034396	0.283644	-0.0364157
ENSMUST00000039541	0.299401	0.0844811
ENSMUST00000049811	0.337715	0.0567168
ENSMUST00000017590	0.489362	0.532085
ENSMUST00000102852	0.365801	0.350919
ENSMUST00000020174	0.344784	0.052182
ENSMUST00000025963	0.37005	0.153876
ENSMUST00000117611	0.358555	0.275213
ENSMUST00000087556	0.365502	0.124125
ENSMUST00000164462	0.299687	0.194337
ENSMUST00000045085	0.363878	0.31448
ENSMUST00000069537	0.372024	0.323872
ENSMUST00000110324	0.349962	0.161041
ENSMUST00000107664	0.319831	0.00542505
ENSMUST00000061274	0.320818	0.113218
ENSMUST00000055303	0.354535	0.147847
ENSMUST00000010502	0.347271	0.165147
ENSMUST00000037198	0.297036	0.0911354
ENSMUST00000005279	0.340045	0.171755
ENSMUST00000034568	0.430108	0.388768
ENSMUST00000064061	0.33547	0.137805
ENSMUST00000030427	0.38975	0.151414
ENSMUST00000167107	0.309951	-0.00622418
ENSMUST00000020911	0.479701	0.538356
ENSMUST00000112751	0.316456	0.109905
ENSMUST00000030311	0.396007	0.162829
ENSMUST00000004156	0.347826	0.142343
ENSMUST00000171671	0.271147	0.0746433
ENSMUST00000170102	0.349548	0.0265098
ENSMUST00000043898	0.359477	0.507675
ENSMUST00000025890	0.321355	0.0049732
ENSMUST00000056578	0.269841	0.0832625
ENSMUST00000049567	0.334933	0.166159
ENSMUST00000066882	0.293144	-0.0873629
ENSMUST00000120349	0.331058	0.132692
ENSMUST00000159417	0.342723	0.346243
ENSMUST00000093925	0.424679	0.667243
ENSMUST00000042614	0.333786	0.124418
ENSMUST00000023836	0.373643	0.350064
ENSMUST00000029183	0.340728	0.165642
ENSMUST00000111668	0.328806	0.0761053
ENSMUST00000050952	0.347099	0.0671423
ENSMUST00000179233	0.254971	-0.115188
ENSMUST00000072312	0.324796	0.0529759
ENSMUST00000021634	0.243827	-0.179079
ENSMUST00000018274	0.354968	0.20116
ENSMUST00000017348	0.358688	0.0952479
ENSMUST00000052236	0.335086	0.121802
ENSMUST00000165532	0.347095	0.0685873
ENSMUST00000168321	0.353043	0.302645
ENSMUST00000103242	0.344633	0.397907
ENSMUST00000038942	0.358516	0.0191199
ENSMUST00000026661	0.343305	0.132945
ENSMUST00000034058	0.35443	0.202979
ENSMUST00000106050	0.340376	0.167002
ENSMUST00000111299	0.338558	0.132075
ENSMUST00000140438	0.368217	0.146374
ENSMUST00000108856	0.354025	0.177359
ENSMUST00000020077	0.335852	0.125524
ENSMUST00000165617	0.34539	0.099571
ENSMUST00000057816	0.352155	0.224016
ENSMUST00000102699	0.325581	0.105967
ENSMUST00000004378	0.311111	0.0521133
ENSMUST00000060397	0.336957	0.137597
ENSMUST00000030986	0.359187	0.000360027
ENSMUST00000098809	0.254079	-0.106301
ENSMUST00000042646	0.30031	0.00272217
ENSMUST00000160211	0.369295	0.310365
ENSMUST00000001595	0.319015	0.0762245
ENSMUST00000164416	0.3375	0.14152
ENSMUST00000072186	0.329371	0.10335
ENSMUST00000117944	0.394231	0.367832
ENSMUST00000031690	0.313805	0.156729
ENSMUST00000198435	0.378076	0.152915
ENSMUST00000020830	0.367619	0.283202
ENSMUST00000071230	0.385021	0.199395
ENSMUST00000025993	0.316362	0.0946899
ENSMUST00000035112	0.362448	0.0765281
ENSMUST00000048246	0.345781	0.0932546
ENSMUST00000095117	0.334685	0.184179
ENSMUST00000037453	0.393939	0.416282
ENSMUST00000029845	0.32634	0.0697639
ENSMUST00000107912	0.35645	0.182993
ENSMUST00000069324	0.360308	0.329825
ENSMUST00000041772	0.32419	0.213373
ENSMUST00000001559	0.370871	0.232197
ENSMUST00000094018	0.389706	0.456111
ENSMUST00000040729	0.369818	0.31331
ENSMUST00000118545	0.38961	0.324235
ENSMUST00000022597	0.287476	-0.0434548
ENSMUST00000090563	0.285581	-0.000884463
ENSMUST00000019075	0.279279	-0.0380637
ENSMUST00000028758	0.347826	0.117527
ENSMUST00000040344	0.331498	0.0775776
ENSMUST00000034430	0.305556	0.173163
ENSMUST00000072177	0.311458	0.0550273
ENSMUST00000070649	0.535714	0.455192
ENSMUST00000108641	0.357692	0.045492
ENSMUST00000006704	0.335892	0.0776898
ENSMUST00000021649	0.405286	0.404687
ENSMUST00000042923	0.306468	0.00469729
ENSMUST00000028511	0.289141	0.0198174
ENSMUST00000179314	0.278324	-0.0237067
ENSMUST00000096084	0.401515	0.140503
ENSMUST00000020334	0.337746	0.127619
ENSMUST00000031599	0.325459	0.0684589
ENSMUST00000029632	0.24569	-0.129727
ENSMUST00000107717	0.368911	0.100175
ENSMUST00000111770	0.293146	-0.0215651
ENSMUST00000068317	0.333995	0.169929
ENSMUST00000061653	0.319231	0.0589436
ENSMUST00000100143	0.291246	0.0270821
ENSMUST00000164773	0.298851	-0.0370625
ENSMUST00000053230	0.325581	0.123104
ENSMUST00000042771	0.385679	0.260064
ENSMUST00000001126	0.317391	0.310475
ENSMUST00000001513	0.352679	0.12989
ENSMUST00000111821	0.361569	0.031316
ENSMUST00000022532	0.413601	0.29039
ENSMUST00000036473	0.329317	0.267693
ENSMUST00000038475	0.372654	0.41308
ENSMUST00000023435	0.335766	0.37505
ENSMUST00000148955	0.310256	0.0118326
ENSMUST00000027374	0.25	-0.347826
ENSMUST00000022600	0.288591	-0.0869842
ENSMUST00000077626	0.313456	0.450968
ENSMUST00000084500	0.360606	0.202628
ENSMUST00000109821	0.379576	0.105313
ENSMUST00000086195	0.420152	0.359833
ENSMUST00000193210	0.366667	0.194055
ENSMUST00000027655	0.336022	0.0583354
ENSMUST00000046755	0.353513	0.127157
ENSMUST00000026390	0.342141	0.0208001
ENSMUST00000026568	0.400844	0.42212
ENSMUST00000094128	0.374194	0.299477
ENSMUST00000163867	0.361789	0.203214
ENSMUST00000092618	0.315909	0.139593
ENSMUST00000051950	0.323232	0.13438
ENSMUST00000100528	0.282913	-0.0562806
ENSMUST00000011262	0.330789	0.361874
ENSMUST00000048892	0.356725	0.451344
ENSMUST00000108523	0.344444	0.460284
ENSMUST00000034865	0.31873	0.116027
ENSMUST00000102858	0.338393	0.153527
ENSMUST00000087169	0.37099	0.176002
ENSMUST00000040536	0.39418	0.187062
ENSMUST00000031597	0.382073	0.348679
ENSMUST00000034343	0.38018	0.543526
ENSMUST00000047206	0.315013	0.00104364
ENSMUST00000048545	0.447304	0.150041
ENSMUST00000173969	0.367003	0.12267
ENSMUST00000038572	0.344691	0.143945
ENSMUST00000030187	0.357461	0.140381
ENSMUST00000034599	0.373853	0.266019
ENSMUST00000022345	0.334615	-0.0796248
ENSMUST00000000305	0.443902	0.263889
ENSMUST00000037025	0.338573	0.10284
ENSMUST00000130411	0.303922	-0.0250653
ENSMUST00000005477	0.294744	0.039345
ENSMUST00000022271	0.296188	0.000363168
ENSMUST00000117360	0.292181	0.111633
ENSMUST00000114655	0.357595	0.10618
ENSMUST00000106442	0.364817	0.176023
ENSMUST00000022007	0.331512	-0.118089
ENSMUST00000165032	0.413725	0.470691
ENSMUST00000084524	0.325032	0.0772715
ENSMUST00000056601	0.358543	0.129573
ENSMUST00000029815	0.321078	0.133218
ENSMUST00000141118	0.355625	0.196539
ENSMUST00000031250	0.310541	-0.0994464
ENSMUST00000139560	0.296241	0.201991
ENSMUST00000024119	0.334026	0.167749
ENSMUST00000105572	0.325083	0.143919
ENSMUST00000152225	0.328211	0.0838046
ENSMUST00000070699	0.296137	0.201253
ENSMUST00000066155	0.325023	0.0725821
ENSMUST00000024794	0.263804	0.133269
ENSMUST00000096570	0.326241	0.108701
ENSMUST00000010904	0.241379	-0.202794
ENSMUST00000107565	0.346457	0.1994
ENSMUST00000014370	0.334783	-0.0366972
ENSMUST00000075275	0.33374	0.122566
ENSMUST00000179002	0.334965	0.154209
ENSMUST00000125435	0.365724	0.193955
ENSMUST00000088049	0.405202	0.26539
ENSMUST00000100171	0.353659	0.129192
ENSMUST00000107416	0.365682	0.192086
ENSMUST00000076846	0.327684	0.195014
ENSMUST00000058884	0.332267	0.0486627
ENSMUST00000031531	0.349593	0.119792
ENSMUST00000114737	0.36	0.201223
ENSMUST00000060226	0.367987	0.155261
ENSMUST00000077290	0.327103	0.0380623
ENSMUST00000022032	0.388397	0.257681
ENSMUST00000022296	0.391753	0.289447
ENSMUST00000069004	0.293651	-0.00309848
ENSMUST00000122103	0.390668	0.153753
ENSMUST00000164954	0.365278	0.278934
ENSMUST00000198128	0.296296	-0.0262902
ENSMUST00000060805	0.302186	0.010941
ENSMUST00000172775	0.276423	-0.0231008
ENSMUST00000030905	0.352137	0.0737555
ENSMUST00000025805	0.430642	0.850534
ENSMUST00000163336	0.303514	0.0174756
ENSMUST00000165308	0.258216	-0.150907
ENSMUST00000167976	0.263584	0.0506106
ENSMUST00000074783	0.321384	0.0945729
ENSMUST00000037023	0.368421	0.495371
ENSMUST00000069148	0.321957	0.141543
ENSMUST00000044604	0.305631	-0.0110682
ENSMUST00000022217	0.321561	0.110392
ENSMUST00000106933	0.338837	0.14002
ENSMUST00000105855	0.348786	0.094979
ENSMUST00000059849	0.417097	0.408042
ENSMUST00000072237	0.339033	0.0459115
ENSMUST00000001279	0.32493	0.0946701
ENSMUST00000128119	0.318877	0.159306
ENSMUST00000068892	0.297009	-0.0595558
ENSMUST00000028944	0.39141	0.26065
ENSMUST00000015611	0.352608	0.158977
ENSMUST00000049245	0.338475	-0.00860879
ENSMUST00000031637	0.26506	-0.101674
ENSMUST00000059970	0.37037	0.262106
ENSMUST00000079773	0.362679	0.112933
ENSMUST00000102871	0.332275	0.0809601
ENSMUST00000023713	0.321728	0.00329741
ENSMUST00000030556	0.317869	0.018386
ENSMUST00000027643	0.338936	-0.130122
ENSMUST00000174146	0.365722	0.131493
ENSMUST00000014065	0.318735	0.065019
ENSMUST00000021828	0.4862	0.5976
ENSMUST00000168345	0.330667	0.191162
ENSMUST00000023884	0.344288	0.236268
ENSMUST00000034848	0.290076	-0.0786762
ENSMUST00000085513	0.347118	0.0504759
ENSMUST00000038907	0.347722	0.0895702
ENSMUST00000020372	0.391813	0.354082
ENSMUST00000063980	0.323598	0.00837908
ENSMUST00000037941	0.323488	0.270999
ENSMUST00000023086	0.376543	0.353751
ENSMUST00000041859	0.28597	-0.0553784
ENSMUST00000001599	0.375479	0.300869
ENSMUST00000154364	0.345069	0.218754
ENSMUST00000022875	0.394861	0.453459
ENSMUST00000065957	0.339363	0.0868366
ENSMUST00000007272	0.408935	0.280699
ENSMUST00000028346	0.323958	0.0330167
ENSMUST00000153102	0.336251	0.0981507
ENSMUST00000020411	0.355209	0.142298
ENSMUST00000031045	0.216993	-0.160684
ENSMUST00000034299	0.35743	0.207271
ENSMUST00000061571	0.328298	0.123402
ENSMUST00000110053	0.334503	0.0200442
ENSMUST00000029946	0.340659	0.0604333
ENSMUST00000019987	0.311751	0.0322786
ENSMUST00000029385	0.218905	-0.234783
ENSMUST00000197284	0.260324	-0.047362
ENSMUST00000020169	0.345143	0.206488
ENSMUST00000081506	0.402116	0.228084
ENSMUST00000080932	0.392467	0.24175
ENSMUST00000024947	0.369248	0.229034
ENSMUST00000056728	0.24135	-0.157163
ENSMUST00000044776	0.341625	0.168684
ENSMUST00000041213	0.267157	0.0401425
ENSMUST00000179305	0.396579	0.322544
ENSMUST00000116605	0.276699	-0.0274144
ENSMUST00000171970	0.378343	0.300361
ENSMUST00000103127	0.358918	0.148296
ENSMUST00000021424	0.364825	0.201307
ENSMUST00000060271	0.3521	0.190476
ENSMUST00000026434	0.374793	-0.0190546
ENSMUST00000105998	0.354033	0.207106
ENSMUST00000027581	0.310722	0.171005
ENSMUST00000036992	0.329087	0.0895543
ENSMUST00000113700	0.304348	0.046609
ENSMUST00000105687	0.340351	0.225079
ENSMUST00000028985	0.333333	0.406037
ENSMUST00000016673	0.353818	0.173999
ENSMUST00000109238	0.354839	0.115737
ENSMUST00000066257	0.338589	0.0710045
ENSMUST00000061469	0.283217	-0.0180628
ENSMUST00000102754	0.361601	0.189052
ENSMUST00000040455	0.324762	0.0618422
ENSMUST00000102592	0.333142	0.108781
ENSMUST00000168086	0.368463	0.115152
ENSMUST00000051016	0.248087	-0.105489
ENSMUST00000162300	0.340364	0.0745636
ENSMUST00000067417	0.356659	0.283787
ENSMUST00000042700	0.364929	0.307005
ENSMUST00000034618	0.331329	0.134259
ENSMUST00000047936	0.463262	0.850261
ENSMUST00000034308	0.379189	0.260406
ENSMUST00000160719	0.330894	0.0240539
ENSMUST00000102866	0.450575	0.249562
ENSMUST00000120336	0.339394	0.0970321
ENSMUST00000032421	0.394195	0.406897
ENSMUST00000020463	0.362293	0.238209
ENSMUST00000038448	0.354117	0.241209
ENSMUST00000098537	0.345238	0.025505
ENSMUST00000004343	0.293629	-0.0293929
ENSMUST00000006614	0.336401	0.10378
ENSMUST00000022704	0.348315	0.171432
ENSMUST00000021729	0.35248	0.304768
ENSMUST00000034868	0.341598	0.111983
ENSMUST00000175683	0.295533	0.068323
ENSMUST00000032309	0.339779	0.0199005
ENSMUST00000159278	0.369892	0.130612
ENSMUST00000038163	0.370456	0.116108
ENSMUST00000018816	0.393204	0.28151
ENSMUST00000020499	0.354342	0.357879
ENSMUST00000101070	0.278986	0.0911152
ENSMUST00000200607	0.361873	0.155833
ENSMUST00000119211	0.313964	0.123414
ENSMUST00000064606	0.328161	0.249891
ENSMUST00000029900	0.331434	0.136068
ENSMUST00000089332	0.273378	-0.136554
ENSMUST00000026209	0.393211	0.224734
ENSMUST00000057623	0.365801	0.0376215
ENSMUST00000140770	0.407773	0.158525
ENSMUST00000059199	0.347994	0.13217
ENSMUST00000053020	0.335161	0.211294
ENSMUST00000167505	0.304965	0.199155
ENSMUST00000027528	0.389735	0.13301
ENSMUST00000001185	0.332063	0.0959076
ENSMUST00000041589	0.244261	-0.103472
ENSMUST00000057015	0.29682	0.0474251
ENSMUST00000032133	0.29588	0.149425
ENSMUST00000086617	0.37516	0.0888571
ENSMUST00000108343	0.370678	0.193737
ENSMUST00000057844	0.345679	0.106844
ENSMUST00000019199	0.342936	0.141448
ENSMUST00000087933	0.318554	0.12393
ENSMUST00000048647	0.313358	0.104
ENSMUST00000061882	0.383072	0.358965
ENSMUST00000095595	0.303108	-0.00889489
ENSMUST00000048016	0.314286	0.118807
ENSMUST00000094541	0.329806	0.157465
ENSMUST00000059093	0.533333	0.673859
ENSMUST00000074171	0.37354	0.165381
ENSMUST00000061835	0.316587	0.0725382
ENSMUST00000072868	0.367503	0.434482
ENSMUST00000112696	0.331319	0.100399
ENSMUST00000029371	0.307811	0.0582292
ENSMUST00000029125	0.386337	0.312893
ENSMUST00000001079	0.303781	0.122855
ENSMUST00000080721	0.348399	0.154072
ENSMUST00000096251	0.33871	-0.0341867
ENSMUST00000182899	0.313433	0.241624
ENSMUST00000098244	0.340502	0.251592
ENSMUST00000109764	0.36431	0.237194
ENSMUST00000109272	0.301329	-0.0187596
ENSMUST00000022197	0.367748	0.32455
ENSMUST00000085934	0.309485	0.0742371
ENSMUST00000186788	0.328146	0.115629
ENSMUST00000021297	0.321429	0.0303096
ENSMUST00000192793	0.284816	-0.10757
[truncated: 12,167 more rows]

[truncated: 9 more sheets: Sheet11, Sheet12, Sheet13, Sheet14, Sheet15, Sheet16, Sheet17, Sheet18, Sheet19]
